# Supplementary material for: ‘Foxtrot’ fumarate: a water-soluble salt of N,N-di­allyl-5-methoxytryptamine (5-MeO-DALT)
Source: Acta Crystallogr E Crystallogr Commun. 2021 Mar 19;77(Pt 4):416–9. doi: 10.1107/S2056989021002838 (PMC8025863; doi:10.1107/S2056989021002838)
Supplement: Supplementary file 1 [file e-77-00416-sup1.cif]

##############################################################################
#                                                                            #
# This CIF contains the data in a paper accepted for publication in          #
# Acta Crystallographica Section E. It conforms to the requirements of       #
# Notes for Authors for Acta Crystallographica Section E, and has been       #
# peer reviewed under the auspices of the IUCr Commission on Journals.       #
#                                                                            #
# Full details of the Crystallographic Information File format               #
# are given in the paper "The Crystallographic Information File (CIF):       #
# a New Standard Archive File for Crystallography" by S. R. Hall, F. H.      #
# Allen and I. D. Brown [Acta Cryst. (1991), A47, 655-685].                  #
#                                                                            #
# The current version of the core CIF dictionary is obtainable from          #
# ftp://ftp.iucr.org/pub/cif_core.dic.                                       #
#                                                                            #
# Software is freely available for graphical display of the structure(s)     #
# in this CIF. For information consult the CIF software page                 #
# http://www.iucr.org/resources/cif/software.                                #
#                                                                            #
# This file may be used for bona fide research purposes within the           #
# scientific community so long as proper attribution is given to the journal # 
# article from which it was obtained.                                        #
#                                                                            #
##############################################################################
data_I
_audit_creation_method
;
Olex2 1.3
(compiled 2020.07.31 svn.rc2a77460 for OlexSys, GUI svn.r6145)
;
_journal_date_recd_electronic     2021-01-19
_journal_date_accepted     2021-03-16
_journal_name_full     'Acta Crystallographica, Section E'
_journal_year     2021
_journal_volume     77
_journal_issue      4
_journal_page_first     416
_journal_page_last     419
_journal_paper_category     GO
_journal_paper_doi     10.1107/S2056989021002838
_journal_coeditor_code     EY2005
_publ_contact_author_name     'David R. Manke'
_publ_contact_author_address
;
University of Massachusetts Dartmouth
285 Old Westport Road
North Dartmouth, MA 02747
USA
;
_publ_contact_author_email     'dmanke@umassd.edu'
_publ_contact_author_fax     '(508)999-9167'
_publ_contact_author_phone     '(508)910-6554'
_publ_section_title
;
`Foxtrot' fumarate: a water-soluble salt of
<i>N</i>,<i>N</i>-diallyl-5-methoxytryptamine (5-MeO-DALT)
;
loop_
    _publ_author_name
    _publ_author_footnote
    _publ_author_address
    'Pham, Duyen N. K.' .
;
University of Massachusetts Dartmouth
285 Old Westport Road
North Dartmouth, MA 02747
USA
;
    'Sammeta, Vamshikrishna Reddy' .
;
University of Massachusetts Dartmouth
285 Old Westport Road
North Dartmouth, MA 02747
USA
;
    'Chadeayne, Andrew R.' .
;
CaaMTech, Inc.
58 East Sunset Way, Suite 209
Issaquah, WA 98027
USA
;
    'Golen, James A.' .
;
University of Massachusetts Dartmouth
285 Old Westport Road
North Dartmouth, MA 02747
USA
;
    'Manke, David R.' .
;
University of Massachusetts Dartmouth
285 Old Westport Road
North Dartmouth, MA 02747
USA
;
_publ_section_synopsis
;
The synthesis and solid-state structure of the fumarate salt of the synthetic
psychedelic 5-methoxy-<i>N</i>,<i>N</i>-diallyltryptamine (5-MeO-DALT) is
reported.
;
_chemical_name_systematic
;
Bis{<i>N</i>-[2-(5-methoxy-1<i>H</i>-indol-3-yl)ethyl]-
<i>N</i>-(prop-2-en-1-yl)prop-2-en-1-aminium} (<i>E</i>)-but-2-enedioate
;
_chemical_name_common
;
Bis(<i>N</i>,<i>N</i>-diallyl-5-methoxytryptammonium) fumarate
;
_chemical_formula_moiety     'C17 H23 N2 O +, 0.5(C4 H2 O4 2-)'
_chemical_formula_sum     'C19 H24 N2 O3'
_chemical_formula_iupac     'C17 H23 N2 O +, 0.5C4 H2 O4 2-'
_chemical_formula_weight     328.40
_chemical_melting_point     ?
_space_group_crystal_system     triclinic
_space_group_name_H-M_alt     'P -1'
_space_group_name_Hall     '-P 1'
loop_
    _space_group_symop_operation_xyz
    'x, y, z'
    '-x, -y, -z'
_cell_length_a     7.8791(7)
_cell_length_b     9.2908(7)
_cell_length_c     13.5352(11)
_cell_angle_alpha     108.081(3)
_cell_angle_beta     104.365(3)
_cell_angle_gamma     95.903(3)
_cell_volume     894.87(13)
_cell_formula_units_Z     2
_cell_measurement_reflns_used     9847
_cell_measurement_theta_min     2.72
_cell_measurement_theta_max     25.65
_cell_measurement_temperature     297(2)
_exptl_crystal_description     block
_exptl_crystal_colour     orange
_exptl_crystal_size_max     0.34
_exptl_crystal_size_mid     0.28
_exptl_crystal_size_min     0.22
_exptl_crystal_density_diffrn     1.219
_exptl_crystal_density_meas     ?
_exptl_crystal_density_method     ?
_exptl_crystal_F_000     352
_exptl_absorpt_coefficient_mu     0.083
_exptl_absorpt_correction_type     multi-scan
_exptl_absorpt_process_details
;
(SADABS; Bruker, 2018)
;
_exptl_absorpt_correction_T_min     0.7110
_exptl_absorpt_correction_T_max     0.7453
_diffrn_ambient_temperature     297.15
_diffrn_source     ?
_diffrn_source_power     1.5
_diffrn_source_voltage     50.0
_diffrn_source_current     30.0
_diffrn_radiation_type     MoK\a
_diffrn_radiation_wavelength     0.71073
_diffrn_measurement_device_type     'Bruker D8 Venture CMOS'
_diffrn_measurement_method     '\f and \w scans'
_diffrn_detector_area_resol_mean     ?
_diffrn_reflns_number     27913
_diffrn_reflns_av_R_equivalents     0.0346
_diffrn_reflns_av_unetI/netI     0.0181
_diffrn_reflns_theta_min     2.721
_diffrn_reflns_theta_max     25.722
_diffrn_reflns_theta_full     25.242
_diffrn_measured_fraction_theta_max     0.990
_diffrn_measured_fraction_theta_full     0.991
_diffrn_reflns_limit_h_min     -9
_diffrn_reflns_limit_h_max     9
_diffrn_reflns_limit_k_min     -11
_diffrn_reflns_limit_k_max     11
_diffrn_reflns_limit_l_min     -16
_diffrn_reflns_limit_l_max     16
_diffrn_standards_number     0
_refine_special_details     ?
_reflns_number_total     3383
_reflns_number_gt     2788
_reflns_threshold_expression     'I > 2\s(I)'
_refine_ls_structure_factor_coef     Fsqd
_refine_ls_matrix_type     full
_refine_ls_R_factor_all     0.0529
_refine_ls_R_factor_gt     0.0426
_refine_ls_wR_factor_gt     0.1054
_refine_ls_wR_factor_ref     0.1138
_refine_ls_goodness_of_fit_ref     1.046
_refine_ls_restrained_S_all     1.047
_refine_ls_number_reflns     3383
_refine_ls_number_parameters     226
_refine_ls_number_restraints     2
_refine_ls_hydrogen_treatment     mixed
_refine_ls_weighting_scheme     calc
_refine_ls_weighting_details
              'w=1/[\s^2^(Fo^2^)+(0.0485P)^2^+0.2660P] where P=(Fo^2^+2Fc^2^)/3'
_atom_sites_solution_hydrogens     mixed
_atom_sites_solution_primary     dual
_atom_sites_solution_secondary     ?
_refine_ls_shift/su_max     0.001
_refine_ls_shift/su_mean     0.000
_refine_diff_density_max     0.258
_refine_diff_density_min     -0.162
_refine_ls_extinction_method     none
_refine_ls_extinction_coef     .
loop_
    _atom_type_symbol
    _atom_type_description
    _atom_type_scat_dispersion_real
    _atom_type_scat_dispersion_imag
    _atom_type_scat_source
    'C' 'C' 0.0033 0.0016
                         'International Tables Vol C Tables 4.2.6.8 and 6.1.1.4'
    'H' 'H' 0.0000 0.0000
                         'International Tables Vol C Tables 4.2.6.8 and 6.1.1.4'
    'N' 'N' 0.0061 0.0033
                         'International Tables Vol C Tables 4.2.6.8 and 6.1.1.4'
    'O' 'O' 0.0106 0.0060
                         'International Tables Vol C Tables 4.2.6.8 and 6.1.1.4'
_computing_data_collection
;
APEX3 (Bruker, 2018)
;
_computing_cell_refinement
;
SAINT (Bruker, 2018)
;
_computing_data_reduction
;
SAINT (Bruker, 2018)
;
_computing_structure_solution
;
SHELXT2014 (Sheldrick, 2015a)
;
_computing_structure_refinement
;
SHELXL2018 (Sheldrick, 2015b)
;
_computing_molecular_graphics
;
<i>OLEX2</i> (Dolomanov <i>et al.</i>,  2009)
;
_computing_publication_material
;
publCIF (Westrip, 2010)
;
loop_
    _atom_site_type_symbol
    _atom_site_label
    _atom_site_fract_x
    _atom_site_fract_y
    _atom_site_fract_z
    _atom_site_U_iso_or_equiv
    _atom_site_adp_type
    _atom_site_calc_flag
    _atom_site_occupancy
    _atom_site_disorder_assembly
    _atom_site_disorder_group
    O O3 0.32558(15) 0.59832(14) 0.09859(10) 0.0582(3) Uani d 1 . .
    O O2 0.21841(18) 0.81313(14) 0.10656(11) 0.0675(4) Uani d 1 . .
    O O1 0.7398(2) 0.32650(13) 0.56660(10) 0.0647(4) Uani d 1 . .
    N N1 0.7725(2) 0.95161(15) 0.70532(10) 0.0491(3) Uani d 1 . .
    H H1 0.773(2) 1.0212(17) 0.7654(10) 0.058(5) Uiso d 1 . .
    N N2 0.63718(16) 0.74775(14) 0.22313(9) 0.0392(3) Uani d 1 . .
    H H2 0.5248(15) 0.704(2) 0.1812(15) 0.078(6) Uiso d 1 . .
    C C1 0.77565(19) 0.72996(16) 0.57820(11) 0.0372(3) Uani d 1 . .
    C C2 0.7682(2) 0.57053(17) 0.53501(11) 0.0412(3) Uani d 1 . .
    H H2A 0.774806 0.524400 0.464848 0.049 Uiso calc 1 . .
    C C3 0.7507(2) 0.48447(17) 0.59951(12) 0.0453(4) Uani d 1 . .
    C C4 0.7447(2) 0.55271(19) 0.70629(13) 0.0503(4) Uani d 1 . .
    H H4 0.735505 0.491381 0.748234 0.060 Uiso calc 1 . .
    C C5 0.7522(2) 0.70801(19) 0.74980(12) 0.0494(4) Uani d 1 . .
    H H5 0.747839 0.753096 0.820581 0.059 Uiso calc 1 . .
    C C6 0.7667(2) 0.79678(17) 0.68493(11) 0.0420(3) Uani d 1 . .
    C C7 0.7879(2) 0.98335(18) 0.61541(12) 0.0460(4) Uani d 1 . .
    H H7 0.795238 1.080810 0.609612 0.055 Uiso calc 1 . .
    C C8 0.79099(19) 0.85197(16) 0.53544(11) 0.0386(3) Uani d 1 . .
    C C9 0.80805(19) 0.83539(17) 0.42450(11) 0.0400(3) Uani d 1 . .
    H H9A 0.894016 0.770455 0.409345 0.048 Uiso calc 1 . .
    H H9B 0.852886 0.936130 0.423723 0.048 Uiso calc 1 . .
    C C10 0.63041(19) 0.76520(17) 0.33583(11) 0.0386(3) Uani d 1 . .
    H H10A 0.587159 0.664307 0.336960 0.046 Uiso calc 1 . .
    H H10B 0.544568 0.829401 0.352776 0.046 Uiso calc 1 . .
    C C11 0.7478(2) 0.63509(19) 0.18188(13) 0.0508(4) Uani d 1 . .
    H H11A 0.750182 0.632850 0.110119 0.061 Uiso calc 1 . .
    H H11B 0.869410 0.668790 0.229759 0.061 Uiso calc 1 . .
    C C12 0.6761(3) 0.4763(2) 0.17570(15) 0.0624(5) Uani d 1 . .
    H H12 0.555703 0.436157 0.138805 0.075 Uiso calc 1 . .
    C C13 0.7660(4) 0.3904(3) 0.2168(2) 0.0886(7) Uani d 1 . .
    H H13A 0.886868 0.425891 0.254358 0.106 Uiso calc 1 . .
    H H13B 0.710420 0.292544 0.209010 0.106 Uiso calc 1 . .
    C C14 0.6880(2) 0.90039(18) 0.21243(12) 0.0501(4) Uani d 1 . .
    H H14A 0.623177 0.972370 0.248743 0.060 Uiso calc 1 . .
    H H14B 0.814472 0.939713 0.249493 0.060 Uiso calc 1 . .
    C C17 0.7066(3) 0.2475(2) 0.45399(15) 0.0660(5) Uani d 1 . .
    H H17A 0.673648 0.138566 0.438067 0.099 Uiso calc 1 . .
    H H17B 0.812447 0.268352 0.433750 0.099 Uiso calc 1 . .
    H H17C 0.611040 0.282080 0.413694 0.099 Uiso calc 1 . .
    C C15 0.6516(3) 0.8949(2) 0.09796(13) 0.0570(4) Uani d 1 . .
    H H15 0.538880 0.845917 0.049925 0.068 Uiso calc 1 . .
    C C16 0.7676(3) 0.9543(3) 0.06119(18) 0.0783(6) Uani d 1 . .
    H H16A 0.881409 1.004033 0.107318 0.094 Uiso calc 1 . .
    H H16B 0.737080 0.947286 -0.011317 0.094 Uiso calc 1 . .
    C C19 0.02229(19) 0.57392(16) 0.00887(11) 0.0392(3) Uani d 1 . .
    H H19 -0.063089 0.621325 -0.022769 0.047 Uiso calc 1 . .
    C C18 0.2012(2) 0.67065(17) 0.07656(11) 0.0416(3) Uani d 1 . .
loop_
    _atom_site_aniso_label
    _atom_site_aniso_U_11
    _atom_site_aniso_U_22
    _atom_site_aniso_U_33
    _atom_site_aniso_U_12
    _atom_site_aniso_U_13
    _atom_site_aniso_U_23
    O3 0.0431(6) 0.0573(7) 0.0615(7) -0.0031(5) -0.0059(5) 0.0244(6)
    O2 0.0745(9) 0.0416(7) 0.0662(8) -0.0010(6) 0.0246(7) -0.0080(6)
    O1 0.1008(10) 0.0379(6) 0.0513(7) 0.0104(6) 0.0145(7) 0.0174(5)
    N1 0.0683(9) 0.0402(7) 0.0320(6) 0.0074(6) 0.0156(6) 0.0039(5)
    N2 0.0384(7) 0.0423(7) 0.0301(6) 0.0001(5) 0.0070(5) 0.0083(5)
    C1 0.0399(7) 0.0378(7) 0.0291(6) 0.0026(6) 0.0067(6) 0.0096(6)
    C2 0.0487(8) 0.0389(8) 0.0314(7) 0.0058(6) 0.0097(6) 0.0086(6)
    C3 0.0518(9) 0.0386(8) 0.0404(8) 0.0040(7) 0.0070(7) 0.0137(6)
    C4 0.0587(10) 0.0528(10) 0.0397(8) 0.0012(7) 0.0100(7) 0.0231(7)
    C5 0.0597(10) 0.0556(10) 0.0299(7) 0.0036(8) 0.0138(7) 0.0127(7)
    C6 0.0478(8) 0.0411(8) 0.0308(7) 0.0040(6) 0.0094(6) 0.0073(6)
    C7 0.0574(9) 0.0367(8) 0.0388(8) 0.0033(7) 0.0097(7) 0.0115(6)
    C8 0.0423(8) 0.0369(7) 0.0311(7) 0.0015(6) 0.0064(6) 0.0097(6)
    C9 0.0420(8) 0.0421(8) 0.0323(7) 0.0006(6) 0.0077(6) 0.0132(6)
    C10 0.0393(7) 0.0416(8) 0.0316(7) 0.0020(6) 0.0111(6) 0.0096(6)
    C11 0.0533(9) 0.0577(10) 0.0385(8) 0.0129(8) 0.0176(7) 0.0089(7)
    C12 0.0685(12) 0.0557(11) 0.0576(11) 0.0183(9) 0.0149(9) 0.0133(9)
    C13 0.0978(18) 0.0812(16) 0.0977(17) 0.0381(14) 0.0339(14) 0.0358(14)
    C14 0.0596(10) 0.0456(9) 0.0391(8) -0.0012(7) 0.0108(7) 0.0134(7)
    C17 0.0925(15) 0.0400(9) 0.0539(10) 0.0135(9) 0.0097(10) 0.0099(8)
    C15 0.0681(11) 0.0579(10) 0.0403(8) 0.0039(8) 0.0085(8) 0.0191(8)
    C16 0.1000(17) 0.0871(15) 0.0617(12) 0.0149(13) 0.0341(12) 0.0381(11)
    C19 0.0391(7) 0.0439(7) 0.0314(7) 0.0085(6) 0.0087(6) 0.0097(6)
    C18 0.0472(8) 0.0436(8) 0.0272(7) 0.0006(7) 0.0120(6) 0.0049(6)
_geom_special_details
;
 All esds (except the esd in the dihedral angle between two l.s. planes)
 are estimated using the full covariance matrix.  The cell esds are taken
 into account individually in the estimation of esds in distances, angles
 and torsion angles; correlations between esds in cell parameters are only
 used when they are defined by crystal symmetry.  An approximate (isotropic)
 treatment of cell esds is used for estimating esds involving l.s. planes.
;
loop_
    _geom_bond_atom_site_label_1
    _geom_bond_atom_site_label_2
    _geom_bond_site_symmetry_2
    _geom_bond_distance
    _geom_bond_publ_flag
    O3 C18 . 1.2709(19) ?
    O2 C18 . 1.2400(19) ?
    O1 C3 . 1.3817(19) ?
    O1 C17 . 1.414(2) ?
    N1 H1 . 0.865(9) ?
    N1 C6 . 1.372(2) ?
    N1 C7 . 1.368(2) ?
    N2 H2 . 0.897(9) ?
    N2 C10 . 1.4982(17) ?
    N2 C11 . 1.494(2) ?
    N2 C14 . 1.494(2) ?
    C1 C2 . 1.402(2) ?
    C1 C6 . 1.4073(19) ?
    C1 C8 . 1.431(2) ?
    C2 H2A . 0.9300 ?
    C2 C3 . 1.375(2) ?
    C3 C4 . 1.402(2) ?
    C4 H4 . 0.9300 ?
    C4 C5 . 1.367(2) ?
    C5 H5 . 0.9300 ?
    C5 C6 . 1.394(2) ?
    C7 H7 . 0.9300 ?
    C7 C8 . 1.364(2) ?
    C8 C9 . 1.5025(19) ?
    C9 H9A . 0.9700 ?
    C9 H9B . 0.9700 ?
    C9 C10 . 1.5224(19) ?
    C10 H10A . 0.9700 ?
    C10 H10B . 0.9700 ?
    C11 H11A . 0.9700 ?
    C11 H11B . 0.9700 ?
    C11 C12 . 1.494(3) ?
    C12 H12 . 0.9300 ?
    C12 C13 . 1.282(3) ?
    C13 H13A . 0.9300 ?
    C13 H13B . 0.9300 ?
    C14 H14A . 0.9700 ?
    C14 H14B . 0.9700 ?
    C14 C15 . 1.488(2) ?
    C17 H17A . 0.9600 ?
    C17 H17B . 0.9600 ?
    C17 H17C . 0.9600 ?
    C15 H15 . 0.9300 ?
    C15 C16 . 1.297(3) ?
    C16 H16A . 0.9300 ?
    C16 H16B . 0.9300 ?
    C19 C19 2_565 1.312(3) ?
    C19 H19 . 0.9300 ?
    C19 C18 . 1.491(2) ?
loop_
    _geom_angle_atom_site_label_1
    _geom_angle_atom_site_label_2
    _geom_angle_atom_site_label_3
    _geom_angle_site_symmetry_1
    _geom_angle_site_symmetry_3
    _geom_angle
    _geom_angle_publ_flag
    C3 O1 C17 . . 116.62(13) ?
    C6 N1 H1 . . 127.5(13) ?
    C7 N1 H1 . . 123.8(13) ?
    C7 N1 C6 . . 108.60(12) ?
    C10 N2 H2 . . 103.9(13) ?
    C11 N2 H2 . . 105.0(13) ?
    C11 N2 C10 . . 113.75(12) ?
    C14 N2 H2 . . 109.2(13) ?
    C14 N2 C10 . . 111.74(11) ?
    C14 N2 C11 . . 112.46(13) ?
    C2 C1 C6 . . 119.75(13) ?
    C2 C1 C8 . . 133.20(13) ?
    C6 C1 C8 . . 107.05(12) ?
    C1 C2 H2A . . 121.0 ?
    C3 C2 C1 . . 118.00(13) ?
    C3 C2 H2A . . 121.0 ?
    O1 C3 C4 . . 114.40(14) ?
    C2 C3 O1 . . 123.88(14) ?
    C2 C3 C4 . . 121.71(14) ?
    C3 C4 H4 . . 119.5 ?
    C5 C4 C3 . . 121.06(14) ?
    C5 C4 H4 . . 119.5 ?
    C4 C5 H5 . . 121.0 ?
    C4 C5 C6 . . 118.05(14) ?
    C6 C5 H5 . . 121.0 ?
    N1 C6 C1 . . 107.68(13) ?
    N1 C6 C5 . . 130.91(14) ?
    C5 C6 C1 . . 121.41(14) ?
    N1 C7 H7 . . 124.8 ?
    C8 C7 N1 . . 110.47(14) ?
    C8 C7 H7 . . 124.8 ?
    C1 C8 C9 . . 125.93(13) ?
    C7 C8 C1 . . 106.20(13) ?
    C7 C8 C9 . . 127.88(14) ?
    C8 C9 H9A . . 109.2 ?
    C8 C9 H9B . . 109.2 ?
    C8 C9 C10 . . 112.05(12) ?
    H9A C9 H9B . . 107.9 ?
    C10 C9 H9A . . 109.2 ?
    C10 C9 H9B . . 109.2 ?
    N2 C10 C9 . . 114.87(11) ?
    N2 C10 H10A . . 108.6 ?
    N2 C10 H10B . . 108.6 ?
    C9 C10 H10A . . 108.6 ?
    C9 C10 H10B . . 108.6 ?
    H10A C10 H10B . . 107.5 ?
    N2 C11 H11A . . 109.3 ?
    N2 C11 H11B . . 109.3 ?
    H11A C11 H11B . . 107.9 ?
    C12 C11 N2 . . 111.77(14) ?
    C12 C11 H11A . . 109.3 ?
    C12 C11 H11B . . 109.3 ?
    C11 C12 H12 . . 117.1 ?
    C13 C12 C11 . . 125.7(2) ?
    C13 C12 H12 . . 117.1 ?
    C12 C13 H13A . . 120.0 ?
    C12 C13 H13B . . 120.0 ?
    H13A C13 H13B . . 120.0 ?
    N2 C14 H14A . . 108.8 ?
    N2 C14 H14B . . 108.8 ?
    H14A C14 H14B . . 107.6 ?
    C15 C14 N2 . . 114.01(13) ?
    C15 C14 H14A . . 108.8 ?
    C15 C14 H14B . . 108.8 ?
    O1 C17 H17A . . 109.5 ?
    O1 C17 H17B . . 109.5 ?
    O1 C17 H17C . . 109.5 ?
    H17A C17 H17B . . 109.5 ?
    H17A C17 H17C . . 109.5 ?
    H17B C17 H17C . . 109.5 ?
    C14 C15 H15 . . 118.1 ?
    C16 C15 C14 . . 123.87(18) ?
    C16 C15 H15 . . 118.1 ?
    C15 C16 H16A . . 120.0 ?
    C15 C16 H16B . . 120.0 ?
    H16A C16 H16B . . 120.0 ?
    C19 C19 H19 2_565 . 118.0 ?
    C19 C19 C18 2_565 . 124.09(18) ?
    C18 C19 H19 . . 118.0 ?
    O3 C18 C19 . . 116.27(13) ?
    O2 C18 O3 . . 125.12(14) ?
    O2 C18 C19 . . 118.62(15) ?
loop_
    _geom_torsion_atom_site_label_1
    _geom_torsion_atom_site_label_2
    _geom_torsion_atom_site_label_3
    _geom_torsion_atom_site_label_4
    _geom_torsion_site_symmetry_1
    _geom_torsion_site_symmetry_2
    _geom_torsion_site_symmetry_3
    _geom_torsion_site_symmetry_4
    _geom_torsion
    _geom_torsion_publ_flag
    O1 C3 C4 C5 . . . . -179.30(16) ?
    N1 C7 C8 C1 . . . . 0.28(18) ?
    N1 C7 C8 C9 . . . . -179.37(14) ?
    N2 C11 C12 C13 . . . . -128.3(2) ?
    N2 C14 C15 C16 . . . . -130.4(2) ?
    C1 C2 C3 O1 . . . . 179.27(15) ?
    C1 C2 C3 C4 . . . . -1.5(2) ?
    C1 C8 C9 C10 . . . . 76.48(19) ?
    C2 C1 C6 N1 . . . . -178.59(13) ?
    C2 C1 C6 C5 . . . . 0.7(2) ?
    C2 C1 C8 C7 . . . . 178.83(16) ?
    C2 C1 C8 C9 . . . . -1.5(3) ?
    C2 C3 C4 C5 . . . . 1.4(3) ?
    C3 C4 C5 C6 . . . . -0.2(3) ?
    C4 C5 C6 N1 . . . . 178.27(16) ?
    C4 C5 C6 C1 . . . . -0.8(2) ?
    C6 N1 C7 C8 . . . . 0.46(19) ?
    C6 C1 C2 C3 . . . . 0.5(2) ?
    C6 C1 C8 C7 . . . . -0.89(17) ?
    C6 C1 C8 C9 . . . . 178.77(14) ?
    C7 N1 C6 C1 . . . . -1.02(18) ?
    C7 N1 C6 C5 . . . . 179.81(17) ?
    C7 C8 C9 C10 . . . . -103.93(18) ?
    C8 C1 C2 C3 . . . . -179.20(15) ?
    C8 C1 C6 N1 . . . . 1.18(17) ?
    C8 C1 C6 C5 . . . . -179.56(14) ?
    C8 C9 C10 N2 . . . . 179.04(12) ?
    C10 N2 C11 C12 . . . . 61.28(17) ?
    C10 N2 C14 C15 . . . . -164.89(14) ?
    C11 N2 C10 C9 . . . . 65.56(16) ?
    C11 N2 C14 C15 . . . . 65.76(18) ?
    C14 N2 C10 C9 . . . . -63.11(17) ?
    C14 N2 C11 C12 . . . . -170.43(13) ?
    C17 O1 C3 C2 . . . . -13.9(2) ?
    C17 O1 C3 C4 . . . . 166.81(16) ?
    C19 C19 C18 O3 2_565 . . . 14.9(3) ?
    C19 C19 C18 O2 2_565 . . . -165.31(18) ?
loop_
    _geom_hbond_atom_site_label_D
    _geom_hbond_atom_site_label_H
    _geom_hbond_atom_site_label_A
    _geom_hbond_site_symmetry_A
    _geom_hbond_distance_DH
    _geom_hbond_distance_HA
    _geom_hbond_distance_DA
    _geom_hbond_angle_DHA
    _geom_hbond_publ_flag
    N1 H1 O2 2_676 0.865(9) 1.909(10) 2.7729(17) 175.4(18) yes
    N2 H2 O3 . 0.897(9) 1.677(10) 2.5669(16) 171(2) yes
_shelx_space_group_comment
;
The symmetry employed for this shelxl refinement is uniquely defined
by the following loop, which should always be used as a source of
symmetry information in preference to the above space-group names.
They are only intended as comments.
;
_shelx_estimated_absorpt_T_min     0.972
_shelx_estimated_absorpt_T_max     0.982
_shelx_hkl_file
;
  -1   0   0  465.95   12.10
  -1   0   0  490.05   12.10
  -3   0   0  270.97   11.30
  -3   0   0  258.17    8.70
  -3   0   0  277.57   11.90
  -3   0   0  281.37   11.50
  -3   0   0  284.17    8.10
  -3   0   0  267.17    7.00
   3   0   0  274.27   11.20
   3   0   0  302.77   11.40
   3   0   0  269.47    9.10
   3   0   0  279.97   11.50
  -4   0   0 7551.74  172.08
  -4   0   0 8473.65  171.18
  -4   0   0 8032.20  175.88
  -4   0   0 8416.06  176.08
   4   0   0 8166.68  172.88
   4   0   0 8022.00  175.98
   4   0   0 7799.92  175.58
   4   0   0 7988.60  176.58
  -5   0   0 1527.45   40.50
  -5   0   0 1494.45   40.50
  -5   0   0 1515.55   37.30
  -5   0   0 1397.26   34.20
   5   0   0 1507.45   40.50
   5   0   0 1562.94   41.70
   5   0   0 1516.75   36.70
   5   0   0 1503.55   40.40
  -6   0   0  153.68    8.30
  -6   0   0  155.68   12.60
  -6   0   0  162.38   20.60
   6   0   0  165.98   12.80
   6   0   0  154.88    9.30
   6   0   0  154.68   13.00
   6   0   0  138.69   19.90
  -7   0   0  892.11   31.50
  -7   0   0  903.91   31.00
   7   0   0  878.21   31.10
   7   0   0  841.42   25.40
   7   0   0  918.91   32.50
   7   0   0  919.21   31.40
  -8   0   0   78.59   11.20
  -8   0   0   70.99   11.50
   8   0   0   73.39   12.70
   8   0   0   76.19    8.10
   8   0   0   66.29   11.30
  -9   0   0  165.38   16.10
  -9   0   0  148.39   16.50
   9   0   0  161.58   10.50
   9   0   0  157.88   18.40
   9   0   0  194.78   19.50
   9  -1   0   32.90    8.90
   9  -1   0   32.00   10.60
   9  -1   0   47.90   13.30
   9  -1   0   34.60    6.00
   9  -1   0   36.50   11.20
  -9   1   0   38.30   11.10
  -9   1   0   28.40    8.50
   8  -1   0  240.48   18.70
   8  -1   0  257.67   16.40
   8  -1   0  243.28   12.10
  -8   1   0  289.97   18.90
  -8   1   0  216.08   17.20
   7  -1   0  519.55   23.20
   7  -1   0  522.65   23.60
   7  -1   0  501.15   17.40
  -7   1   0  502.65   16.80
  -7   1   0  488.75   14.90
  -7   1   0  485.95   22.30
  -7   1   0  534.75   23.00
   6  -1   0  699.93   25.50
   6  -1   0  672.23   20.10
   6  -1   0  649.24   24.50
  -6   1   0  663.33   19.70
  -6   1   0  642.14   18.20
  -6   1   0  696.73   25.00
   5  -1   0  351.06   15.80
   5  -1   0  354.06   15.70
   5  -1   0  353.06   12.50
   5  -1   0  350.86   15.90
  -5   1   0  338.37   15.80
  -5   1   0  371.06   16.10
  -5   1   0  346.17   12.40
   4  -1   0 1916.11   44.40
   4  -1   0 1967.60   47.80
   4  -1   0 1904.81   47.70
   4  -1   0 1905.71   47.40
  -4   1   0 1914.21   47.60
  -4   1   0 1904.41   47.60
   3  -1   0 2585.34   55.69
   3  -1   0 2535.65   57.69
   3  -1   0 2505.65   57.99
   3  -1   0 2417.26   53.09
   3  -1   0 2467.85   57.89
  -3   1   0 2563.64   58.09
  -3   1   0 2462.35   57.89
  -3   1   0 2462.85   55.59
   2  -1   0   51.69    7.30
   2  -1   0   71.99    5.10
  -2   1   0   71.49    4.80
  -2   1   0   67.59    6.60
  -2   1   0   79.79    9.30
  -2  -1   0  397.56   13.80
  -2  -1   0  375.26   12.10
  -2  -1   0  385.56   12.90
   2   1   0  375.66   12.30
   2   1   0  374.96   10.60
   2   1   0  361.66    9.80
   2   1   0  426.96    9.30
   2   1   0  382.46   13.10
   2   1   0  393.96   12.10
  -3  -1   0 1802.12   42.90
  -3  -1   0 1792.72   42.70
  -3  -1   0 1771.52   44.00
   3   1   0 1789.82   44.10
   3   1   0 1708.93   40.10
   3   1   0 1773.82   42.70
   3   1   0 1807.72   38.80
   3   1   0 1786.62   42.80
  -4  -1   0   16.50    4.90
  -4  -1   0   14.60    5.10
  -4  -1   0   20.90    6.30
   4   1   0   28.80    2.80
   4   1   0   23.10    5.70
   4   1   0   22.50    6.00
   4   1   0   30.10    5.80
  -5  -1   0  285.67    8.60
  -5  -1   0  276.17   14.10
  -5  -1   0  253.47   13.80
  -5  -1   0  287.07   15.00
   5   1   0  265.67   13.70
   5   1   0  270.57    8.20
   5   1   0  257.17   11.00
   5   1   0  239.98   13.60
   5   1   0  275.77   15.10
  -6  -1   0  162.68   13.30
   6   1   0  168.98   14.20
   6   1   0  163.08    9.90
   6   1   0  182.38   13.50
   6   1   0  166.98   13.10
   6   1   0  163.68    6.10
  -7  -1   0   -3.40    6.50
  -7  -1   0   16.10    7.00
   7   1   0    2.40    6.60
   7   1   0   12.30    7.30
   7   1   0   11.40    4.60
   7   1   0    0.60    4.90
  -8  -1   0    1.10    7.50
  -8  -1   0    0.80    7.40
   8   1   0    2.80    4.20
   8   1   0   16.70    9.10
   8   1   0   18.80    9.00
   8   1   0    5.00    7.40
   9  -2   0   12.30    5.40
   9  -2   0    5.10   12.90
   9  -2   0  -16.20    9.70
   9  -2   0   -2.30    9.70
   9  -2   0   19.20    7.30
  -9   2   0   -0.90    2.00
  -9   2   0    1.40    1.80
  -9   2   0    2.60    8.90
  -9   2   0  -11.80    7.60
   8  -2   0   89.69    8.90
   8  -2   0  102.99   13.80
   8  -2   0  105.79   11.50
   8  -2   0  115.79   15.30
  -8   2   0   91.39   13.60
  -8   2   0   99.29   13.00
   7  -2   0  699.33   25.00
   7  -2   0  717.73   22.40
   7  -2   0  761.42   28.20
   7  -2   0  692.83   27.90
   7  -2   0  747.43   28.20
  -7   2   0  764.22   22.60
  -7   2   0  754.72   28.20
  -7   2   0  667.93   27.60
   6  -2   0  151.48   11.10
   6  -2   0  168.78   13.80
   6  -2   0  136.79    9.20
   6  -2   0  154.38   16.80
  -6   2   0  138.69   13.20
  -6   2   0  148.49   13.10
   5  -2   0  659.03   22.80
   5  -2   0  681.83   22.50
   5  -2   0  675.23   20.60
   5  -2   0  671.53   19.40
  -5   2   0  652.63   22.90
  -5   2   0  652.63   23.10
  -5   2   0  646.04   19.20
   4  -2   0  623.44   20.90
   4  -2   0  662.13   18.40
   4  -2   0  632.24   20.20
   4  -2   0  633.74   20.40
  -4   2   0  633.34   21.20
  -4   2   0  656.13   18.30
  -4   2   0  671.63   21.20
   3  -2   0   61.09    5.60
   3  -2   0   66.39    6.60
   3  -2   0   68.19    7.20
   3  -2   0   63.19    5.50
  -3   2   0   70.79    6.80
  -3   2   0   60.09    5.60
  -3   2   0   48.60    5.60
  -3   2   0   57.39    3.70
   2  -2   0  258.07    9.40
   2  -2   0  231.28   10.00
   2  -2   0  250.57    9.00
  -2   2   0  269.87    8.00
  -2   2   0  252.07    9.10
  -2   2   0  254.97   10.70
   0  -2   0  394.56   11.40
   0  -2   0  410.16   11.90
   0  -2   0  412.56   10.30
   0  -2   0  400.76   12.20
   0   2   0  390.56   12.10
   0   2   0  421.56   11.90
   0   2   0  401.46   11.30
  -1  -2   0 5883.31  125.59
   1   2   0 5716.23  130.69
  -2  -2   0  872.41   22.70
  -2  -2   0  825.12   20.20
  -2  -2   0  877.01   23.00
  -2  -2   0  943.91   21.60
  -2  -2   0  862.21   24.30
   2   2   0  907.01   22.80
   2   2   0  893.61   24.50
  -3  -2   0  315.47   14.40
  -3  -2   0  326.27   12.60
  -3  -2   0  342.57   12.90
   3   2   0  337.67   11.10
   3   2   0  357.46   10.20
   3   2   0  315.77   13.80
   3   2   0  320.57   12.70
  -4  -2   0   51.49    6.50
  -4  -2   0   52.69    6.90
  -4  -2   0   67.99    8.80
   4   2   0   64.99    7.60
   4   2   0   60.79    5.60
   4   2   0   43.50    7.00
   4   2   0   63.99    4.60
  -5  -2   0   -0.70    5.20
  -5  -2   0    9.00    6.70
  -5  -2   0    1.30    4.80
   5   2   0   12.70    5.90
   5   2   0    3.30    6.00
   5   2   0    5.30    5.20
  -6  -2   0   46.90    9.80
  -6  -2   0   61.19    8.90
  -6  -2   0   58.59    9.20
   6   2   0   51.69    8.50
   6   2   0   48.90    6.80
   6   2   0   92.59   11.50
   6   2   0   54.59   10.10
  -7  -2   0   59.69   10.00
  -7  -2   0   52.99    4.90
  -7  -2   0   68.39   10.50
   7   2   0   50.09    9.30
   7   2   0   50.49    7.10
   7   2   0   64.89   12.70
  -8  -2   0    4.10    7.90
  -8  -2   0    1.90    7.20
   8   2   0   -5.60    4.50
   8   2   0   15.20    7.90
   8   2   0   -3.50    8.30
   9  -3   0   57.69   13.70
   9  -3   0   38.60    6.90
   9  -3   0   45.20    8.40
   9  -3   0   19.90    9.30
  -9   3   0   52.59   12.50
  -9   3   0   55.69   13.00
  -9   3   0   37.20    6.30
   8  -3   0   20.90    6.80
   8  -3   0   19.40    9.00
   8  -3   0   19.10    8.90
   8  -3   0   -6.10    5.90
   8  -3   0    7.80    5.30
  -8   3   0    7.70    7.90
  -8   3   0    9.20    4.60
  -8   3   0    1.90    3.70
  -8   3   0   10.60    8.60
   7  -3   0   -2.20    7.20
   7  -3   0   -3.00    7.80
   7  -3   0  -10.10    4.40
   7  -3   0    1.10    6.90
   7  -3   0   -3.50    4.70
  -7   3   0   -4.40    3.80
  -7   3   0  -11.20    7.20
  -7   3   0    3.70    4.70
   6  -3   0  362.86   14.60
   6  -3   0  403.56   18.30
   6  -3   0  388.06   15.50
   6  -3   0  400.66   18.90
   6  -3   0  368.26    9.60
   6  -3   0  389.06   18.80
  -6   3   0  379.26   18.20
  -6   3   0  382.56   12.70
  -6   3   0  371.46   14.60
  -6   3   0  404.36   19.60
   5  -3   0  169.08    9.30
   5  -3   0  171.58    9.60
   5  -3   0  173.58   11.60
   5  -3   0  182.48   12.50
   5  -3   0  171.88   12.10
  -5   3   0  172.28    6.90
  -5   3   0  177.58   13.10
  -5   3   0  167.58   11.50
  -5   3   0  145.09    9.20
   4  -3   0    2.50    4.90
   4  -3   0   18.80    5.60
   4  -3   0    4.80    3.90
   4  -3   0    5.60    3.40
  -4   3   0    5.90    2.00
  -4   3   0    7.00    5.20
  -4   3   0    7.40    4.00
  -4   3   0    1.70    4.30
   3  -3   0 2430.96   55.59
   3  -3   0 2429.76   57.49
   3  -3   0 2426.86   56.09
  -3   3   0 2441.56   55.49
  -3   3   0 2367.46   57.29
  -3   3   0 2339.67   53.79
   2  -3   0  159.88    9.00
   2  -3   0  164.88    7.80
   2  -3   0  166.48    8.00
  -2   3   0  150.78    9.20
  -2   3   0  169.48    8.20
   1  -3   0  833.32   22.50
   1  -3   0  852.01   21.30
   1  -3   0  836.92   24.10
  -1   3   0  834.22   22.20
  -1   3   0  857.21   20.80
  -1   3   0  866.11   20.10
   0  -3   0    5.60    2.00
   0  -3   0    5.00    3.00
   0  -3   0    5.70    3.10
   0   3   0    4.90    3.50
  -1  -3   0  180.68    9.20
  -1  -3   0  169.48    7.00
  -1  -3   0  175.38    7.90
   1   3   0  174.98    7.00
   1   3   0  190.18    8.10
   1   3   0  180.48    9.10
   1   3   0  177.58    8.70
   1   3   0  166.28    6.90
  -2  -3   0  923.21   23.00
  -2  -3   0  975.50   27.10
  -2  -3   0  937.81   22.80
  -2  -3   0  922.41   24.70
   2   3   0  908.81   24.70
   2   3   0  975.10   23.10
   2   3   0  937.21   26.70
  -3  -3   0  869.41   24.60
  -3  -3   0  920.51   21.00
  -3  -3   0  816.62   26.70
  -3  -3   0  917.91   23.00
  -3  -3   0  888.41   25.10
   3   3   0  841.72   24.50
   3   3   0  891.81   27.10
  -4  -3   0  278.77   11.20
  -4  -3   0  289.87   13.70
  -4  -3   0  274.47   15.10
  -4  -3   0  283.97   13.30
   4   3   0  280.07   10.10
   4   3   0  288.77   15.40
   4   3   0  279.97   13.30
   4   3   0  273.27   11.30
  -5  -3   0  257.57   17.20
  -5  -3   0  278.47   14.80
  -5  -3   0  266.37   12.20
  -5  -3   0  252.87   14.20
   5   3   0  253.47   15.60
   5   3   0  237.98    9.20
   5   3   0  253.17   14.40
   5   3   0  255.87   11.20
  -6  -3   0    2.70    4.70
  -6  -3   0    0.50    5.90
  -6  -3   0   11.80    6.60
  -6  -3   0   15.40    8.70
   6   3   0   -2.90    6.40
  -7  -3   0   11.70    5.60
  -7  -3   0   12.60    7.80
  -7  -3   0   15.70    4.40
  -7  -3   0   33.80    8.60
   7   3   0   17.00    7.50
   7   3   0   18.90    6.20
   7   3   0    6.80    8.70
  -8  -3   0    1.30    3.30
  -8  -3   0    1.40    7.10
  -8  -3   0    1.20    7.50
   8   3   0    2.80    5.40
   8   3   0   -2.60    8.00
   8   3   0   -3.00    6.20
   9  -4   0   12.40    5.90
   9  -4   0    5.50    5.80
   9  -4   0  -11.60    8.40
   9  -4   0   -4.40    7.80
  -9   4   0   -5.70    3.90
  -9   4   0   21.90   10.70
  -9   4   0    3.90    4.10
   8  -4   0   73.99    8.80
   8  -4   0   61.89   11.00
   8  -4   0   60.79    8.20
   8  -4   0   53.89   10.40
   8  -4   0   83.89   13.20
  -8   4   0   59.89    7.00
  -8   4   0   80.39   12.50
  -8   4   0   90.19   13.70
   7  -4   0    1.10    7.10
   7  -4   0   -6.90    7.90
   7  -4   0   -0.90    6.60
   7  -4   0   -1.00    4.70
   7  -4   0   -3.40    5.00
   7  -4   0    1.60    1.80
  -7   4   0   -4.00    2.50
  -7   4   0   -8.60    6.80
  -7   4   0   -0.30    4.90
   6  -4   0   71.49    8.90
   6  -4   0   87.49    8.50
   6  -4   0   68.79    9.60
   6  -4   0  101.99   11.70
   6  -4   0   70.39    8.00
  -6   4   0   77.29    8.30
  -6   4   0   83.39   10.60
  -6   4   0   67.89   14.60
   5  -4   0   25.10    6.00
   5  -4   0   19.20    6.40
   5  -4   0   28.80    7.40
  -5   4   0   29.20    6.80
  -5   4   0   14.60    5.90
  -5   4   0   23.00    5.50
   4  -4   0  243.88   13.40
   4  -4   0  250.87   11.40
   4  -4   0  252.17   12.40
  -4   4   0  222.78   13.50
  -4   4   0  247.88   13.60
  -4   4   0  237.98   11.40
   3  -4   0   27.70    5.40
   3  -4   0   42.00    2.90
   3  -4   0   54.59    6.50
   3  -4   0   35.40    5.60
  -3   4   0   51.79    6.30
  -3   4   0   43.20    5.10
  -3   4   0   48.20    7.20
   2  -4   0  858.41   22.70
   2  -4   0  880.01   22.60
   2  -4   0  849.81   24.10
   2  -4   0  867.81   25.10
  -2   4   0  828.12   21.60
  -2   4   0  858.91   24.00
  -2   4   0  848.52   22.50
   1  -4   0  111.29    5.40
   1  -4   0  110.49    7.10
   1  -4   0  108.59    8.40
   1  -4   0  104.99    8.40
   1  -4   0  108.89    8.30
  -1   4   0  102.89    5.40
  -1   4   0  100.49    7.90
  -1   4   0  104.69    6.30
  -1   4   0  108.09    7.20
   0  -4   0  406.26   13.50
   0  -4   0  405.46   14.20
   0  -4   0  414.46   11.60
   0   4   0  418.36   13.40
   0   4   0  413.56   13.80
   0   4   0  409.76   14.90
   0   4   0  408.06   14.30
  -1  -4   0  850.11   21.60
  -1  -4   0  861.41   24.40
   1   4   0  832.82   24.20
   1   4   0  816.92   23.70
   1   4   0  862.71   22.80
   1   4   0  816.52   21.50
   1   4   0  780.62   21.30
  -2  -4   0    0.70    4.90
  -2  -4   0    1.60    3.90
   2   4   0    2.90    3.60
   2   4   0    2.50    4.60
   2   4   0    4.10    4.40
   2   4   0    0.80    2.80
  -3  -4   0    3.70    5.70
  -3  -4   0   -3.50    2.70
  -3  -4   0    2.10    4.10
  -3  -4   0    2.00    4.50
  -3  -4   0    1.40    3.10
   3   4   0    4.10    5.60
   3   4   0    3.10    5.20
   3   4   0    4.20    4.20
  -4  -4   0  201.08   14.90
  -4  -4   0  201.98    9.60
  -4  -4   0  196.48   12.50
  -4  -4   0  197.58   11.90
   4   4   0  199.78   10.90
   4   4   0  188.88   11.80
   4   4   0  197.88   23.50
   4   4   0  197.18    9.40
  -5  -4   0   75.19   11.30
  -5  -4   0   71.19    9.00
  -5  -4   0   74.99    7.80
  -5  -4   0   81.19    9.70
   5   4   0   80.09    9.60
   5   4   0   39.60    8.40
   5   4   0   74.69    7.20
   5   4   0   72.59    8.30
  -6  -4   0   55.59    7.00
  -6  -4   0   45.70    8.30
  -6  -4   0   61.99   15.00
  -6  -4   0   52.59   11.00
   6   4   0   64.59   15.50
   6   4   0   61.59    6.90
  -7  -4   0   96.69   11.60
  -7  -4   0   91.39   12.30
  -7  -4   0   90.09   14.20
  -7  -4   0   90.69    8.90
   7   4   0   89.39   14.10
   7   4   0   97.39   12.40
   8  -5   0   60.59   17.30
   8  -5   0   28.30    8.70
   8  -5   0   54.19    8.40
  -8   5   0   54.39   11.90
  -8   5   0   45.50    8.00
  -8   5   0   51.39   12.00
   7  -5   0  332.67   19.30
   7  -5   0  332.07   16.00
  -7   5   0  369.26   16.60
   6  -5   0  145.99   13.40
   6  -5   0  155.28   11.50
  -6   5   0  158.18   14.70
  -6   5   0  172.78   11.70
  -6   5   0  182.98   15.20
   5  -5   0  421.96   18.50
   5  -5   0  449.36   20.00
   5  -5   0  441.56   17.40
  -5   5   0  470.65   20.20
  -5   5   0  459.85   17.70
   4  -5   0   43.80    6.90
   4  -5   0   44.40    7.40
   4  -5   0   33.00    6.50
  -4   5   0   31.60    4.40
  -4   5   0   31.90    6.30
  -4   5   0   33.20    7.20
   3  -5   0 1219.28   34.20
   3  -5   0 1234.08   31.30
   3  -5   0 1221.08   31.10
   3  -5   0 1158.78   32.50
  -3   5   0 1207.28   30.40
  -3   5   0 1243.68   34.30
  -3   5   0 1188.68   32.50
  -3   5   0 1149.78   29.60
  -3   5   0 1117.79   30.80
   2  -5   0    9.40    3.80
   2  -5   0   14.40    5.10
   2  -5   0   13.00    5.40
   2  -5   0   13.60    6.30
  -2   5   0   10.60    3.70
  -2   5   0   14.60    3.40
  -2   5   0   19.30    5.70
   1  -5   0 3396.86   79.89
   1  -5   0 3552.24   76.19
   1  -5   0 3482.55   80.59
   1  -5   0 3509.15   80.69
   1  -5   0 3472.65   79.09
  -1   5   0 3464.35   80.49
  -1   5   0 3367.36   77.49
  -1   5   0 3653.23   79.39
   0  -5   0  147.89    9.30
   0  -5   0  133.49    6.50
   0  -5   0  143.79    8.70
   0   5   0  130.99    9.30
   0   5   0  149.59    8.90
   0   5   0  138.09    8.60
   0   5   0  132.99    9.30
  -1  -5   0  707.33   22.70
   1   5   0  708.73   22.70
   1   5   0  693.23   19.80
   1   5   0  703.43   22.50
   1   5   0  716.53   21.10
  -2  -5   0   10.50    5.60
   2   5   0   18.30    5.70
   2   5   0    7.60    4.20
   2   5   0   11.70    5.80
   2   5   0   19.80    4.10
   2   5   0   14.80    5.80
  -3  -5   0   85.49    8.90
  -3  -5   0   84.89    6.90
  -3  -5   0   86.49    9.30
  -3  -5   0   78.59   10.00
  -3  -5   0   81.59    7.00
   3   5   0   82.09    8.50
   3   5   0   87.49   10.00
   3   5   0   87.39    6.40
   3   5   0   71.99    8.40
  -4  -5   0  184.28    9.50
  -4  -5   0  169.88    7.90
  -4  -5   0  171.18   12.20
  -4  -5   0  174.78   13.00
  -4  -5   0  181.68   18.50
   4   5   0  179.88   12.30
   4   5   0  178.48   12.40
   4   5   0  168.98    9.00
   4   5   0  183.68   14.50
  -5  -5   0   46.10   10.20
  -5  -5   0   45.20    5.70
  -5  -5   0   36.20   12.00
  -5  -5   0   57.59    9.10
   5   5   0   44.70    6.10
   5   5   0   55.09    9.10
   5   5   0   33.60    6.70
   5   5   0   42.00    5.70
   5   5   0   46.40    8.60
   5   5   0   51.39   10.10
  -6  -5   0   53.89   11.90
  -6  -5   0   88.69   11.40
  -6  -5   0   94.29   11.80
   6   5   0   77.19    8.70
   6   5   0   82.69   13.10
   6   5   0   76.79   10.20
   6   5   0   69.19    7.50
   6   5   0   73.79    9.20
  -7  -5   0   40.50    8.90
  -7  -5   0   28.70   11.30
  -7  -5   0   45.00    9.30
   7   5   0   48.30    9.50
   7   5   0   31.10    6.80
   7   5   0   34.20   11.00
   8  -6   0   -0.80    7.60
   8  -6   0   21.90    7.10
   8  -6   0   10.60    9.00
   8  -6   0    4.20    7.00
  -8   6   0   29.90   11.30
  -8   6   0    5.60    6.00
  -8   6   0   15.60   10.70
   7  -6   0    4.30    8.40
   7  -6   0   24.60   12.90
  -7   6   0   20.60    7.30
  -7   6   0    5.60    8.10
  -7   6   0    4.60    9.00
   6  -6   0   56.39   10.10
   6  -6   0   39.90    8.20
  -6   6   0   38.10    7.70
  -6   6   0   48.90   10.40
   5  -6   0  141.39   13.70
   5  -6   0  134.39   11.60
   5  -6   0  130.89   11.60
  -5   6   0  127.69   10.70
  -5   6   0  134.39   14.40
  -5   6   0  125.99   11.30
  -5   6   0  132.59   13.10
   4  -6   0  238.68   17.00
   4  -6   0  248.78   12.50
   4  -6   0  247.68   14.00
   4  -6   0  248.98    7.00
   4  -6   0  265.07   13.20
  -4   6   0  246.08   13.90
  -4   6   0  256.67   10.70
  -4   6   0  242.18   12.00
   3  -6   0 1181.28   32.10
   3  -6   0 1195.28   35.80
   3  -6   0 1262.17   36.50
   3  -6   0 1225.88   32.70
   3  -6   0 1247.58   35.00
  -3   6   0 1237.18   34.90
  -3   6   0 1284.87   31.30
  -3   6   0 1190.28   32.20
   2  -6   0  209.78   12.90
   2  -6   0  208.18   13.00
   2  -6   0  218.88   12.90
   2  -6   0  217.28   11.10
  -2   6   0  214.38   10.00
  -2   6   0  215.28    9.20
  -2   6   0  224.18   12.80
   1  -6   0  196.18   11.30
   1  -6   0  164.68   11.30
   1  -6   0  177.28   10.60
   1  -6   0  174.98   10.60
  -1   6   0  164.58    8.80
  -1   6   0  184.78   11.50
  -1   6   0  175.78   10.50
   0  -6   0   31.60    4.00
   0  -6   0   35.20    6.10
   0  -6   0   34.30    5.80
   0   6   0   29.70    5.80
   0   6   0   46.90    7.40
   0   6   0   36.60    5.60
   0   6   0   39.30    6.10
  -1  -6   0  244.38    9.80
  -1  -6   0  210.28   13.00
  -1  -6   0  218.48   10.60
   1   6   0  215.78   10.50
   1   6   0  226.68   11.70
   1   6   0  226.08   13.20
   1   6   0  235.28   13.40
  -2  -6   0  303.37   16.70
   2   6   0  311.37   14.00
   2   6   0  305.67   12.10
   2   6   0  303.67   16.30
   2   6   0  270.17   14.80
  -3  -6   0 1255.17   32.40
  -3  -6   0 1238.98   39.30
   3   6   0 1171.98   31.00
   3   6   0 1260.47   36.90
   3   6   0 1259.87   35.20
   3   6   0 1286.67   39.00
  -4  -6   0  242.08   14.40
  -4  -6   0  218.58   14.70
  -4  -6   0  228.58   17.30
  -4  -6   0  239.88   10.20
   4   6   0  237.98   14.10
   4   6   0  230.58    9.90
   4   6   0  265.47   18.20
   4   6   0  251.47   14.70
  -5  -6   0   29.70    9.00
  -5  -6   0   31.20   10.50
  -5  -6   0   53.69    8.90
   5   6   0   45.90    7.90
   5   6   0   57.59    7.30
   5   6   0   43.30    8.90
   5   6   0   39.70   10.00
   5   6   0   47.40   10.70
  -6  -6   0   60.19    9.80
  -6  -6   0   79.39   10.60
  -6  -6   0   76.39   13.70
   6   6   0   64.29   10.50
   6   6   0   56.59    8.40
   6   6   0   52.69   11.30
   6   6   0   73.29    7.80
   8  -7   0   10.70    8.60
   8  -7   0   -4.00    6.20
  -8   7   0    7.60    9.90
  -8   7   0    3.40    7.50
  -8   7   0    6.70    7.10
   7  -7   0   10.90    6.50
   7  -7   0   12.00    8.10
   7  -7   0    4.00    8.70
   7  -7   0    0.60    6.40
  -7   7   0    0.10    6.90
  -7   7   0    9.90    8.80
  -7   7   0    2.70    6.30
   6  -7   0   -1.90    6.10
   6  -7   0    9.70    6.70
  -6   7   0   -4.70    5.90
  -6   7   0   -7.90    5.90
  -6   7   0   -1.10    9.40
  -6   7   0   10.90    7.70
   5  -7   0  282.37   14.80
   5  -7   0  313.67   15.80
   5  -7   0  322.57   18.40
  -5   7   0  311.97   12.60
  -5   7   0  313.47   16.60
  -5   7   0  303.27   14.60
  -5   7   0  315.47   18.40
   4  -7   0    6.30    6.80
   4  -7   0    6.80    2.60
   4  -7   0   11.80    4.90
   4  -7   0    9.60    6.30
   4  -7   0   12.50    6.00
   4  -7   0    1.30    9.00
  -4   7   0    9.40    7.10
  -4   7   0    5.60    4.10
  -4   7   0    8.30    4.80
   3  -7   0  129.99   13.50
   3  -7   0  142.89   13.00
   3  -7   0  120.19   10.50
   3  -7   0  134.49   11.90
  -3   7   0  144.89    9.70
  -3   7   0  159.58   12.70
  -3   7   0  129.09    8.90
   2  -7   0  379.46   18.10
   2  -7   0  389.46   17.90
   2  -7   0  365.16   15.50
   2  -7   0  400.76   18.00
  -2   7   0  353.46   17.20
  -2   7   0  357.86   13.90
   1  -7   0    0.90    4.80
   1  -7   0    5.60    5.80
   1  -7   0    1.70    5.10
  -1   7   0    1.70    4.00
  -1   7   0    3.10    5.80
  -1   7   0   -1.20    4.70
   0  -7   0   12.80    6.20
   0  -7   0    4.00    5.30
   0  -7   0   17.40    3.60
   0   7   0    6.60    5.40
   0   7   0   10.80    5.20
   0   7   0   13.60    5.20
   0   7   0   13.40    5.50
   0   7   0   10.20    6.50
  -1  -7   0  201.38    9.50
  -1  -7   0  188.88   10.90
  -1  -7   0  182.08   13.70
   1   7   0  198.38   14.00
   1   7   0  182.28   13.70
   1   7   0  179.08   10.80
   1   7   0  205.68   12.30
  -2  -7   0   84.19   11.10
   2   7   0   86.29    8.40
   2   7   0   77.39    8.60
   2   7   0   75.19    9.90
   2   7   0  124.69   12.40
  -3  -7   0    4.70    7.50
  -3  -7   0    2.50    4.70
   3   7   0   -1.00    5.40
   3   7   0    9.40    7.00
   3   7   0   13.10    7.30
  -4  -7   0   82.79    7.90
  -4  -7   0   77.29   12.60
  -4  -7   0  107.79   14.30
   4   7   0   80.49   12.50
   4   7   0   98.99   11.00
  -5  -7   0    2.90    9.30
  -5  -7   0   -4.60    5.70
  -5  -7   0   -0.50    6.70
   5   7   0   -5.90    5.20
   5   7   0    3.10    6.80
   5   7   0    1.80    8.60
   5   7   0    2.20    8.00
   5   7   0   -0.70    6.30
   7  -8   0    2.60    9.30
   7  -8   0   15.80    7.90
   7  -8   0    2.10    6.40
   7  -8   0    1.70    6.90
   7  -8   0   16.10    9.40
  -7   8   0    4.60    9.20
  -7   8   0   20.00    8.50
  -7   8   0    5.40    6.10
   6  -8   0   95.59   11.20
   6  -8   0  127.89   20.60
   6  -8   0  100.09   17.70
   6  -8   0  113.59   15.70
   6  -8   0  109.69   13.00
  -6   8   0  113.09   13.90
  -6   8   0  116.79   11.40
  -6   8   0   86.79   11.20
   5  -8   0   -0.80    5.20
   5  -8   0    4.50    6.40
   5  -8   0   14.80    8.50
   5  -8   0   11.50   10.10
   5  -8   0   -3.70    6.70
  -5   8   0   10.10    5.40
  -5   8   0   -5.60    6.80
   4  -8   0  918.21   32.80
   4  -8   0  799.42   22.40
   4  -8   0  859.61   30.40
   4  -8   0  880.91   27.30
  -4   8   0  851.51   25.10
  -4   8   0  927.51   31.20
  -4   8   0  903.81   25.60
   3  -8   0   20.00    7.50
   3  -8   0   32.80   12.90
   3  -8   0   15.50    8.00
  -3   8   0   14.50    4.60
  -3   8   0   26.80    8.60
  -3   8   0   14.30    5.40
   2  -8   0  265.97   14.30
   2  -8   0  239.48   16.30
   2  -8   0  256.57   16.00
  -2   8   0  253.47   12.00
  -2   8   0  222.18   15.20
   1  -8   0   10.50    7.00
   1  -8   0    9.10    6.50
   1  -8   0   11.60    6.00
  -1   8   0   16.70    6.80
  -1   8   0    1.70    4.50
  -1   8   0    1.70    5.10
  -1   8   0   12.80    6.00
   0  -8   0    6.90    6.60
   0  -8   0   -4.30    5.80
   0  -8   0    2.00    3.00
   0  -8   0    4.70    5.80
   0   8   0    0.30    5.90
   0   8   0    2.90    5.20
   0   8   0    3.80    5.00
   0   8   0   -0.30    5.00
   0   8   0   -4.40    6.20
  -1  -8   0  628.44   21.30
  -1  -8   0  663.93   25.60
  -1  -8   0  647.34   19.30
   1   8   0  671.03   23.40
   1   8   0  612.64   21.10
   1   8   0  614.24   25.00
  -2  -8   0   91.89   11.80
  -2  -8   0  101.29    8.60
   2   8   0  106.79   12.80
   2   8   0  110.69    9.30
   2   8   0  112.79   11.00
  -3  -8   0  657.53   22.40
  -3  -8   0  648.04   28.00
   3   8   0  655.73   26.30
   3   8   0  638.44   27.90
   3   8   0  685.03   24.50
  -4  -8   0    2.50    8.70
  -4  -8   0   13.80    5.30
  -4  -8   0    9.80    7.30
   4   8   0    0.80   12.40
   4   8   0    8.30    7.50
   4   8   0    0.80    6.20
   6  -9   0  151.78   13.10
   6  -9   0  146.89   14.80
   6  -9   0  131.09   13.30
   6  -9   0  148.49   17.70
  -6   9   0  149.09   11.80
   5  -9   0   10.80    5.90
   5  -9   0    8.50    8.10
   5  -9   0    1.50    8.40
  -5   9   0   17.00    8.60
  -5   9   0    1.80    2.20
  -5   9   0    2.50    5.00
   4  -9   0  142.79   15.40
   4  -9   0   89.39   12.00
   4  -9   0   83.39   12.10
  -4   9   0  115.49    9.10
  -4   9   0  110.49   13.20
   3  -9   0   40.70    9.30
   3  -9   0   42.40    7.60
  -3   9   0   47.10    6.60
  -3   9   0   45.80   10.60
   2  -9   0   76.79   12.30
   2  -9   0   57.59    8.40
  -2   9   0   69.99    7.50
  -2   9   0   73.29   11.00
   1  -9   0   40.80    8.20
   1  -9   0   24.30    7.30
   1  -9   0   32.70    7.70
  -1   9   0   28.00    8.50
  -1   9   0   38.00    8.20
   0  -9   0   -1.20    1.40
   0  -9   0    1.10    5.30
   0  -9   0    0.00    6.10
   0   9   0    1.40    4.40
   0   9   0   -6.50    6.80
   0   9   0    4.00    5.90
   0   9   0    2.50    5.10
   0   9   0    2.40    5.80
  -1  -9   0   89.49   11.50
   1   9   0  103.29   12.50
   1   9   0   80.79    8.60
   1   9   0  101.89   11.30
   1   9   0   89.39   10.90
  -2  -9   0    1.40    2.10
  -2  -9   0  -16.70    6.60
   2   9   0    1.60    5.00
   2   9   0   12.80   11.70
   2   9   0   18.70   10.70
   2   9   0    2.00    6.80
  -3  -9   0   13.40    9.90
  -3  -9   0   34.50    7.10
   3   9   0   32.60    7.80
   3   9   0   25.60    9.30
   5 -10   0   27.60   10.20
   5 -10   0   26.40    7.00
   5 -10   0   49.20   20.20
  -5  10   0   38.60    9.90
  -5  10   0   41.90    6.50
   4 -10   0    0.50    6.00
   4 -10   0    5.40    6.90
   4 -10   0   -8.60    7.20
  -4  10   0   -2.10    2.50
  -4  10   0    9.30    8.80
   3 -10   0   12.90    7.50
   3 -10   0    0.50    5.90
   3 -10   0   11.20    9.30
  -3  10   0    8.10    8.60
   2 -10   0   -6.40    5.80
   2 -10   0    5.40    7.70
   2 -10   0   13.70    7.70
  -2  10   0   -7.30    6.10
  -2  10   0    6.70    6.80
  -2  10   0   -0.50    2.10
  -2  10   0    1.70    8.50
   1 -10   0    5.50    6.60
   1 -10   0   -4.70    5.70
   1 -10   0   -1.90    6.10
  -1  10   0   -3.10    6.10
  -1  10   0   -2.70    7.50
  -1  10   0   -1.90    1.90
  -1  10   0    0.70    6.30
   0 -10   0   25.70    8.60
   0 -10   0   23.00    8.20
   0 -10   0   19.50    6.60
   0  10   0   28.30    7.80
   0  10   0   19.70    7.80
   0  10   0   12.50    6.40
   0  10   0   19.90   10.10
  -1 -10   0   -0.90    1.50
  -1 -10   0   -2.20    7.20
  -1 -10   0   12.00    7.40
   1  10   0    4.50    7.40
   1  10   0   -0.40    3.30
   1  10   0   10.50    6.30
   1  10   0    2.90    5.10
   1  10   0    5.70    7.50
   2  10  -1   87.19   11.70
   2  10  -1   75.99   12.70
   2  10  -1   59.99    9.20
  -2 -10   1   60.49   10.60
  -2 -10   1   63.39   10.60
   1  10  -1   15.00    7.50
   1  10  -1   35.90    6.60
   1  10  -1   33.30    9.30
   1  10  -1   -1.10    4.00
   1  10  -1    3.20    6.60
  -1 -10   1    9.30    7.70
   0  10  -1   66.49    8.60
   0  10  -1   82.89   12.30
   0  10  -1   81.69   10.20
   0  10  -1   78.69   10.50
   0 -10   1   76.09   10.50
   0 -10   1   97.79   13.60
  -1  10  -1    2.00    2.20
  -1  10  -1   12.10    7.50
  -1  10  -1    6.00    6.10
   1 -10   1    6.40    6.20
   1 -10   1   -0.20    6.40
  -2  10  -1   32.80    9.70
  -2  10  -1   61.69   11.70
   2 -10   1   44.60   10.30
   2 -10   1   43.30   10.10
   2 -10   1   39.70    7.70
  -3  10  -1   29.30    9.40
   3 -10   1   29.00    8.10
   3 -10   1   22.00    7.80
   3 -10   1   22.70    6.20
  -4  10  -1    1.80    3.20
  -4  10  -1   32.50    9.70
   4 -10   1   15.20   15.00
   4 -10   1    8.30    5.30
  -5  10  -1   -7.40    2.70
  -5  10  -1    3.20    4.50
  -5  10  -1    4.50    9.20
   5 -10   1    4.10   16.90
   5 -10   1    2.40    4.60
   5 -10   1    3.10    7.70
   3   9  -1   23.70    8.40
   3   9  -1   13.70    6.90
   3   9  -1   35.90    9.70
  -3  -9   1   23.10    7.10
  -3  -9   1   18.00    9.00
   2   9  -1   23.30    5.30
   2   9  -1   14.90    8.00
   2   9  -1   28.10    7.00
   2   9  -1   21.50    7.80
  -2  -9   1   13.30    8.30
  -2  -9   1   23.70    7.90
   1   9  -1   -1.80    5.40
   1   9  -1   -0.20    4.40
   1   9  -1    8.80    7.40
   1   9  -1    2.10    7.10
  -1  -9   1    2.60    1.40
  -1  -9   1    1.70    5.40
  -1  -9   1   -7.60    5.90
  -1  -9   1    3.60    5.10
   0   9  -1    4.00    5.10
   0   9  -1   -1.90    4.80
   0  -9   1   -8.30    5.80
   0  -9   1    9.60    6.30
   0  -9   1   -4.60    5.10
  -1   9  -1  110.29   11.40
  -1   9  -1  115.29   13.10
  -1   9  -1  119.99    9.60
   1  -9   1  111.89   12.50
   1  -9   1  106.79   11.00
   1  -9   1  102.79   12.30
  -2   9  -1   30.80    9.30
  -2   9  -1   33.60    6.40
   2  -9   1   22.10    8.10
   2  -9   1   22.60    6.30
   2  -9   1   25.20    7.80
  -3   9  -1   18.40    8.20
  -3   9  -1   19.70    6.00
   3  -9   1   14.40    5.40
   3  -9   1   22.70    8.70
  -4   9  -1   71.29   11.30
  -4   9  -1   71.49    7.40
  -4   9  -1   64.79    7.80
   4  -9   1   67.09   11.30
   4  -9   1   49.70    7.00
   4  -9   1   59.39   10.60
  -5   9  -1   -1.50    2.40
  -5   9  -1   13.60    5.00
  -5   9  -1    6.60    7.60
   5  -9   1    6.00    9.00
   5  -9   1    6.90    8.00
   5  -9   1    8.40    5.00
  -6   9  -1   35.90    7.50
  -6   9  -1   41.40    9.90
  -6   9  -1   40.50   12.00
   6  -9   1   32.30    8.60
   6  -9   1   30.60    6.70
   6  -9   1   31.40   10.00
   6  -9   1   33.90    8.40
   6  -9   1   43.50   17.40
   5   8  -1    4.20    8.80
   5   8  -1    3.30    8.50
   5   8  -1    0.00    6.60
  -5  -8   1   -2.60    6.60
   4   8  -1   -1.10    5.60
   4   8  -1   13.90    8.10
   4   8  -1   -1.10    7.40
  -4  -8   1    3.50    5.40
  -4  -8   1    1.70    6.00
  -4  -8   1   -2.70    8.50
   3   8  -1   12.20    9.90
   3   8  -1    1.30    8.40
   3   8  -1    1.60    6.90
  -3  -8   1    5.70    5.70
  -3  -8   1    1.30    7.00
   2   8  -1   -6.30    5.60
   2   8  -1   -0.20    3.70
   2   8  -1   -6.90    5.60
  -2  -8   1   -1.50    5.60
  -2  -8   1   -6.00    7.60
  -2  -8   1    5.10    3.80
   1   8  -1   51.79    8.70
   1   8  -1   58.19    9.40
   1   8  -1   19.80    7.00
   1   8  -1   51.89    6.60
  -1  -8   1   50.19    9.10
  -1  -8   1   51.09    4.90
  -1  -8   1   44.60    7.40
   0   8  -1   63.79    8.40
   0   8  -1   57.89    8.30
   0   8  -1   52.79    7.50
   0   8  -1   59.89    8.10
   0  -8   1   58.19    4.40
   0  -8   1   44.70    7.90
   0  -8   1   66.09    9.40
   0  -8   1   59.19    8.90
  -1   8  -1    8.20    6.30
  -1   8  -1    2.20    3.60
  -1   8  -1    2.40    5.00
   1  -8   1    5.90    6.60
   1  -8   1   -3.60    5.00
   1  -8   1    5.50    9.80
  -2   8  -1  435.76   17.10
  -2   8  -1  483.95   21.10
   2  -8   1  471.85   17.70
   2  -8   1  428.46   20.30
   2  -8   1  444.46   20.70
  -3   8  -1   -3.30    4.50
  -3   8  -1   -0.70    3.60
  -3   8  -1    5.70    7.30
   3  -8   1    0.60    7.30
   3  -8   1    3.60    4.70
   3  -8   1   -1.60    5.50
  -4   8  -1   53.99    6.50
  -4   8  -1   57.99    7.20
  -4   8  -1   59.29    9.70
   4  -8   1   61.29    3.60
   4  -8   1   53.99    6.80
   4  -8   1   59.09   11.40
   4  -8   1   53.99    9.60
  -5   8  -1    4.50    5.20
  -5   8  -1    0.10    6.60
  -5   8  -1   -3.30    4.00
   5  -8   1   -3.00    6.10
   5  -8   1    1.10    7.50
   5  -8   1   11.70    7.50
   5  -8   1   11.00    5.10
   5  -8   1   16.50    9.10
  -6   8  -1   43.10    8.10
  -6   8  -1   56.59    9.40
  -6   8  -1   82.29   13.00
  -6   8  -1   55.69   11.50
   6  -8   1   58.29   10.10
   6  -8   1   53.49    7.40
   6  -8   1   59.09   12.40
   6  -8   1   49.40    9.60
   6  -8   1   48.70   11.40
  -7   8  -1   86.29   13.10
  -7   8  -1   85.39   10.80
  -7   8  -1   69.19    9.70
  -7   8  -1   84.79   14.80
   7  -8   1   67.09   12.20
   7  -8   1   58.79   10.10
   7  -8   1   78.19    9.70
   7  -8   1   73.19   13.40
   7  -8   1   85.29   12.40
   6   7  -1  105.69    9.80
   6   7  -1  110.59   12.40
   6   7  -1  129.29   20.50
   6   7  -1  134.69   11.40
   6   7  -1  129.29   14.00
  -6  -7   1   99.09   15.00
  -6  -7   1  146.39   14.90
  -6  -7   1  132.49   14.00
   5   7  -1  122.49   13.20
   5   7  -1  104.49   13.70
   5   7  -1  129.39   20.60
  -5  -7   1  139.99   13.90
  -5  -7   1   95.39   13.90
  -5  -7   1  133.29   13.70
   4   7  -1  270.57   18.70
   4   7  -1  269.27   16.20
  -4  -7   1  259.97   12.40
  -4  -7   1  261.97   15.50
  -4  -7   1  288.07   19.50
   3   7  -1  528.25   23.70
   3   7  -1  521.05   21.10
   3   7  -1  559.44   18.30
   3   7  -1  558.84   22.70
  -3  -7   1  570.84   19.60
  -3  -7   1  528.75   23.80
   2   7  -1  165.08   13.20
   2   7  -1  185.58   16.10
   2   7  -1  175.58    9.10
   2   7  -1  180.18   12.50
   2   7  -1  172.68   10.20
  -2  -7   1  179.68   14.20
   1   7  -1   29.70    6.60
   1   7  -1   25.60    5.00
   1   7  -1   33.40    7.10
   1   7  -1   34.00    7.90
  -1  -7   1   37.30    7.60
  -1  -7   1   35.70    4.10
  -1  -7   1   22.20    5.80
   0   7  -1   14.00    4.90
   0   7  -1   31.40    6.20
   0   7  -1   26.20    6.30
   0   7  -1   15.40    6.00
   0   7  -1   17.40    6.60
   0  -7   1   27.50    6.70
   0  -7   1   20.50    6.10
   0  -7   1   19.50    3.00
   0  -7   1   22.10    6.30
  -1   7  -1 1054.49   29.30
  -1   7  -1  965.00   39.60
  -1   7  -1 1002.80   28.70
   1  -7   1 1002.40   31.00
   1  -7   1 1044.80   31.20
   1  -7   1 1079.79   29.20
  -2   7  -1  299.77   13.30
   2  -7   1  318.97   16.90
   2  -7   1  303.07   13.20
   2  -7   1  251.67   15.30
  -3   7  -1 1655.73   42.80
  -3   7  -1 1613.14   39.30
  -3   7  -1 1547.35   54.19
   3  -7   1 1686.53   41.30
   3  -7   1 1636.84   44.80
   3  -7   1 1703.93   47.10
  -4   7  -1  200.78   10.80
  -4   7  -1  186.28   10.50
  -4   7  -1  203.38   13.60
   4  -7   1  211.28   13.10
   4  -7   1  188.48   11.00
   4  -7   1  191.98   13.50
   4  -7   1  193.38   15.10
   4  -7   1  177.58   15.80
  -5   7  -1   83.89    9.80
  -5   7  -1   70.29    8.40
  -5   7  -1   73.99   10.80
  -5   7  -1   75.19    8.20
   5  -7   1   77.39    8.00
   5  -7   1   74.19   10.00
   5  -7   1   47.70   10.80
   5  -7   1   67.89    9.30
  -6   7  -1   32.80    9.50
  -6   7  -1   45.20   10.70
  -6   7  -1   24.50    6.90
  -6   7  -1   17.90    7.00
   6  -7   1   33.70    8.60
   6  -7   1   29.20   10.20
   6  -7   1    8.70    7.60
   6  -7   1   22.50   11.60
  -7   7  -1   13.40   11.20
  -7   7  -1   -0.80    6.90
  -7   7  -1    1.80    6.20
   7  -7   1    9.00    6.70
   7  -7   1   -2.00    8.90
   7  -7   1   -0.20    7.80
   7  -7   1    2.50    4.10
  -8   7  -1   34.60    9.60
  -8   7  -1   43.40    8.90
   8  -7   1   41.40    8.30
   8  -7   1   34.10   10.20
   6   6  -1   -1.60    4.10
   6   6  -1   -1.60    6.70
   6   6  -1   -0.30    5.00
   6   6  -1   -2.20    8.20
   6   6  -1    1.60    2.40
  -6  -6   1    4.00    8.90
  -6  -6   1    0.30    6.80
  -6  -6   1    5.40    6.40
  -6  -6   1   -5.20    1.70
   5   6  -1   55.89    9.70
   5   6  -1   65.39   12.30
   5   6  -1   37.40    9.60
   5   6  -1   44.50    7.30
  -5  -6   1   43.90    8.60
  -5  -6   1   34.60   10.10
  -5  -6   1   55.09    9.00
   4   6  -1    5.00    5.80
   4   6  -1    3.50    6.10
   4   6  -1    8.00    4.30
   4   6  -1    2.80    7.00
  -4  -6   1    2.20    5.80
  -4  -6   1    8.10    6.40
  -4  -6   1   13.90    8.50
  -4  -6   1   -1.10    3.90
   3   6  -1  134.49   11.10
   3   6  -1  136.59    9.00
   3   6  -1  139.49   18.70
   3   6  -1  138.89   14.70
  -3  -6   1  114.59   13.10
  -3  -6   1  141.29    9.60
  -3  -6   1  121.49   11.30
   2   6  -1  175.78   12.10
   2   6  -1  183.68   11.60
   2   6  -1  190.28   10.00
   2   6  -1  161.88    8.50
   2   6  -1  177.78   12.60
  -2  -6   1  165.68   12.60
   1   6  -1  714.23   23.90
   1   6  -1  744.13   23.00
   1   6  -1  721.73   23.40
   1   6  -1  686.63   21.50
   1   6  -1  719.73   20.10
  -1  -6   1  726.83   23.40
  -1  -6   1  679.13   19.40
  -1  -6   1  762.32   22.20
   0   6  -1  496.65   18.50
   0   6  -1  474.95   16.80
   0   6  -1  479.15   17.40
   0  -6   1  463.75   17.20
   0  -6   1  484.45   12.70
   0  -6   1  470.15   17.10
   0  -6   1  440.96   16.50
  -1   6  -1  671.73   20.20
  -1   6  -1  666.03   20.00
  -1   6  -1  660.43   22.20
   1  -6   1  630.14   19.80
   1  -6   1  676.83   22.00
   1  -6   1  693.13   22.40
  -2   6  -1  450.35   17.20
  -2   6  -1  427.86   12.50
  -2   6  -1  403.46   15.10
   2  -6   1  438.46   18.10
   2  -6   1  418.56   16.90
   2  -6   1  427.06   14.50
   2  -6   1  434.36   17.60
  -3   6  -1  239.68   10.10
  -3   6  -1  244.98   11.30
  -3   6  -1  242.88   12.20
  -3   6  -1  226.68   12.70
   3  -6   1  248.18   12.40
   3  -6   1  256.47   14.30
   3  -6   1  221.38   12.70
   3  -6   1  237.98   14.60
   3  -6   1  236.38   10.60
  -4   6  -1   24.50    5.10
  -4   6  -1   29.30    6.80
  -4   6  -1   34.30    8.70
  -4   6  -1   23.50    5.30
   4  -6   1   18.00    6.50
   4  -6   1   20.50    4.90
   4  -6   1   20.00    8.00
   4  -6   1   16.80    6.10
  -5   6  -1   89.99   11.40
  -5   6  -1   99.59   10.50
  -5   6  -1  107.59   12.80
  -5   6  -1  107.49    8.60
   5  -6   1   99.49   11.40
   5  -6   1   96.59   10.30
   5  -6   1  109.89   12.80
  -6   6  -1  105.39   10.90
   6  -6   1  103.29   11.00
   6  -6   1  121.79   10.90
  -7   6  -1   -8.50    7.20
  -7   6  -1    0.70    5.90
  -7   6  -1    5.00    8.20
   7  -6   1    6.10    8.40
   7  -6   1    0.50    5.40
   7  -6   1   -0.50    5.50
  -8   6  -1    5.40    6.00
  -8   6  -1   11.10   10.30
   8  -6   1    4.90    8.90
   8  -6   1   -3.80    7.00
   8  -6   1   -3.10    6.50
   8  -6   1   16.70    8.20
   7   5  -1   47.30   11.70
   7   5  -1   58.19   10.40
  -7  -5   1   46.60    9.60
  -7  -5   1   46.80    7.50
  -7  -5   1   55.29   10.80
  -7  -5   1   41.80   16.50
   6   5  -1  106.79   12.00
   6   5  -1  127.39   15.10
   6   5  -1   95.79    8.70
  -6  -5   1  112.99   12.10
  -6  -5   1  131.89   13.50
  -6  -5   1  118.69   14.70
   5   5  -1   38.30    8.00
   5   5  -1   34.10    6.00
   5   5  -1   28.00    5.90
   5   5  -1   29.30    5.20
   5   5  -1   36.80    9.40
  -5  -5   1   24.10    7.20
  -5  -5   1   33.20    4.70
  -5  -5   1   27.90    7.40
  -5  -5   1   32.50    9.80
   4   5  -1 2715.83   63.19
   4   5  -1 2681.83   69.39
   4   5  -1 2754.12   66.59
  -4  -5   1 2787.92   65.69
  -4  -5   1 2665.83   69.39
  -4  -5   1 2729.63   61.79
  -4  -5   1 2650.73   61.59
  -4  -5   1 2650.83   66.29
   3   5  -1    9.10    4.10
   3   5  -1   10.30    5.40
   3   5  -1   12.40    6.00
  -3  -5   1   16.80    6.80
  -3  -5   1   21.10    4.60
  -3  -5   1   17.90    5.40
  -3  -5   1   19.70    5.90
   2   5  -1 3207.48   71.19
   2   5  -1 3208.48   68.99
   2   5  -1 3037.20   72.79
   2   5  -1 3094.19   73.59
   2   5  -1 3200.08   74.49
  -2  -5   1 3167.88   74.39
  -2  -5   1 2976.10   71.09
  -2  -5   1 3091.29   72.89
   1   5  -1  746.43   23.50
   1   5  -1  799.72   23.50
   1   5  -1  789.32   23.00
   1   5  -1  791.42   22.10
   1   5  -1  768.12   20.30
  -1  -5   1  800.52   22.20
  -1  -5   1  738.43   23.20
   0   5  -1 2998.30   68.99
   0   5  -1 3040.80   67.59
   0   5  -1 3004.40   68.29
   0  -5   1 2938.61   63.49
   0  -5   1 2819.82   66.99
   0  -5   1 2784.52   67.59
  -1   5  -1   33.50    4.50
  -1   5  -1   49.00    6.80
  -1   5  -1   45.60    5.70
   1  -5   1   50.29    6.70
   1  -5   1   47.40    7.10
   1  -5   1   40.90    5.10
  -2   5  -1  673.03   20.10
  -2   5  -1  685.03   17.70
  -2   5  -1  694.63   21.40
   2  -5   1  654.33   20.00
   2  -5   1  692.23   22.00
   2  -5   1  678.93   22.50
   2  -5   1  690.23   21.40
   2  -5   1  664.03   18.80
  -3   5  -1  218.88   13.10
  -3   5  -1  211.28    9.90
  -3   5  -1  227.68   11.50
  -3   5  -1  231.18   11.30
   3  -5   1  244.28    5.80
   3  -5   1  216.18   11.30
   3  -5   1  244.68   13.10
   3  -5   1  212.18   11.50
  -4   5  -1  454.65   15.70
  -4   5  -1  500.05   17.50
  -4   5  -1  496.65   19.90
   4  -5   1  501.15   18.60
   4  -5   1  470.35   19.60
   4  -5   1  479.75   17.40
  -5   5  -1    2.00    6.00
  -5   5  -1   10.30    6.80
  -5   5  -1    3.70    5.00
   5  -5   1    6.20    5.10
   5  -5   1   -1.20    6.20
   5  -5   1    7.50    6.20
  -6   5  -1  121.09    9.90
  -6   5  -1  114.19   13.10
   6  -5   1  127.49   12.90
   6  -5   1  115.29   11.60
   6  -5   1  115.09   10.20
  -7   5  -1   -2.40    5.20
  -7   5  -1   -1.00    7.20
   7  -5   1    2.90    5.10
   7  -5   1   -3.80    6.10
   7  -5   1   26.10    8.60
  -8   5  -1   -2.20    7.30
  -8   5  -1    8.70    5.60
  -8   5  -1   -1.80    8.20
   8  -5   1   -2.20    5.00
   8  -5   1    6.10    7.20
   8  -5   1   10.20    9.30
   8  -5   1    2.00    9.00
   8   4  -1   -4.50    6.70
   8   4  -1    3.40    5.90
  -8  -4   1    1.70    4.20
  -8  -4   1    6.70    9.80
  -8  -4   1   -2.30    2.80
  -8  -4   1   -1.80    6.50
   7   4  -1   50.79   10.80
   7   4  -1   67.19   19.30
  -7  -4   1   69.29   10.20
  -7  -4   1   55.39    6.80
  -7  -4   1   57.59   10.00
   6   4  -1   67.89    6.60
   6   4  -1   56.49   10.00
  -6  -4   1   69.09   10.30
  -6  -4   1   62.59    6.80
  -6  -4   1   43.00    8.20
  -6  -4   1   47.50   10.60
   5   4  -1  610.34   25.50
   5   4  -1  627.54   23.20
   5   4  -1  608.34   18.80
   5   4  -1  641.04   17.10
  -5  -4   1  594.24   22.80
  -5  -4   1  674.83   26.50
  -5  -4   1  566.74   18.10
  -5  -4   1  616.04   22.10
   4   4  -1  436.56   17.50
   4   4  -1  415.56   19.20
   4   4  -1  448.56   15.20
  -4  -4   1  432.06   17.30
  -4  -4   1  443.66   13.40
  -4  -4   1  417.56   16.40
  -4  -4   1  397.16   18.70
   3   4  -1 1435.56   38.90
   3   4  -1 1382.06   34.90
   3   4  -1 1463.15   37.30
  -3  -4   1 1430.06   39.00
  -3  -4   1 1447.76   34.00
  -3  -4   1 1413.76   36.10
  -3  -4   1 1374.66   36.80
  -3  -4   1 1353.06   32.70
   2   4  -1 3163.08   70.09
   2   4  -1 2952.40   70.99
   2   4  -1 3126.89   68.49
  -2  -4   1 2896.71   70.19
  -2  -4   1 2940.71   69.79
  -2  -4   1 3108.29   71.29
   1   4  -1  685.43   17.30
   1   4  -1  656.03   20.00
   1   4  -1  679.13   19.80
   1   4  -1  679.93   19.10
   1   4  -1  672.13   20.40
  -1  -4   1  684.73   20.20
  -1  -4   1  685.13   19.20
   0   4  -1 4388.46   92.39
   0   4  -1 4211.68   93.59
   0   4  -1 4189.28   92.99
   0  -4   1 4131.29   95.29
   0  -4   1 4174.68   92.19
   0  -4   1 4051.89   89.29
  -1   4  -1 3108.39   66.39
  -1   4  -1 3015.00   69.19
  -1   4  -1 3052.09   70.29
   1  -4   1 3180.08   70.49
   1  -4   1 3018.40   70.79
   1  -4   1 3168.18   70.49
   1  -4   1 3075.09   68.19
  -2   4  -1   41.60    6.50
  -2   4  -1   36.60    5.60
  -2   4  -1   31.60    4.70
   2  -4   1   33.50    5.80
   2  -4   1   43.10    5.80
   2  -4   1   48.80    6.10
   2  -4   1   41.70    6.50
   2  -4   1   31.70    3.80
  -3   4  -1   73.79    7.00
  -3   4  -1   50.29    6.20
  -3   4  -1   65.69    6.90
  -3   4  -1   81.19    6.40
   3  -4   1   77.19    8.70
   3  -4   1   79.69    7.10
   3  -4   1   78.09    7.90
  -4   4  -1  145.79    8.80
  -4   4  -1  124.59   11.20
   4  -4   1  140.99   10.80
   4  -4   1  132.09    8.60
   4  -4   1  118.49   10.20
  -5   4  -1   69.99    7.10
  -5   4  -1   59.39    9.50
  -5   4  -1   56.79    8.50
   5  -4   1   72.19    7.20
   5  -4   1   72.39    7.80
   5  -4   1   67.79    8.50
   5  -4   1   60.09    6.70
   5  -4   1   60.49    8.50
  -6   4  -1  129.89    9.20
  -6   4  -1  129.49   13.80
  -6   4  -1   80.09   11.00
   6  -4   1  108.89    9.00
   6  -4   1  104.89   11.90
   6  -4   1   84.09   10.40
   6  -4   1  121.29   10.00
   6  -4   1  141.49   12.50
  -7   4  -1   52.39    9.70
  -7   4  -1   81.29    8.60
  -7   4  -1   61.09    4.70
   7  -4   1   71.99   11.40
   7  -4   1   86.39    9.50
   7  -4   1   88.09   12.80
   7  -4   1   67.79    7.70
   7  -4   1   60.79   15.80
  -8   4  -1   23.30    4.30
  -8   4  -1   14.10    8.60
  -8   4  -1    2.40   14.60
   8  -4   1   25.90    5.50
   8  -4   1    7.70    7.80
   8  -4   1   29.50   11.20
   8  -4   1   17.90    9.80
   8  -4   1   17.40    6.80
  -9   4  -1   -4.60    2.60
  -9   4  -1   -3.00    7.10
  -9   4  -1    0.20    2.90
   9  -4   1   -1.00    7.80
   9  -4   1   12.00    6.60
   9  -4   1    1.40    4.80
   9  -4   1   -0.50    7.90
   8   3  -1   26.40   10.40
   8   3  -1    8.40    9.60
   8   3  -1   27.20    9.30
  -8  -3   1    4.40    3.10
  -8  -3   1    9.20    3.80
  -8  -3   1   17.10    9.30
  -8  -3   1   16.10    7.20
   7   3  -1   17.80    8.20
   7   3  -1   27.50    6.20
  -7  -3   1   28.00    9.10
  -7  -3   1   21.40    8.70
  -7  -3   1   18.10    4.60
   6   3  -1   17.40    7.60
  -6  -3   1    2.20    5.50
  -6  -3   1   11.80    4.40
  -6  -3   1    3.50    7.60
   5   3  -1   96.29    6.80
   5   3  -1   97.69   10.90
   5   3  -1  117.69   12.30
  -5  -3   1  104.19   10.80
  -5  -3   1  159.38   14.50
  -5  -3   1  109.79   10.30
   4   3  -1   56.39    4.80
   4   3  -1   59.79    5.70
   4   3  -1   69.09    8.60
   4   3  -1   64.89    7.50
  -4  -3   1   58.09    5.70
  -4  -3   1   38.50    7.60
  -4  -3   1   62.69    7.40
  -4  -3   1   70.19    7.50
   3   3  -1  353.66   13.60
   3   3  -1  305.77   14.30
  -3  -3   1  335.47   10.40
  -3  -3   1  360.26   12.70
  -3  -3   1  344.57   15.00
  -3  -3   1  351.36   13.50
  -3  -3   1  295.77   10.00
   2   3  -1  409.26   13.10
   2   3  -1  440.06   14.20
   2   3  -1  410.56   14.90
  -2  -3   1  395.86   10.70
  -2  -3   1  422.46   14.10
  -2  -3   1  377.46   12.10
  -2  -3   1  411.66   14.90
   1   3  -1  658.13   19.10
   1   3  -1  727.73   19.30
   1   3  -1  689.43   18.50
   1   3  -1  670.53   16.60
  -1  -3   1  724.53   18.70
  -1  -3   1  697.13   19.40
  -1  -3   1  755.02   19.50
   0   3  -1  702.53   19.10
   0   3  -1  696.53   18.00
   0   3  -1  702.73   19.30
   0  -3   1  717.73   19.00
   0  -3   1  700.13   17.90
   0  -3   1  705.73   15.80
  -1   3  -1  243.58    6.80
  -1   3  -1  238.38    9.60
  -1   3  -1  229.58    9.20
  -1   3  -1  250.67    9.10
   1  -3   1  232.88    9.20
   1  -3   1  228.58   10.50
   1  -3   1  238.88    7.60
   1  -3   1  232.58    8.90
   1  -3   1  228.78    9.50
  -2   3  -1  138.19    6.90
  -2   3  -1  141.89    7.80
  -2   3  -1  141.39    7.30
  -2   3  -1  154.08    8.90
   2  -3   1  155.48   12.70
   2  -3   1  146.19    8.50
   2  -3   1  143.39    7.40
  -3   3  -1  909.31   24.00
  -3   3  -1  898.71   26.40
  -3   3  -1  935.91   23.90
   3  -3   1  926.21   28.10
   3  -3   1  893.91   25.60
   3  -3   1  966.40   24.10
   3  -3   1  938.71   26.40
  -4   3  -1  686.13   19.50
  -4   3  -1  681.43   16.20
  -4   3  -1  676.33   23.00
  -4   3  -1  718.03   22.90
   4  -3   1  713.03   20.40
   4  -3   1  704.13   20.90
   4  -3   1  721.03   19.80
   4  -3   1  710.43   22.70
   4  -3   1  704.93   22.90
  -5   3  -1 1132.69   34.70
  -5   3  -1 1166.38   30.00
  -5   3  -1 1154.98   34.30
   5  -3   1 1186.88   34.60
   5  -3   1 1209.58   34.90
   5  -3   1 1186.98   32.80
   5  -3   1 1179.98   31.70
   5  -3   1 1169.78   30.00
  -6   3  -1    3.00    6.90
  -6   3  -1    2.40    4.00
  -6   3  -1   -6.10    6.40
   6  -3   1   -4.60    4.70
   6  -3   1   -9.40    5.20
   6  -3   1    9.40    8.10
   6  -3   1   -3.10    5.70
   6  -3   1   -1.10    4.10
  -7   3  -1  830.42   31.30
  -7   3  -1  846.42   31.00
   7  -3   1  846.02   24.40
   7  -3   1  833.02   30.90
   7  -3   1  870.01   31.70
   7  -3   1  826.92   27.80
   7  -3   1  869.71   29.90
  -8   3  -1    5.30    6.90
  -8   3  -1    2.50    2.50
  -8   3  -1   -0.50    4.20
  -8   3  -1   11.30    8.50
   8  -3   1   12.40    9.90
   8  -3   1    8.50    4.90
   8  -3   1    3.50    8.80
   8  -3   1   10.20    7.90
   8  -3   1   -2.30    5.80
  -9   3  -1    6.80    9.80
  -9   3  -1   16.60   10.70
  -9   3  -1    5.60    4.70
  -9   3  -1    0.70    2.10
  -9   3  -1   -1.00    2.50
   9  -3   1    5.90    8.50
   9  -3   1    0.00    4.50
   9  -3   1   -0.20    7.70
   9  -3   1   14.40    7.00
   9  -3   1   10.90    9.00
   8   2  -1   -4.20    4.90
   8   2  -1   -3.60    6.80
   8   2  -1    4.80    9.40
  -8  -2   1   -7.80    7.00
  -8  -2   1   -2.00    5.80
   7   2  -1   70.69   10.80
   7   2  -1   59.49   10.30
   7   2  -1   53.19    7.60
  -7  -2   1   43.70   10.70
  -7  -2   1   58.59   10.10
   6   2  -1  198.08   11.50
   6   2  -1  170.28    6.80
   6   2  -1  210.68   15.50
   6   2  -1  212.18   14.70
   6   2  -1  200.68   13.90
  -6  -2   1  185.28   14.00
  -6  -2   1  179.08   12.90
  -6  -2   1  174.48    8.60
   5   2  -1   35.90    3.50
   5   2  -1   24.10    6.80
   5   2  -1   28.10    6.90
   5   2  -1   40.70    7.10
  -5  -2   1   21.50    6.80
  -5  -2   1   39.30    7.30
  -5  -2   1   24.30    6.00
  -5  -2   1   36.90    4.50
   4   2  -1  522.45   14.00
   4   2  -1  539.45   17.60
   4   2  -1  529.65   18.60
   4   2  -1  545.95   19.70
   4   2  -1  517.15   14.20
  -4  -2   1  524.95   18.50
  -4  -2   1  560.64   20.30
  -4  -2   1  530.75   17.70
   3   2  -1  717.23   22.30
   3   2  -1  723.33   21.10
   3   2  -1  680.93   17.60
  -3  -2   1  726.83   21.10
  -3  -2   1  732.83   22.30
  -3  -2   1  715.93   25.60
   2   2  -1  393.66   13.00
   2   2  -1  377.56   13.20
  -2  -2   1  375.96   13.40
  -2  -2   1  374.76   12.50
  -2  -2   1  386.06   10.70
  -2  -2   1  386.06   11.60
   1   2  -1   93.59    3.60
   1   2  -1  119.09    6.60
   1   2  -1  108.49    6.30
   1   2  -1  112.69    5.90
  -1  -2   1  105.79    6.60
  -1  -2   1  103.79    5.80
  -1  -2   1  107.59    6.50
   0   2  -1  557.94   14.90
   0   2  -1  538.45   13.50
   0  -2   1  557.94   14.00
   0  -2   1  522.15   14.80
   0  -2   1  549.15   13.50
  -1   2  -1  236.18    9.00
  -1   2  -1  215.48    8.50
  -1   2  -1  219.58    8.00
   1  -2   1  217.38    8.50
   1  -2   1  234.38    8.00
   1  -2   1  227.58    9.50
   1  -2   1  220.38    8.80
  -2   2  -1   53.19    4.90
  -2   2  -1   49.80    6.40
  -2   2  -1   67.39    6.00
  -2   2  -1   54.19    4.40
   2  -2   1   61.49    4.50
   2  -2   1   49.70    5.10
   2  -2   1   55.89    5.20
   2  -2   1   56.99    5.40
  -3   2  -1 1086.59   29.30
  -3   2  -1 1147.39   29.20
  -3   2  -1 1074.99   26.10
   3  -2   1 1066.09   26.00
   3  -2   1 1109.69   29.20
   3  -2   1 1149.08   27.80
   3  -2   1 1047.00   27.40
   3  -2   1 1033.90   29.00
  -4   2  -1  553.44   19.70
  -4   2  -1  551.44   15.60
  -4   2  -1  554.94   19.30
   4  -2   1  545.75   17.70
   4  -2   1  558.94   19.60
   4  -2   1  556.94   15.80
   4  -2   1  559.04   19.50
   4  -2   1  581.34   18.60
  -5   2  -1   69.69    6.10
  -5   2  -1   57.39    8.40
  -5   2  -1   69.29    9.20
   5  -2   1   77.69    8.40
   5  -2   1   65.39    6.10
   5  -2   1   60.99    8.10
   5  -2   1   79.99    8.20
   5  -2   1   67.49    9.40
  -6   2  -1   13.50    6.20
  -6   2  -1   15.50    7.60
  -6   2  -1    9.00    5.00
   6  -2   1   15.30    8.10
   6  -2   1   15.70    6.00
   6  -2   1    3.20    6.30
   6  -2   1    3.00    4.40
   6  -2   1    9.30    7.40
  -7   2  -1  199.18   10.10
  -7   2  -1  162.38   10.80
  -7   2  -1  209.88   16.00
  -7   2  -1  189.08   15.50
   7  -2   1  192.48   16.40
   7  -2   1  171.28    9.60
   7  -2   1  184.28   15.70
   7  -2   1  186.58   14.10
   7  -2   1  173.58   15.80
  -8   2  -1    2.00    1.90
  -8   2  -1    1.50    2.40
  -8   2  -1    5.50    7.00
  -8   2  -1   -3.00    8.30
   8  -2   1    9.50    9.50
   8  -2   1    2.80    7.50
   8  -2   1   -3.90    7.60
   8  -2   1   -1.30    3.80
  -9   2  -1   -1.50    2.00
  -9   2  -1    2.20    8.40
  -9   2  -1  -13.10    9.30
  -9   2  -1   -2.80    2.20
   9  -2   1    1.30    9.00
   9  -2   1   -2.10    8.50
   9  -2   1    6.70    7.30
   9  -2   1   -1.50    3.50
   9   1  -1   32.50   10.60
   9   1  -1    4.50    5.60
   9   1  -1   -2.20   12.00
   9   1  -1   20.20   10.10
  -9  -1   1    5.30    7.20
  -9  -1   1   37.20   10.30
   8   1  -1   30.90    9.90
   8   1  -1   13.80    7.90
   8   1  -1   15.80    5.60
   8   1  -1   22.80    9.50
  -8  -1   1   15.00    8.50
  -8  -1   1   15.80    7.30
   7   1  -1   43.30    8.50
   7   1  -1   65.59   10.50
   7   1  -1   67.69    7.90
   7   1  -1   98.49   11.90
   7   1  -1   64.19    5.40
  -7  -1   1   71.09   10.20
  -7  -1   1   59.89   10.30
   6   1  -1   -2.60    5.70
   6   1  -1    5.80    6.60
   6   1  -1   -2.50    4.20
   6   1  -1   -0.90    3.00
   6   1  -1    4.40    5.50
  -6  -1   1    1.20    5.40
   5   1  -1    5.40    5.70
   5   1  -1    7.70    6.00
   5   1  -1    1.70    3.90
   5   1  -1    3.10    4.80
  -5  -1   1    3.10    2.60
  -5  -1   1   -1.80    4.70
  -5  -1   1    4.90    4.60
   4   1  -1  183.58   10.00
   4   1  -1  205.18   11.80
   4   1  -1  160.98   10.50
  -4  -1   1  173.88   10.60
  -4  -1   1  188.38   10.10
  -4  -1   1  183.68    7.10
   3   1  -1 3702.03   83.39
   3   1  -1 3803.62   84.39
   3   1  -1 3726.83   82.39
  -3  -1   1 3628.94   83.19
  -3  -1   1 3719.63   80.39
  -3  -1   1 3683.33   84.09
  -3  -1   1 3729.03   82.49
   2   1  -1 1212.28   29.90
   2   1  -1 1209.58   27.40
   2   1  -1 1123.29   28.10
   2   1  -1 1172.98   29.30
   2   1  -1 1226.48   26.50
  -2  -1   1 1206.18   28.30
  -2  -1   1 1254.27   31.10
  -2  -1   1 1277.67   30.10
  -1   1  -1 1204.18   28.70
  -1   1  -1 1265.67   28.80
  -1   1  -1 1251.97   28.40
  -1   1  -1 1201.58   27.20
   1  -1   1 1296.17   28.50
   1  -1   1 1274.27   28.80
   1  -1   1 1263.87   27.50
   1  -1   1 1161.88   28.60
   1  -1   1 1277.67   27.20
  -3   1  -1   93.99    8.30
  -3   1  -1   99.39    7.80
  -3   1  -1   97.39    5.00
   3  -1   1   89.09    4.90
   3  -1   1  103.89    8.30
   3  -1   1   97.59    7.60
  -4   1  -1 9618.54  210.38
  -4   1  -1 9999.00  210.28
  -4   1  -1 9503.45  207.58
   4  -1   1 9766.92  205.78
   4  -1   1 9593.64  210.38
   4  -1   1 9562.14  209.78
  -5   1  -1  357.86   12.10
  -5   1  -1  320.37   15.60
  -5   1  -1  340.07   13.10
  -5   1  -1  329.67   15.70
   5  -1   1  349.07   16.80
   5  -1   1  364.96   16.30
   5  -1   1  350.36   16.30
  -6   1  -1 3723.53   89.29
  -6   1  -1 3690.33   84.19
  -6   1  -1 3650.73   82.19
  -6   1  -1 3666.73   94.49
   6  -1   1 3708.93   94.89
   6  -1   1 3699.13   82.49
   6  -1   1 3714.73   89.09
  -7   1  -1   16.80    6.60
  -7   1  -1   18.90    8.40
  -7   1  -1   12.70    4.20
  -7   1  -1   15.90    5.00
   7  -1   1   24.00    7.90
   7  -1   1   10.30    7.20
   7  -1   1    6.10    8.00
   7  -1   1   15.40    4.40
  -8   1  -1  357.26   20.90
  -8   1  -1  373.36   20.90
   8  -1   1  370.36   22.30
   8  -1   1  402.66   25.70
   8  -1   1  362.16   22.10
   8  -1   1  365.26   20.00
   8  -1   1  356.56   13.70
  -9   1  -1   12.70    8.50
  -9   1  -1    3.10    8.90
   9  -1   1   11.40    9.40
   9  -1   1    3.60    3.10
   9  -1   1   21.80   10.40
   9  -1   1   20.60    7.90
   9  -1   1    7.20    9.40
   9   0  -1    6.30    5.40
   9   0  -1   10.30    9.20
   9   0  -1   -0.40    1.90
   9   0  -1   -4.40    8.10
  -9   0   1    7.70    8.00
  -9   0   1    8.40    8.70
   8   0  -1   58.49   11.20
   8   0  -1   43.80    6.80
   8   0  -1   60.49   11.50
   8   0  -1   52.19    9.50
  -8   0   1   62.09   10.60
  -8   0   1   57.29   10.40
   7   0  -1   -0.70    6.20
   7   0  -1    3.10    7.90
   7   0  -1    1.10    7.10
   7   0  -1    4.50    4.90
  -7   0   1   12.80    7.70
  -7   0   1    9.80    6.40
   6   0  -1  870.91   25.00
   6   0  -1  856.61   28.10
   6   0  -1  884.91   30.50
   6   0  -1  860.71   29.00
  -6   0   1  840.52   27.90
  -6   0   1  856.41   21.80
  -6   0   1  896.11   38.60
   5   0  -1  942.61   25.30
   5   0  -1  892.71   28.00
   5   0  -1  907.41   27.40
   5   0  -1  928.41   29.00
  -5   0   1  922.11   28.10
  -5   0   1  906.51   21.20
  -5   0   1  925.11   22.50
  -5   0   1  945.31   27.50
   4   0  -1 3695.43   82.19
   4   0  -1 3729.23   83.89
   4   0  -1 3746.73   84.79
   4   0  -1 3715.23   85.19
  -4   0   1 3702.23   84.59
  -4   0   1 3670.33   79.79
  -4   0   1 3568.24   83.59
  -4   0   1 3714.53   78.99
   3   0  -1 1458.25   36.60
   3   0  -1 1481.95   37.00
   3   0  -1 1571.74   36.20
   3   0  -1 1472.65   35.00
  -3   0   1 1445.86   36.50
  -3   0   1 1499.05   38.30
  -1   0  -1 1648.64   37.30
  -1   0  -1 1601.34   36.90
  -1   0  -1 1685.63   36.60
  -1   0  -1 1685.73   37.60
  -1   0  -1 1656.93   36.70
   1   0   1 1686.73   36.80
   1   0   1 1627.64   37.30
   1   0   1 1772.52   35.60
   1   0   1 1621.04   37.50
   1   0   1 1699.03   36.60
   1   0   1 1627.04   37.00
  -2   0  -1    2.00    3.00
  -2   0  -1    6.40    3.70
  -2   0  -1    1.70    2.20
  -2   0  -1    4.00    3.70
  -2   0  -1    7.90    2.80
   2   0   1    1.50    3.40
   2   0   1    3.80    3.90
   2   0   1    1.20    3.20
  -4   0  -1   14.30    6.00
  -4   0  -1   15.70    4.20
  -4   0  -1   16.80    3.50
  -4   0  -1   21.10    5.50
  -4   0  -1   19.40    5.60
   4   0   1   19.90    5.20
   4   0   1   17.40    5.40
   4   0   1   15.10    4.70
   4   0   1   14.20    3.30
  -5   0  -1 3034.10   69.69
  -5   0  -1 3025.70   74.29
  -5   0  -1 3014.30   73.19
  -5   0  -1 3050.19   68.29
  -5   0  -1 3149.88   74.29
   5   0   1 3107.09   73.39
   5   0   1 3020.80   73.79
   5   0   1 3067.39   74.39
   5   0   1 3098.89   70.49
  -6   0  -1  258.67   24.80
  -6   0  -1  251.47   15.90
  -6   0  -1  228.78   11.40
   6   0   1  228.88   10.10
   6   0   1  240.58   15.20
   6   0   1  206.08   18.00
   6   0   1  249.08   15.50
  -7   0  -1  211.28   15.60
  -7   0  -1  177.28   14.70
   7   0   1  170.28    9.30
   7   0   1  167.18   15.00
   7   0   1  205.28   16.40
  -8   0  -1    4.10    7.40
  -8   0  -1   23.50    9.00
   8   0   1    6.90    7.90
   8   0   1    4.90    4.00
   8   0   1   -5.00    8.10
   9  -1  -1    6.00    9.20
   9  -1  -1   -3.90    9.60
   9  -1  -1    4.80    7.20
   9  -1  -1    4.60    5.10
  -9   1   1   -7.50    7.40
  -9   1   1    1.30    7.50
   8  -1  -1  187.28   11.70
   8  -1  -1  187.48   16.80
  -8   1   1  191.78   17.10
  -8   1   1  179.18   15.70
   7  -1  -1   99.09   10.80
   7  -1  -1  136.89   15.00
   7  -1  -1  114.09    9.70
  -7   1   1  121.39   13.00
  -7   1   1  122.59    9.20
  -7   1   1  148.99   24.80
  -7   1   1  128.19    7.80
   6  -1  -1  368.56   17.40
   6  -1  -1  355.76   14.10
   6  -1  -1  399.06   18.40
   6  -1  -1  353.36   18.20
  -6   1   1  342.27   12.20
  -6   1   1  342.87   17.20
  -6   1   1  384.36   27.80
   5  -1  -1   12.40    6.30
   5  -1  -1   11.80    4.50
   5  -1  -1    8.60    5.30
   5  -1  -1    8.90    5.70
  -5   1   1   10.00    5.20
  -5   1   1   15.70    5.80
   4  -1  -1  111.39    9.80
   4  -1  -1  118.59    9.10
   4  -1  -1  105.29    7.40
   4  -1  -1  113.89    8.90
   4  -1  -1  112.39    4.70
  -4   1   1  112.69    7.40
  -4   1   1  122.29    9.00
  -4   1   1  108.39    9.10
   3  -1  -1 1180.28   30.50
   3  -1  -1 1160.68   30.00
   3  -1  -1 1169.18   28.80
  -3   1   1 1191.78   30.50
  -3   1   1 1209.18   30.30
  -3   1   1 1197.78   28.80
   2  -1  -1 1153.18   28.80
   2  -1  -1 1178.38   28.50
   2  -1  -1 1166.58   27.80
  -2   1   1 1171.68   28.60
  -2   1   1 1138.29   26.60
  -2   1   1 1159.38   27.80
  -2   1   1 1263.57   33.60
   0  -1  -1 1323.87   29.50
   0  -1  -1 1329.47   30.00
   0   1   1 1351.46   29.70
   0   1   1 1252.87   30.00
  -1  -1  -1    6.10    2.70
  -1  -1  -1    9.40    4.00
  -1  -1  -1    3.50    2.30
   1   1   1    8.90    3.70
   1   1   1    3.80    2.30
   1   1   1    6.10    2.40
  -2  -1  -1   18.00    4.20
  -2  -1  -1   -0.50    3.60
  -2  -1  -1    1.50    2.70
   2   1   1    2.00    2.60
   2   1   1    4.20    3.00
   2   1   1    0.80    2.70
   2   1   1   13.20    4.30
   2   1   1   -4.60    3.50
  -3  -1  -1   72.19    6.90
  -3  -1  -1   87.69    8.90
  -3  -1  -1   85.79    8.10
   3   1   1   93.29    8.60
   3   1   1   76.99    8.20
   3   1   1   73.09    5.30
   3   1   1   81.49    6.30
   3   1   1   96.99    7.60
  -4  -1  -1 1468.65   39.20
  -4  -1  -1 1468.25   40.10
  -4  -1  -1 1491.05   38.30
   4   1   1 1519.35   40.20
   4   1   1 1552.04   38.60
   4   1   1 1427.76   38.90
  -5  -1  -1   64.29    4.40
  -5  -1  -1   80.69    9.70
  -5  -1  -1   84.09    9.10
  -5  -1  -1   79.69    8.80
   5   1   1   70.49    6.40
   5   1   1   75.89    9.00
   5   1   1   65.19    8.20
   5   1   1   77.79    9.30
  -6  -1  -1  178.88   14.70
  -6  -1  -1  193.78    5.90
  -6  -1  -1  190.18   17.40
   6   1   1  183.88    9.70
   6   1   1  199.08   13.70
   6   1   1  210.58   15.40
   6   1   1  193.58   14.90
  -7  -1  -1    6.70    7.50
  -7  -1  -1    2.60    6.70
   7   1   1   16.90    7.70
   7   1   1    6.20    8.10
   7   1   1    3.40    3.90
  -8  -1  -1   -1.20    6.70
  -8  -1  -1    0.90    7.50
   8   1   1    0.30    8.80
   8   1   1   -3.00    3.60
   9  -2  -1   37.10    6.90
   9  -2  -1   32.20   11.90
   9  -2  -1   43.70    8.80
   9  -2  -1   70.29   14.20
   9  -2  -1   53.49   17.40
  -9   2   1   49.00    7.60
  -9   2   1   29.20    9.30
  -9   2   1   40.40   11.60
   8  -2  -1    1.00    8.20
   8  -2  -1    2.90    5.80
   8  -2  -1    4.30    5.00
  -8   2   1    2.50    5.20
  -8   2   1    0.40    1.50
  -8   2   1   -0.60    1.80
  -8   2   1   15.00    8.40
  -8   2   1  -10.30    6.70
   7  -2  -1   26.70    7.70
   7  -2  -1   14.80    8.30
   7  -2  -1   19.90    6.40
   7  -2  -1   22.40    6.10
  -7   2   1   24.00    8.30
  -7   2   1   33.50    6.00
  -7   2   1    5.70    5.10
   6  -2  -1  280.57   13.00
   6  -2  -1  302.67   13.50
   6  -2  -1  305.17   16.50
   6  -2  -1  297.97   16.60
  -6   2   1  320.67   13.50
  -6   2   1  283.87   16.50
  -6   2   1  310.77   12.30
  -6   2   1  350.76   19.30
   5  -2  -1  833.32   25.80
   5  -2  -1  832.32   26.00
   5  -2  -1  818.32   23.30
   5  -2  -1  795.62   22.70
   5  -2  -1  817.02   19.80
  -5   2   1  797.32   25.40
  -5   2   1  817.62   23.40
  -5   2   1  837.62   26.40
  -5   2   1  822.92   26.30
   4  -2  -1  334.17   11.20
   4  -2  -1  330.87   12.20
   4  -2  -1  328.37   14.20
  -4   2   1  330.87   10.40
  -4   2   1  330.47   14.50
  -4   2   1  326.97   12.30
  -4   2   1  346.87   14.50
   3  -2  -1 6201.88  133.39
   3  -2  -1 5931.11  131.69
   3  -2  -1 6114.39  129.59
  -3   2   1 6329.47  129.59
  -3   2   1 5904.51  131.69
  -3   2   1 5882.11  132.99
  -3   2   1 6166.18  133.39
   2  -2  -1 5420.76  115.39
   2  -2  -1 5391.56  116.29
   2  -2  -1 5251.97  117.09
  -2   2   1 5377.36  116.29
  -2   2   1 5233.58  116.49
  -2   2   1 5516.75  124.19
   1  -2  -1   76.89    5.90
   1  -2  -1   73.19    5.00
   1  -2  -1   65.09    3.70
   1  -2  -1   70.69    6.20
  -1   2   1   64.99    5.10
  -1   2   1   63.19    3.50
   0  -2  -1 5103.29  111.19
   0   2   1 5196.28  111.69
  -1  -2  -1  588.04   14.80
  -1  -2  -1  565.34   19.20
  -1  -2  -1  599.44   15.50
   1   2   1  561.24   13.20
   1   2   1  566.84   15.40
   1   2   1  575.54   17.10
   1   2   1  571.04   14.70
  -2  -2  -1 2460.75   59.89
  -2  -2  -1 2716.63   59.09
  -2  -2  -1 2640.54   61.29
   2   2   1 2660.83   58.69
   2   2   1 2565.84   61.09
  -3  -2  -1    7.10    4.50
  -3  -2  -1   -3.20    3.50
  -3  -2  -1    1.30    3.60
  -3  -2  -1    9.90    5.40
   3   2   1    0.00    3.00
   3   2   1    4.50    5.10
   3   2   1    0.40    3.70
   3   2   1    2.20    3.60
  -4  -2  -1 1096.39   31.10
  -4  -2  -1 1030.20   29.40
  -4  -2  -1 1033.00   32.10
   4   2   1 1045.90   32.00
   4   2   1 1099.09   28.20
   4   2   1 1042.30   29.60
   4   2   1 1108.79   26.60
  -5  -2  -1  110.09   11.50
  -5  -2  -1  120.79   13.20
  -5  -2  -1  125.19   10.70
   5   2   1  137.39   11.00
   5   2   1  126.09    8.90
   5   2   1  149.59   14.70
  -6  -2  -1   36.10    8.20
  -6  -2  -1   34.30    9.70
  -6  -2  -1   37.90    9.30
   6   2   1   44.50    9.50
   6   2   1   38.40    8.20
  -7  -2  -1   -4.50    6.90
  -7  -2  -1   -0.30    2.40
  -7  -2  -1    3.40    6.40
   7   2   1   -4.60    7.50
   7   2   1   -0.10    4.00
   7   2   1    9.80    6.90
  -8  -2  -1    7.30    7.80
  -8  -2  -1    9.00    8.40
   8   2   1    2.90    8.60
   8   2   1    6.40    4.60
   8   2   1    0.70    6.70
   9  -3  -1   16.00    6.60
   9  -3  -1    6.30    5.70
   9  -3  -1   -3.90    8.60
   9  -3  -1   -0.60   10.10
   9  -3  -1    3.50    8.00
  -9   3   1   -0.60    8.70
  -9   3   1    4.70    4.70
  -9   3   1   -2.80    2.00
  -9   3   1    1.80    2.50
  -9   3   1  -12.80    7.00
   8  -3  -1  168.78   16.70
   8  -3  -1  184.58   12.10
   8  -3  -1  166.98   12.20
   8  -3  -1  174.38   17.20
  -8   3   1  150.28   15.50
  -8   3   1  182.38   10.10
  -8   3   1  168.08   16.60
   7  -3  -1   16.40    8.10
   7  -3  -1   24.20    2.60
   7  -3  -1   24.20    7.90
   7  -3  -1   20.90    6.40
   7  -3  -1   25.70    6.00
   7  -3  -1   43.60   10.50
  -7   3   1   24.20    6.40
  -7   3   1   21.50    4.90
  -7   3   1   19.10    7.50
   6  -3  -1   30.50    6.30
   6  -3  -1   34.30    5.70
   6  -3  -1   31.40    9.30
   6  -3  -1   26.50    7.90
   6  -3  -1   27.40    7.30
  -6   3   1   22.10    5.90
  -6   3   1   28.70    8.10
  -6   3   1   34.80    8.10
  -6   3   1   29.40    6.80
   5  -3  -1  501.75   17.10
   5  -3  -1  469.75   19.40
   5  -3  -1  499.85   18.80
  -5   3   1  494.05   13.90
  -5   3   1  481.75   16.90
  -5   3   1  489.85   19.90
  -5   3   1  491.25   19.60
   4  -3  -1  112.29    8.10
   4  -3  -1  100.99    8.60
   4  -3  -1   83.49    9.30
  -4   3   1  106.09    8.10
  -4   3   1  105.79    9.30
  -4   3   1  100.39    9.90
   3  -3  -1    3.50    2.20
   3  -3  -1    5.10    4.70
   3  -3  -1    6.30    4.10
   3  -3  -1    3.50    4.50
  -3   3   1    0.10    4.20
  -3   3   1    0.80    4.30
  -3   3   1    1.40    2.30
  -3   3   1   -0.30    3.90
   2  -3  -1 1402.26   34.60
   2  -3  -1 1361.46   32.60
   2  -3  -1 1390.76   35.40
  -2   3   1 1417.86   34.70
  -2   3   1 1431.86   33.50
   1  -3  -1   68.19    6.20
   1  -3  -1   55.09    6.00
   1  -3  -1   64.89    4.80
  -1   3   1   64.99    4.00
  -1   3   1   69.99    6.30
  -1   3   1   71.79    5.10
  -1   3   1   66.49    6.00
   0  -3  -1  283.77   16.60
   0  -3  -1  285.27    9.20
   0  -3  -1  260.97    9.00
   0  -3  -1  285.17   11.00
   0   3   1  284.27   11.00
   0   3   1  250.87   10.40
   0   3   1  264.07   10.10
  -1  -3  -1  316.77   12.10
  -1  -3  -1  312.07   10.40
  -1  -3  -1  314.87    9.10
  -1  -3  -1  330.17   12.80
   1   3   1  336.57   11.20
   1   3   1  317.47   10.40
   1   3   1  324.27   13.10
   1   3   1  299.17   11.60
  -2  -3  -1  343.67   14.70
  -2  -3  -1  343.97   11.90
  -2  -3  -1  330.57   11.60
   2   3   1  356.86   16.40
   2   3   1  347.17   12.70
   2   3   1  339.37   14.50
   2   3   1  350.66    9.60
  -3  -3  -1  227.68    9.90
  -3  -3  -1  207.68    6.40
  -3  -3  -1  213.88   10.10
  -3  -3  -1  205.68   12.90
  -3  -3  -1  214.98   11.60
   3   3   1  200.48   12.30
   3   3   1  217.88   10.30
  -4  -3  -1  391.86   14.50
  -4  -3  -1  376.16   18.30
  -4  -3  -1  382.06   15.40
  -4  -3  -1  383.76   16.90
   4   3   1  391.06   18.10
   4   3   1  413.56   15.00
   4   3   1  385.76   13.40
   4   3   1  385.66   15.50
  -5  -3  -1   52.39    7.00
  -5  -3  -1   53.39   10.70
  -5  -3  -1   33.20    7.40
  -5  -3  -1   33.10    7.10
   5   3   1   33.20    7.30
   5   3   1   44.00    5.40
   5   3   1   34.90    6.10
   5   3   1   44.60    9.20
  -6  -3  -1   10.40    8.60
  -6  -3  -1    6.60    7.40
  -6  -3  -1   13.30    7.00
  -6  -3  -1    4.40    5.20
   6   3   1   12.70    6.80
  -7  -3  -1   13.10    7.80
  -7  -3  -1    4.20    3.90
  -7  -3  -1    5.20    8.90
  -7  -3  -1   -2.30    6.00
   7   3   1   -6.40    5.80
   7   3   1    9.60    5.20
   7   3   1   -4.30    8.90
  -8  -3  -1    8.70    4.20
  -8  -3  -1    8.90    8.50
  -8  -3  -1    7.20    7.30
   8   3   1   -2.60    2.90
   8   3   1    4.90    4.90
   8   3   1   13.40    7.40
   9  -4  -1    2.90    5.90
   9  -4  -1    2.10    5.20
   9  -4  -1    1.20    9.00
   9  -4  -1  -21.00    7.40
   9  -4  -1   25.90   10.10
  -9   4   1    5.40    3.70
  -9   4   1   -8.00   10.80
   8  -4  -1    3.60    7.40
   8  -4  -1   20.80    9.10
   8  -4  -1   30.00    7.20
   8  -4  -1   19.50    5.60
   8  -4  -1   13.20    8.30
  -8   4   1   30.50    9.40
  -8   4   1   32.40   10.20
  -8   4   1   25.60    5.50
   7  -4  -1   -1.00    6.40
   7  -4  -1   -5.40    6.70
   7  -4  -1    5.20    4.30
   7  -4  -1    4.50    5.50
   7  -4  -1   -1.20    6.70
  -7   4   1    2.50    6.60
  -7   4   1    0.70    5.10
   6  -4  -1   85.69    9.10
   6  -4  -1  102.49   11.50
   6  -4  -1   67.49   10.10
  -6   4   1   66.29   10.10
  -6   4   1   85.49    9.30
   5  -4  -1 1193.58   33.90
   5  -4  -1 1164.38   33.00
   5  -4  -1 1182.88   35.60
  -5   4   1 1168.78   35.60
  -5   4   1 1259.57   35.80
  -5   4   1 1233.78   33.30
   4  -4  -1  372.66   16.50
   4  -4  -1  415.36   15.00
   4  -4  -1  376.36   15.00
  -4   4   1  343.27   15.60
  -4   4   1  364.26   14.80
  -4   4   1  369.96   16.90
   3  -4  -1 6145.48  141.29
   3  -4  -1 6672.03  140.09
   3  -4  -1 6361.96  143.09
   3  -4  -1 6248.27  137.39
  -3   4   1 6739.63  137.69
  -3   4   1 6361.06  142.89
  -3   4   1 6453.05  141.69
  -3   4   1 6490.25  140.29
   2  -4  -1 1955.40   44.70
   2  -4  -1 1952.60   47.80
   2  -4  -1 2084.29   47.20
   2  -4  -1 1933.91   48.50
  -2   4   1 1952.30   47.70
  -2   4   1 1901.81   44.70
  -2   4   1 1969.00   47.80
   1  -4  -1 8416.76  179.28
   1  -4  -1 8393.36  176.88
   1  -4  -1 8220.98  177.48
  -1   4   1 7884.01  174.48
  -1   4   1 7973.90  177.38
  -1   4   1 8099.99  176.78
   0  -4  -1 1394.66   33.40
   0  -4  -1 1363.36   33.50
   0  -4  -1 1437.86   36.10
   0  -4  -1 1474.65   36.10
   0   4   1 1339.57   33.80
   0   4   1 1405.76   34.70
   0   4   1 1414.76   36.00
   0   4   1 1360.16   35.60
  -1  -4  -1 5394.06  120.19
  -1  -4  -1 5628.94  124.99
   1   4   1 5685.83  125.09
   1   4   1 5681.53  122.19
   1   4   1 5587.94  123.79
  -2  -4  -1    8.50    3.70
  -2  -4  -1   13.60    3.90
  -2  -4  -1    1.60    5.10
   2   4   1    8.80    2.70
   2   4   1    6.40    5.20
   2   4   1    8.70    3.80
   2   4   1    6.70    4.50
   2   4   1    5.90    3.70
  -3  -4  -1 1518.75   36.10
  -3  -4  -1 1623.24   41.90
  -3  -4  -1 1548.84   38.70
  -3  -4  -1 1574.54   43.80
  -3  -4  -1 1593.74   39.80
   3   4   1 1582.14   36.10
   3   4   1 1566.64   40.40
   3   4   1 1651.33   44.10
   3   4   1 1535.45   39.60
  -4  -4  -1    7.10    6.80
  -4  -4  -1    7.50    5.10
  -4  -4  -1   10.00    4.60
  -4  -4  -1    0.10    5.10
   4   4   1   11.00    5.30
   4   4   1    7.90    3.30
   4   4   1    2.10    5.00
   4   4   1    2.20    4.50
   4   4   1   -1.60    6.50
   4   4   1   11.50    5.30
  -5  -4  -1  783.02   30.40
  -5  -4  -1  805.12   24.50
  -5  -4  -1  799.42   28.20
  -5  -4  -1  834.02   26.70
   5   4   1  817.42   22.00
   5   4   1  794.52   23.00
   5   4   1  814.52   26.80
   5   4   1  810.82   25.20
   5   4   1  785.72   25.10
  -6  -4  -1   28.50    6.00
  -6  -4  -1    6.30    8.60
  -6  -4  -1   19.10    8.20
  -6  -4  -1    5.30    6.50
   6   4   1   15.40   13.00
   6   4   1   17.80    5.50
   6   4   1    8.70    4.10
   6   4   1   17.40    5.30
  -7  -4  -1   36.00    9.10
  -7  -4  -1   45.10   10.40
  -7  -4  -1   31.70   13.20
   7   4   1   31.60    8.50
   7   4   1   50.69   11.60
   9  -5  -1  101.79   13.50
  -9   5   1  147.29   16.70
   8  -5  -1  -14.30    5.90
   8  -5  -1    0.10    1.40
   8  -5  -1   22.40    9.30
   8  -5  -1    0.60    6.10
   8  -5  -1   -5.60   14.80
  -8   5   1   24.80   11.70
  -8   5   1    5.50    5.90
  -8   5   1    6.40    8.30
   7  -5  -1  261.47   16.70
   7  -5  -1  246.68   18.40
   7  -5  -1  288.87   15.70
   7  -5  -1  285.27   17.60
  -7   5   1  247.68   18.50
  -7   5   1  271.57   15.00
   6  -5  -1    8.20    6.70
   6  -5  -1   16.50    6.40
   6  -5  -1    2.10    4.10
  -6   5   1   17.20    7.20
  -6   5   1   13.00    6.60
  -6   5   1   13.90    7.30
   5  -5  -1  419.46   17.50
   5  -5  -1  401.76   19.30
   5  -5  -1  406.86   17.20
  -5   5   1  487.45   29.30
  -5   5   1  398.66   19.80
  -5   5   1  434.96   17.60
   4  -5  -1  310.17   13.10
   4  -5  -1  285.97   15.30
   4  -5  -1  275.97    8.80
   4  -5  -1  293.07   14.00
  -4   5   1  273.87   15.50
  -4   5   1  297.67   13.10
  -4   5   1  285.27   14.90
  -4   5   1  297.17   14.00
  -4   5   1  270.77    9.80
   3  -5  -1  527.65   18.00
   3  -5  -1  524.95   18.90
   3  -5  -1  519.85   16.30
   3  -5  -1  509.65   20.00
  -3   5   1  547.75   17.00
  -3   5   1  533.65   18.70
   2  -5  -1  536.75   17.90
   2  -5  -1  502.45   18.30
   2  -5  -1  564.84   19.80
  -2   5   1  518.15   15.90
  -2   5   1  511.75   16.90
  -2   5   1  541.85   18.80
   1  -5  -1   49.50    4.80
   1  -5  -1   60.49    6.60
   1  -5  -1   54.29    6.60
   1  -5  -1   47.20    6.90
  -1   5   1   60.69    7.70
  -1   5   1   45.50    4.90
  -1   5   1   47.60    6.30
   0  -5  -1  202.88   11.50
   0  -5  -1  197.28    9.40
   0  -5  -1  188.88    8.50
   0   5   1  183.68    9.40
   0   5   1  184.68   11.20
   0   5   1  191.98   10.30
   0   5   1  204.68   11.50
  -1  -5  -1  200.38   12.30
  -1  -5  -1  203.58    8.60
   1   5   1  187.78    9.70
   1   5   1  191.78   11.40
   1   5   1  206.58   12.40
   1   5   1  215.78   10.20
  -2  -5  -1  634.84   23.60
   2   5   1  648.24   20.00
   2   5   1  685.73   23.80
   2   5   1  635.74   19.60
   2   5   1  650.23   21.80
  -3  -5  -1  401.26   14.50
  -3  -5  -1  373.56   15.50
  -3  -5  -1  409.06   19.70
  -3  -5  -1  402.86   17.80
   3   5   1  392.86   11.60
   3   5   1  418.46   20.60
   3   5   1  397.86   16.80
   3   5   1  400.66   15.60
  -4  -5  -1  122.19   12.50
  -4  -5  -1  111.59   10.50
  -4  -5  -1  129.39    5.90
  -4  -5  -1  119.89    9.00
  -4  -5  -1  109.49   13.20
   4   5   1  128.19   14.60
   4   5   1  106.49   10.50
   4   5   1  113.99    6.00
   4   5   1   99.29   10.50
   4   5   1  110.29   10.60
  -5  -5  -1   62.29   10.40
  -5  -5  -1   56.39   11.20
  -5  -5  -1   58.49    8.60
  -5  -5  -1   64.79    7.20
   5   5   1   53.49   10.70
   5   5   1   55.49    8.20
   5   5   1   66.09    9.30
   5   5   1   57.59   10.00
   5   5   1   57.19    7.70
  -6  -5  -1   12.80    9.60
  -6  -5  -1   14.90    7.10
  -6  -5  -1   20.20    8.20
   6   5   1   13.20    8.60
   6   5   1    9.50    7.10
   6   5   1   22.80    6.50
   6   5   1   24.70    6.50
   6   5   1   29.80    5.60
   8  -6  -1    3.20    6.70
   8  -6  -1    7.00    9.40
   8  -6  -1    2.90    7.60
   8  -6  -1  -15.70    5.00
  -8   6   1   13.80    6.70
  -8   6   1   -4.60    8.40
  -8   6   1   15.60    9.30
   7  -6  -1    0.10    6.50
   7  -6  -1    4.60    7.70
   7  -6  -1   -4.60    7.90
  -7   6   1    6.00    8.80
  -7   6   1   -0.80    7.10
  -7   6   1    3.40    6.40
  -7   6   1    3.40    8.10
   6  -6  -1   10.40    6.80
   6  -6  -1    5.40    8.30
  -6   6   1    4.20    6.70
  -6   6   1   13.90    8.40
  -6   6   1    4.30    5.40
  -6   6   1   10.30    6.80
   5  -6  -1    3.90    4.60
   5  -6  -1   11.30    6.30
   5  -6  -1    9.40    6.20
  -5   6   1    3.10    5.40
  -5   6   1    8.70    6.20
  -5   6   1   10.50    6.80
   4  -6  -1   62.09    6.20
   4  -6  -1   69.19    7.60
   4  -6  -1   30.20    6.80
   4  -6  -1   52.29    7.60
   4  -6  -1   54.39    8.50
  -4   6   1   60.59    5.80
  -4   6   1   69.99    9.60
  -4   6   1   50.29    6.60
   3  -6  -1   54.49    9.10
   3  -6  -1   38.80    7.80
   3  -6  -1   46.40    6.60
  -3   6   1   57.39    8.30
  -3   6   1   40.40    5.60
   2  -6  -1   30.70    7.00
   2  -6  -1   35.20    6.90
   2  -6  -1   48.20    7.90
   2  -6  -1   35.30    6.00
  -2   6   1   46.10    5.30
  -2   6   1   37.90    4.80
  -2   6   1   42.80    7.70
   1  -6  -1   78.19    8.80
   1  -6  -1   79.29    8.30
   1  -6  -1   56.19    7.40
   1  -6  -1   60.59    5.90
   1  -6  -1   63.59    8.40
  -1   6   1   66.19    5.70
  -1   6   1   62.79    8.20
  -1   6   1   62.19    7.70
  -1   6   1   87.09    9.00
   0  -6  -1   22.90    6.10
   0  -6  -1   33.90    4.70
   0  -6  -1   38.50    5.80
   0   6   1   30.50    5.60
   0   6   1   20.20    5.90
   0   6   1   33.90    6.00
   0   6   1   28.80    6.70
  -1  -6  -1  286.27   15.60
  -1  -6  -1  276.97   12.00
  -1  -6  -1  280.07   11.40
   1   6   1  277.97   12.50
   1   6   1  292.47   12.90
   1   6   1  294.47   15.70
   1   6   1  286.97   14.80
  -2  -6  -1   -0.90    6.40
   2   6   1    9.50    8.50
   2   6   1   10.50    7.00
   2   6   1    1.40    4.50
   2   6   1   14.40    5.00
  -3  -6  -1   -2.40    4.40
  -3  -6  -1   -1.00    7.40
  -3  -6  -1   -9.90    6.10
   3   6   1   -0.90    6.70
   3   6   1    0.60    6.00
   3   6   1    4.20    4.90
  -4  -6  -1   19.20   13.00
  -4  -6  -1    8.70    4.50
  -4  -6  -1    1.80    5.40
  -4  -6  -1    7.50    8.60
   4   6   1    0.50    7.70
   4   6   1    7.90    5.30
   4   6   1   -0.90    5.80
  -5  -6  -1    1.90    9.00
  -5  -6  -1    3.00    7.00
  -5  -6  -1    1.90    5.90
  -5  -6  -1   -1.90    2.20
   5   6   1    3.60    5.80
   5   6   1   -3.80    5.90
   5   6   1    3.60    5.40
   5   6   1    9.00    8.80
   5   6   1    0.10    5.70
  -6  -6  -1  185.08   15.80
  -6  -6  -1  161.38   18.80
  -6  -6  -1  181.28   14.70
   6   6   1  146.79   14.20
   6   6   1  160.38   12.80
   6   6   1  158.78   11.00
   6   6   1  225.18   22.80
   8  -7  -1   13.80    7.10
   8  -7  -1  -12.70    4.10
   8  -7  -1    9.00    8.30
  -8   7   1    4.60    7.80
  -8   7   1   -2.60    6.50
  -8   7   1    3.00   10.20
  -8   7   1    0.10    7.50
   7  -7  -1   29.80    8.90
   7  -7  -1   10.20    7.90
   7  -7  -1   22.40    8.20
  -7   7   1   35.40    8.50
  -7   7   1   38.80    9.30
  -7   7   1   33.30   10.60
  -7   7   1   24.20   11.10
   6  -7  -1   32.30    8.30
   6  -7  -1   30.90    8.40
   6  -7  -1   20.20    7.10
  -6   7   1   30.90    8.60
  -6   7   1   33.60    7.70
   5  -7  -1    2.20    5.40
   5  -7  -1   -1.40    6.40
   5  -7  -1   -2.30    5.50
  -5   7   1   -1.10    5.00
  -5   7   1   -5.10    2.90
  -5   7   1    3.90    6.40
  -5   7   1   -6.00    6.80
   4  -7  -1  246.78   15.60
   4  -7  -1  230.68   12.40
   4  -7  -1  209.48   16.00
   4  -7  -1  254.37    9.70
   4  -7  -1  254.07   14.30
  -4   7   1  234.08   10.50
  -4   7   1  251.77   12.80
  -4   7   1  249.68   15.80
   3  -7  -1    2.70    5.70
   3  -7  -1    8.40    7.60
   3  -7  -1    9.30    6.00
  -3   7   1   11.90    7.30
  -3   7   1   13.70    4.90
   2  -7  -1  157.08   11.80
   2  -7  -1  132.19   13.00
   2  -7  -1  157.38   12.40
   2  -7  -1  148.99   13.10
  -2   7   1  142.89   12.70
  -2   7   1  156.18    8.50
   1  -7  -1   64.39    6.40
   1  -7  -1   77.09    9.10
   1  -7  -1   89.29    9.40
   1  -7  -1   49.00    8.60
  -1   7   1   83.59    9.60
  -1   7   1   66.99    8.70
  -1   7   1   54.79    9.00
  -1   7   1   68.59    6.70
   0  -7  -1  593.04   22.60
   0  -7  -1  596.04   19.70
   0  -7  -1  602.64   18.10
   0   7   1  535.45   19.90
   0   7   1  562.24   22.00
   0   7   1  576.34   22.40
   0   7   1  588.44   20.70
   0   7   1  584.44   18.20
  -1  -7  -1  125.49    8.80
  -1  -7  -1  130.99   12.90
  -1  -7  -1  126.99    8.90
   1   7   1  146.59   13.70
   1   7   1  125.79   10.20
   1   7   1  114.49   10.20
   1   7   1  142.09   12.20
  -2  -7  -1  906.01   26.30
  -2  -7  -1  923.41   31.60
   2   7   1  845.62   30.80
   2   7   1  858.21   29.40
   2   7   1  845.12   25.80
   2   7   1  839.42   26.50
  -3  -7  -1   -1.20    7.50
  -3  -7  -1    8.00    5.20
   3   7   1   10.00    5.50
   3   7   1    3.20    7.70
   3   7   1   14.80    6.80
  -4  -7  -1   58.89   11.70
  -4  -7  -1   73.59   11.30
  -4  -7  -1   60.69    6.50
   4   7   1   58.29   11.50
   4   7   1   72.39    9.30
  -5  -7  -1   21.40    7.40
   5   7   1   34.60    7.80
   5   7   1   21.50    7.90
   5   7   1   12.10    6.90
   5   7   1   27.30    9.70
   5   7   1   31.60    8.10
   7  -8  -1   41.60   11.60
   7  -8  -1   50.59    9.50
   7  -8  -1   63.39   10.40
  -7   8   1   45.00   11.50
  -7   8   1   49.70   10.10
  -7   8   1   49.40    9.00
   6  -8  -1   43.40    9.70
   6  -8  -1   68.39   10.00
   6  -8  -1   38.30   13.30
   6  -8  -1   47.50    8.40
  -6   8   1   39.80    7.90
  -6   8   1   53.79   11.80
  -6   8   1   55.89   10.20
   5  -8  -1  311.17   20.70
   5  -8  -1  313.07   18.20
   5  -8  -1  339.47   15.80
   5  -8  -1  354.26   17.20
   5  -8  -1  344.57   21.30
  -5   8   1  334.67   15.60
  -5   8   1  331.77   18.70
   4  -8  -1   82.59   12.60
   4  -8  -1   90.79    6.70
   4  -8  -1   65.19   10.40
   4  -8  -1   82.89    9.60
  -4   8   1   73.29    7.80
  -4   8   1   91.49    8.00
  -4   8   1  113.79   13.20
   3  -8  -1  570.94   24.20
   3  -8  -1  561.74   31.70
   3  -8  -1  574.14   21.90
  -3   8   1  588.24   18.90
  -3   8   1  599.94   24.60
   2  -8  -1  249.48   16.80
   2  -8  -1  251.37   15.30
   2  -8  -1  235.28   15.60
  -2   8   1  226.38   10.70
  -2   8   1  245.08   15.50
   1  -8  -1 1648.04   48.80
   1  -8  -1 1687.23   46.50
   1  -8  -1 1785.52   48.20
   1  -8  -1 1762.32   42.40
  -1   8   1 1772.42   47.40
  -1   8   1 1794.12   46.90
  -1   8   1 1814.42   49.70
  -1   8   1 1759.62   42.80
   0  -8  -1  341.77   18.20
   0  -8  -1  316.97   12.80
   0  -8  -1  325.97   15.20
   0   8   1  346.97   16.20
   0   8   1  331.97   13.50
   0   8   1  302.37   18.10
   0   8   1  349.67   16.30
  -1  -8  -1  878.01   26.20
  -1  -8  -1  943.81   32.60
   1   8   1  905.71   28.40
   1   8   1  965.90   28.40
   1   8   1  919.81   32.50
  -2  -8  -1   27.90    5.80
  -2  -8  -1   31.40    9.40
   2   8   1   21.20   13.40
   2   8   1   33.90    6.50
   2   8   1   18.80    8.50
   2   8   1   25.70    6.80
  -3  -8  -1  115.09   16.10
  -3  -8  -1  165.28   16.80
  -3  -8  -1  147.29   11.10
   3   8   1  152.18   14.40
   3   8   1  127.89   11.60
   3   8   1  157.08   15.90
  -4  -8  -1   48.50    6.40
  -4  -8  -1   44.80    8.90
  -4  -8  -1   42.20   11.90
   4   8   1   55.29   11.20
   4   8   1   48.40    9.70
   4   8   1   29.90   13.50
   6  -9  -1   11.70   11.60
   6  -9  -1   -3.40    7.30
   6  -9  -1    5.50    9.00
  -6   9   1    6.30    8.50
  -6   9   1   -1.00    8.40
  -6   9   1    5.60   10.10
   5  -9  -1  214.38   18.70
   5  -9  -1  217.18   15.00
   5  -9  -1  215.38   18.60
   5  -9  -1  221.68   16.90
  -5   9   1  244.78   18.40
  -5   9   1  220.58   13.00
   4  -9  -1   -0.20    7.20
   4  -9  -1   -3.10    7.70
   4  -9  -1    1.70    7.80
   4  -9  -1   -2.20    5.80
  -4   9   1    5.20    8.20
  -4   9   1   -2.00    1.90
  -4   9   1    1.20    4.60
   3  -9  -1   36.80    8.90
   3  -9  -1   68.19    9.60
   3  -9  -1  101.39   13.30
  -3   9   1   60.49   11.30
   2  -9  -1   85.99   16.60
   2  -9  -1   79.09    9.80
  -2   9   1   61.39   16.30
  -2   9   1   54.19    9.10
   1  -9  -1   13.90    7.90
   1  -9  -1   16.90    7.00
  -1   9   1    8.20    8.00
  -1   9   1   19.20    6.60
   0  -9  -1    2.90    6.70
   0  -9  -1    4.80    5.40
   0  -9  -1   -0.40    1.60
   0   9   1    5.40    8.00
   0   9   1   -5.30    5.10
   0   9   1   -5.90    2.00
   0   9   1   -0.40    5.20
   0   9   1    1.00    5.60
  -1  -9  -1   -0.20    2.00
  -1  -9  -1   -7.50    6.60
   1   9   1    1.40    5.10
   1   9   1    6.00    6.70
   1   9   1   -4.90    4.70
   1   9   1  -10.40    6.50
  -2  -9  -1    0.30    2.10
  -2  -9  -1   -4.30    7.60
   2   9   1    7.10    8.40
   2   9   1   -4.60    5.10
   2   9   1    0.30    7.20
   2   9   1    4.50    5.20
  -3  -9  -1    2.40    5.30
  -3  -9  -1   -2.50    9.80
   3   9   1    1.00    8.30
   4 -10  -1    3.00    6.00
   4 -10  -1    7.00    7.50
   4 -10  -1    2.70    8.60
  -4  10   1    3.60    2.50
  -4  10   1  -10.40    7.80
   3 -10  -1   16.70    7.90
   3 -10  -1   19.90    7.50
   3 -10  -1   14.20    7.70
  -3  10   1   36.20   10.90
  -3  10   1   31.20    9.20
   2 -10  -1   56.29   10.00
   2 -10  -1   79.79   11.20
   2 -10  -1   93.69   18.60
  -2  10   1   81.69   13.30
  -2  10   1   69.39   11.20
  -2  10   1   62.39    9.80
   1 -10  -1   -6.80    6.70
   1 -10  -1    9.60   10.40
   1 -10  -1    5.00    6.90
  -1  10   1   -4.60    5.30
  -1  10   1    0.90    2.30
  -1  10   1   -4.50    5.50
  -1  10   1    1.60    7.30
   0 -10  -1   59.99   10.80
   0 -10  -1   97.49   12.20
   0 -10  -1   93.19   10.70
   0  10   1  112.39   12.20
   0  10   1   75.79    9.80
   0  10   1   71.49   11.40
   0  10   1  108.29   14.30
  -1  11  -2   -1.40    6.20
  -1  11  -2   27.60    8.40
  -1  11  -2    3.70    3.10
   1 -11   2    2.20    6.60
   1 -11   2    6.40    7.50
   1 -11   2    5.00    6.80
  -2  11  -2   16.00    8.80
   2 -11   2   32.70    9.50
   2 -11   2   18.90    5.90
   2 -11   2   27.30    9.20
   2  10  -2   66.59   10.50
   2  10  -2   77.29   11.30
   2  10  -2   57.69   11.20
  -2 -10   2   64.79   11.60
  -2 -10   2   65.49    9.30
  -2 -10   2   59.59   10.80
   1  10  -2   -5.70    7.40
   1  10  -2    3.40    6.40
   1  10  -2    5.20    6.80
   1  10  -2    7.30    4.80
  -1 -10   2    7.10    7.20
  -1 -10   2   11.90    5.80
   0  10  -2   57.09   11.90
   0  10  -2   42.40    9.10
   0  10  -2   33.50    6.60
   0  10  -2   44.50   13.70
   0  10  -2   41.70    7.70
   0 -10   2   34.30    7.70
   0 -10   2   35.80    7.70
   0 -10   2   46.00    8.90
  -1  10  -2   70.69    9.00
  -1  10  -2   52.29    9.70
  -1  10  -2   41.00    7.80
   1 -10   2   53.39    9.50
   1 -10   2   55.09    8.40
  -2  10  -2   87.89   14.40
  -2  10  -2   63.89    8.90
   2 -10   2   44.00    7.00
   2 -10   2   52.99   11.40
  -3  10  -2   35.30    8.90
  -3  10  -2   55.79   13.20
   3 -10   2   20.30    8.30
   3 -10   2   38.50    6.30
   3 -10   2   28.60   10.00
  -4  10  -2   48.60    8.60
   4 -10   2   64.49   12.70
   4 -10   2   64.49   12.00
   4 -10   2   53.99    6.50
  -5  10  -2    5.30    4.20
  -5  10  -2   -2.30    2.80
  -5  10  -2   19.20    8.50
   5 -10   2    3.20    3.50
   5 -10   2   -6.80    8.50
   5 -10   2    2.30    7.00
   4   9  -2    0.80    6.10
   4   9  -2   -1.90    7.10
   4   9  -2    4.70   11.50
  -4  -9   2    8.80    9.30
  -4  -9   2    0.70    5.90
  -4  -9   2    1.50    6.20
   3   9  -2   88.39   11.90
   3   9  -2   90.59   19.60
   3   9  -2   99.09   11.50
  -3  -9   2   80.29   12.30
  -3  -9   2   93.99   13.00
   2   9  -2   17.00    4.50
   2   9  -2   15.80    7.40
   2   9  -2   14.20    7.10
   2   9  -2   23.60    8.80
  -2  -9   2    9.90    6.90
  -2  -9   2   15.00    7.80
   1   9  -2   45.60    9.00
   1   9  -2   40.30   10.10
   1   9  -2   51.59    8.70
   1   9  -2   49.60    6.30
  -1  -9   2   35.30    8.40
  -1  -9   2   51.09    8.40
  -1  -9   2   33.20    7.30
   0   9  -2   22.30    6.10
   0   9  -2   31.10    7.60
   0   9  -2   28.40    8.20
   0   9  -2   16.70    6.10
   0  -9   2   23.70    7.30
   0  -9   2   30.10    7.00
   0  -9   2   32.50    7.90
  -1   9  -2   25.70    7.60
  -1   9  -2   28.00    6.50
  -1   9  -2   31.10    9.00
   1  -9   2   29.70    8.00
   1  -9   2   30.50    6.40
   1  -9   2   39.60   10.60
  -2   9  -2   10.60    5.70
  -2   9  -2   13.20    8.40
   2  -9   2    1.20    7.50
   2  -9   2    4.90    5.70
   2  -9   2    4.90    4.40
  -3   9  -2    8.10    8.00
  -3   9  -2    6.90    5.70
   3  -9   2   -1.00    7.40
   3  -9   2   -4.80    3.20
   3  -9   2   -3.70    3.90
  -4   9  -2   17.00    8.30
  -4   9  -2   15.10    4.40
  -4   9  -2    9.70    5.10
  -4   9  -2    5.20    5.60
   4  -9   2   18.60    9.60
   4  -9   2    5.70    4.20
   4  -9   2    1.70    8.10
  -5   9  -2   -2.20    7.10
  -5   9  -2    2.30    4.80
  -5   9  -2    0.20    2.50
   5  -9   2    4.30    7.80
   5  -9   2   -4.90    8.10
   5  -9   2    1.30    3.80
  -6   9  -2   -1.60    5.30
  -6   9  -2   -1.90    2.50
  -6   9  -2    9.10    9.00
  -6   9  -2   -4.20    7.40
   6  -9   2   -1.60   10.30
   6  -9   2    1.20    6.80
   6  -9   2   -2.90    7.00
   6  -9   2   -4.90    4.00
   5   8  -2   53.39   10.20
   5   8  -2   57.39   11.20
   5   8  -2   43.60   17.80
  -5  -8   2   70.19   12.10
  -5  -8   2   92.09   12.70
   4   8  -2  164.58   16.80
   4   8  -2  207.88   15.80
   4   8  -2  199.38   14.80
  -4  -8   2  182.18   12.00
  -4  -8   2  130.89   14.80
  -4  -8   2  189.98   13.40
   3   8  -2   39.30    8.60
   3   8  -2   42.70    6.90
   3   8  -2   37.20    8.30
  -3  -8   2   27.60    9.30
  -3  -8   2   46.00    8.10
   2   8  -2   22.30    7.30
   2   8  -2   -2.50    5.00
   2   8  -2   13.80    6.50
  -2  -8   2   29.50    8.50
  -2  -8   2   20.20    4.30
  -2  -8   2   16.00    6.70
   1   8  -2  343.97   13.20
   1   8  -2  332.27   16.90
   1   8  -2  329.07   16.70
  -1  -8   2  346.87   16.90
  -1  -8   2  317.47   16.10
  -1  -8   2  354.96   16.10
  -1  -8   2  298.77    9.60
   0   8  -2  423.56   17.50
   0   8  -2  428.46   17.20
   0   8  -2  400.96   18.70
   0   8  -2  397.76   15.80
   0  -8   2  393.66   18.20
   0  -8   2  399.26   18.00
   0  -8   2  390.36   16.80
  -1   8  -2  534.75   20.10
  -1   8  -2  524.25   22.00
   1  -8   2  556.34   19.10
   1  -8   2  555.54   21.70
   1  -8   2  572.94   22.50
  -2   8  -2  248.18   14.00
   2  -8   2  307.17   17.50
   2  -8   2  279.57   22.90
   2  -8   2  268.87   12.30
  -3   8  -2  590.74   23.80
  -3   8  -2  619.04   22.30
  -3   8  -2  609.44   16.80
   3  -8   2  643.84   26.10
   3  -8   2  593.14   19.00
   3  -8   2  639.94   25.00
  -4   8  -2  254.07   13.20
  -4   8  -2  221.98   10.90
  -4   8  -2  235.18   14.50
  -4   8  -2  257.37   15.50
   4  -8   2  230.78   17.80
   4  -8   2  243.48   11.00
   4  -8   2  232.78   16.00
  -5   8  -2   -1.70    4.30
  -5   8  -2   -6.20    7.30
  -5   8  -2    1.00    4.80
  -5   8  -2   -5.70    6.30
   5  -8   2  -11.60    8.60
   5  -8   2   -0.30    4.00
   5  -8   2    3.10    8.80
  -6   8  -2   55.59   16.80
  -6   8  -2   50.09    9.40
  -6   8  -2   51.49    8.40
  -6   8  -2   42.10   10.40
   6  -8   2   52.19   10.20
   6  -8   2   51.69   11.30
   6  -8   2   43.00    6.60
   6  -8   2   54.79    9.10
   6  -8   2   50.29   12.90
  -7   8  -2   12.00    9.30
  -7   8  -2   12.60   10.40
  -7   8  -2    7.80    6.50
  -7   8  -2    7.50    6.40
   7  -8   2   12.00   10.00
   7  -8   2   17.10    6.80
   7  -8   2    8.50    7.60
   7  -8   2   17.20    9.30
   6   7  -2    1.90    6.40
   6   7  -2    2.90    4.90
   6   7  -2    0.80    6.90
   6   7  -2   -1.20    2.70
   6   7  -2   -0.40    7.40
  -6  -7   2   -9.10   10.10
  -6  -7   2   21.50    8.30
  -6  -7   2    3.60    6.00
   5   7  -2  109.29   12.50
   5   7  -2   90.59   13.40
  -5  -7   2   98.19   10.40
  -5  -7   2   88.99   12.60
  -5  -7   2   86.19   11.40
   4   7  -2    1.30    7.60
   4   7  -2   -0.50    6.80
   4   7  -2   -1.30    3.70
   4   7  -2    7.60    4.60
  -4  -7   2   12.80    8.20
  -4  -7   2   -3.50    5.90
  -4  -7   2   -1.80    4.50
  -4  -7   2   -3.20    4.90
   3   7  -2   19.10    7.20
   3   7  -2    6.10    6.80
   3   7  -2   13.60    5.10
   3   7  -2    8.70    6.90
  -3  -7   2    4.20    5.30
  -3  -7   2   10.30    7.40
   2   7  -2   -3.30    6.10
   2   7  -2    2.60    5.90
   2   7  -2    0.50    3.10
   2   7  -2   -0.90    4.40
   2   7  -2   -4.10    5.00
  -2  -7   2    2.20    6.40
  -2  -7   2    2.60    5.80
   1   7  -2   13.90    6.60
   1   7  -2    6.20    5.20
   1   7  -2    1.10    5.10
   1   7  -2   10.10    5.80
   1   7  -2    3.80    3.70
  -1  -7   2    8.30    2.50
  -1  -7   2    8.80    5.60
  -1  -7   2    7.50    5.30
   0   7  -2  827.72   26.40
   0   7  -2  789.82   24.70
   0   7  -2  808.02   24.30
   0  -7   2  776.52   24.00
   0  -7   2  819.12   25.20
   0  -7   2  755.82   25.40
  -1   7  -2   91.29    9.00
  -1   7  -2  108.99   11.00
  -1   7  -2   82.59    8.10
   1  -7   2   95.59   11.30
   1  -7   2   99.89   10.00
   1  -7   2   92.09    8.00
  -2   7  -2  403.16   16.60
  -2   7  -2  476.05   18.80
  -2   7  -2  399.86   11.30
   2  -7   2  433.36   19.60
   2  -7   2  450.05   18.60
   2  -7   2  398.86   14.30
  -3   7  -2 1271.07   36.20
  -3   7  -2 1350.16   37.50
  -3   7  -2 1328.57   35.60
   3  -7   2 1286.27   32.60
   3  -7   2 1276.57   39.60
   3  -7   2 1305.47   39.20
  -4   7  -2   45.60    6.40
  -4   7  -2   40.40    8.20
  -4   7  -2   58.89    8.70
  -4   7  -2   54.19    7.40
  -4   7  -2   35.70   15.80
   4  -7   2   45.30    8.20
   4  -7   2   54.19   11.30
   4  -7   2   62.09    7.20
   4  -7   2   60.99    9.10
   4  -7   2   36.80    8.40
  -5   7  -2  326.17   14.80
  -5   7  -2  360.06   25.70
  -5   7  -2  339.77   20.20
   5  -7   2  305.37   16.10
   5  -7   2  331.37   20.70
   5  -7   2  363.26   18.20
   5  -7   2  335.97   13.80
  -6   7  -2   62.69   10.00
  -6   7  -2  108.39   11.00
  -6   7  -2  114.49   13.80
   6  -7   2  102.19   12.60
   6  -7   2   94.59   10.40
   6  -7   2  103.39   13.80
   6  -7   2   83.09    9.40
   6  -7   2   94.29   11.40
  -7   7  -2   21.70    9.40
  -7   7  -2   26.00    7.90
  -7   7  -2   33.20   10.30
   7  -7   2   32.40    9.70
   7  -7   2   38.20   11.30
   7  -7   2   13.70    8.50
   7  -7   2   22.40   11.40
   7   6  -2   19.40    8.60
   7   6  -2   15.90    4.60
   7   6  -2    3.90    3.50
  -7  -6   2   10.60    6.60
  -7  -6   2    6.30    8.10
  -7  -6   2   12.20    7.10
   6   6  -2  209.08   11.60
   6   6  -2  245.98   16.90
   6   6  -2  227.88   10.00
   6   6  -2  236.88   20.10
  -6  -6   2  207.98   18.50
  -6  -6   2  245.68   16.90
  -6  -6   2  230.58   14.80
   5   6  -2   17.10    7.30
   5   6  -2   15.60    8.00
   5   6  -2    9.70    5.20
  -5  -6   2    7.10    5.50
  -5  -6   2   18.10    7.60
  -5  -6   2    4.60    8.50
   4   6  -2 1290.17   37.70
   4   6  -2 1304.47   34.80
   4   6  -2 1262.17   39.30
  -4  -6   2 1270.57   44.00
  -4  -6   2 1243.98   48.50
  -4  -6   2 1269.17   35.40
  -4  -6   2 1267.37   33.30
   3   6  -2   23.50    6.90
   3   6  -2    9.20    5.70
   3   6  -2   14.80    4.80
  -3  -6   2    7.30    7.10
  -3  -6   2   17.00    5.20
  -3  -6   2    5.40    6.30
  -3  -6   2   13.60    5.50
   2   6  -2  240.38   11.80
   2   6  -2  231.48   12.90
   2   6  -2  231.88   13.30
   2   6  -2  215.48    8.10
   2   6  -2  222.88   13.20
  -2  -6   2  261.77   13.90
  -2  -6   2  202.58   11.60
   1   6  -2   79.49    8.40
   1   6  -2   69.99    7.80
   1   6  -2   94.09    9.60
   1   6  -2   71.99    6.10
   1   6  -2   74.99    8.30
  -1  -6   2   72.19    8.20
  -1  -6   2   77.79    8.50
  -1  -6   2   71.09    4.60
   0   6  -2   14.20    5.60
   0   6  -2    9.10    3.90
   0   6  -2    9.60    5.00
   0   6  -2   18.70    5.40
   0  -6   2    6.60    4.00
   0  -6   2   -4.00    4.70
   0  -6   2    4.60    4.10
  -1   6  -2  140.19    7.70
  -1   6  -2  128.09    9.70
  -1   6  -2  135.39    9.30
   1  -6   2  136.49   12.00
   1  -6   2  132.89   10.60
   1  -6   2  139.79    9.90
  -2   6  -2   67.49    7.90
  -2   6  -2   65.69    7.70
  -2   6  -2   59.29    4.40
   2  -6   2   51.29    7.80
   2  -6   2   51.09    6.80
   2  -6   2   51.99    5.50
  -3   6  -2   28.50    6.00
  -3   6  -2   30.20    4.60
  -3   6  -2   31.60    6.80
  -3   6  -2   32.20    5.70
  -3   6  -2   36.80    7.40
   3  -6   2   35.70    7.20
   3  -6   2   33.70    7.90
   3  -6   2   29.10    4.20
   3  -6   2   10.50    5.50
   3  -6   2   28.10    6.40
  -4   6  -2    7.60    4.50
  -4   6  -2   15.00    6.60
  -4   6  -2    2.90    5.40
  -4   6  -2   12.90    7.00
   4  -6   2   15.10    5.60
   4  -6   2    7.20    8.70
   4  -6   2    9.30    7.40
   4  -6   2   22.20    6.80
  -5   6  -2  117.59   10.00
  -5   6  -2  123.39   10.40
   5  -6   2  118.49   13.00
   5  -6   2  127.89   13.80
   5  -6   2  110.99   10.30
   5  -6   2  128.29    9.50
   5  -6   2  117.19   12.30
  -6   6  -2   74.49    8.60
  -6   6  -2   47.60    8.90
   6  -6   2   82.69    8.70
   6  -6   2   73.59    8.80
   6  -6   2   63.79   10.10
  -7   6  -2   66.09    8.80
  -7   6  -2   88.29   13.50
  -7   6  -2   42.50    9.10
   7  -6   2   60.39    8.50
   7  -6   2   70.79    8.30
   7  -6   2   97.39   14.80
   7  -6   2   93.89   13.90
  -8   6  -2   35.90    8.50
  -8   6  -2   34.40   10.50
  -8   6  -2   28.60    9.40
   8  -6   2   41.30   11.50
   8  -6   2   36.60    6.90
   8  -6   2   51.99   12.70
   7   5  -2   55.39   10.40
   7   5  -2   78.19   12.40
  -7  -5   2   44.80   10.20
  -7  -5   2   56.69    9.10
  -7  -5   2   50.29    7.60
   6   5  -2  217.48   10.30
   6   5  -2  229.48   18.20
   6   5  -2  235.88   16.30
   6   5  -2  220.28   12.90
   6   5  -2  229.38    7.90
  -6  -5   2  238.88   14.30
  -6  -5   2  210.88   17.40
  -6  -5   2  233.68   16.40
   5   5  -2  275.87   14.00
   5   5  -2  293.27   16.80
   5   5  -2  300.17   12.60
   5   5  -2  289.77   17.90
  -5  -5   2  313.37   18.50
  -5  -5   2  321.07   17.10
  -5  -5   2  291.97   10.20
  -5  -5   2  299.97   15.00
   4   5  -2   24.70    5.90
   4   5  -2   39.60    7.80
  -4  -5   2   24.00    4.90
  -4  -5   2   40.10    9.10
  -4  -5   2   27.80    6.90
  -4  -5   2   26.60    6.00
   3   5  -2  242.48   13.10
   3   5  -2  245.58   14.20
   3   5  -2  267.07   11.90
  -3  -5   2  242.58   11.50
  -3  -5   2  253.87   11.20
  -3  -5   2  254.07   14.10
  -3  -5   2  258.97   13.30
   2   5  -2  137.79    9.60
   2   5  -2  128.19    9.70
   2   5  -2  138.89    8.70
  -2  -5   2  111.89    8.60
  -2  -5   2  125.69    9.80
  -2  -5   2  133.69   10.40
   1   5  -2 2303.37   56.69
   1   5  -2 2327.17   56.39
   1   5  -2 2408.76   52.49
   1   5  -2 2517.75   56.09
   1   5  -2 2239.88   55.59
  -1  -5   2 2368.76   55.99
  -1  -5   2 2298.97   55.49
   0   5  -2   60.09    6.70
   0   5  -2   67.69    6.30
   0   5  -2   75.09    8.40
   0   5  -2   74.49    7.50
   0  -5   2   67.59    7.50
   0  -5   2   79.59    7.20
   0  -5   2   85.79    6.80
  -1   5  -2 3066.09   69.59
  -1   5  -2 3000.80   68.69
   1  -5   2 2969.10   70.19
   1  -5   2 2849.01   65.79
   1  -5   2 3009.00   68.99
  -2   5  -2 3817.22   85.29
  -2   5  -2 3569.14   84.09
  -2   5  -2 3698.73   83.99
  -2   5  -2 3764.42   80.29
   2  -5   2 3653.13   80.59
   2  -5   2 3701.23   86.29
   2  -5   2 3535.35   83.79
   2  -5   2 3812.12   85.29
  -3   5  -2  347.67   14.70
  -3   5  -2  344.67   15.60
  -3   5  -2  375.86   13.70
  -3   5  -2  355.06   14.00
   3  -5   2  364.36   16.70
   3  -5   2  362.66   15.00
   3  -5   2  361.16   14.00
   3  -5   2  342.77   15.60
  -4   5  -2 1290.17   33.90
  -4   5  -2 1265.07   34.00
  -4   5  -2 1325.97   37.80
   4  -5   2 1356.16   36.80
   4  -5   2 1312.77   34.10
   4  -5   2 1252.97   37.90
   4  -5   2 1273.57   37.10
  -5   5  -2    7.20    6.40
  -5   5  -2    2.90    6.50
  -5   5  -2   12.30    4.80
   5  -5   2   19.40    7.20
   5  -5   2   17.00    8.20
   5  -5   2    7.70    4.90
   5  -5   2    8.30    5.00
  -6   5  -2   44.60   10.50
  -6   5  -2   28.60    5.70
   6  -5   2   40.00    6.70
   6  -5   2   35.40    9.90
   6  -5   2   30.90    6.70
  -7   5  -2    5.00    7.70
  -7   5  -2   -2.10    4.40
  -7   5  -2    7.30    7.60
   7  -5   2   14.60    9.50
   7  -5   2    6.80    6.20
   7  -5   2    9.80    4.90
  -8   5  -2    4.80    8.40
  -8   5  -2    3.80    8.70
   8  -5   2   -7.80    6.10
   8  -5   2    2.20    4.70
   8  -5   2   -6.00    7.30
   8  -5   2    1.10    6.70
   8  -5   2    8.00    8.70
   8   4  -2    0.40    6.20
   8   4  -2  -10.70    8.50
   8   4  -2   -7.20    6.90
  -8  -4   2    0.70    2.50
  -8  -4   2   12.10    7.30
  -8  -4   2    0.90    4.10
  -8  -4   2   12.80    9.30
   7   4  -2   84.39   12.70
   7   4  -2   72.39   11.70
  -7  -4   2   73.99   11.30
  -7  -4   2   75.09    7.90
  -7  -4   2   95.39   11.10
   6   4  -2  153.28   13.90
  -6  -4   2  156.68    8.70
  -6  -4   2  165.18   10.50
  -6  -4   2  163.58   12.30
  -6  -4   2  151.68   13.80
   5   4  -2  453.55   19.50
   5   4  -2  412.66   14.60
   5   4  -2  451.25   21.00
   5   4  -2  407.96   12.10
  -5  -4   2  452.25   13.80
  -5  -4   2  413.56   17.20
  -5  -4   2  461.45   22.60
  -5  -4   2  444.06   19.30
   4   4  -2  232.58   14.10
   4   4  -2  224.88   13.00
  -4  -4   2  219.08    7.80
  -4  -4   2  230.78   11.30
  -4  -4   2  223.58   13.90
  -4  -4   2  230.38   13.00
   3   4  -2   23.80    4.80
   3   4  -2   37.30    6.20
   3   4  -2   30.30    6.00
  -3  -4   2   42.20    5.20
  -3  -4   2   34.30    4.80
  -3  -4   2   40.60    6.40
  -3  -4   2   31.60    6.90
   2   4  -2  112.19    7.80
   2   4  -2  108.49    8.90
   2   4  -2  112.69    8.60
  -2  -4   2   95.49    7.30
  -2  -4   2   90.19    8.70
  -2  -4   2  120.09    8.90
   1   4  -2  697.43   17.60
   1   4  -2  770.82   21.70
   1   4  -2  744.93   20.60
   1   4  -2  727.93   21.00
  -1  -4   2  732.63   21.10
  -1  -4   2  764.92   26.30
   0   4  -2 1365.46   32.20
   0   4  -2 1406.66   34.70
   0   4  -2 1309.57   34.00
   0  -4   2 1349.77   32.10
   0  -4   2 1373.06   34.60
   0  -4   2 1389.16   33.10
  -1   4  -2   22.70    4.80
  -1   4  -2   19.50    4.80
  -1   4  -2   20.10    4.60
  -1   4  -2   21.90    2.10
   1  -4   2   19.40    2.60
   1  -4   2   23.50    5.60
   1  -4   2   21.00    4.30
  -2   4  -2    9.20    4.00
  -2   4  -2    0.60    4.00
  -2   4  -2    4.10    3.70
  -2   4  -2   10.40    5.20
   2  -4   2    7.40    1.60
   2  -4   2   11.10    5.50
   2  -4   2    0.30    3.60
   2  -4   2    5.80    4.50
   2  -4   2   -2.30    4.10
   2  -4   2    2.60    2.20
  -3   4  -2   23.10    4.50
  -3   4  -2   26.00    5.40
  -3   4  -2   26.20    4.90
  -3   4  -2   33.50    6.60
   3  -4   2   22.10    5.10
   3  -4   2   28.70    6.00
   3  -4   2   24.00    5.80
   3  -4   2   30.90    4.90
  -4   4  -2  664.73   20.50
  -4   4  -2  649.93   19.20
  -4   4  -2  670.63   23.40
   4  -4   2  657.43   19.40
   4  -4   2  672.03   23.00
   4  -4   2  665.73   19.60
   4  -4   2  685.53   23.00
  -5   4  -2  276.17   11.20
  -5   4  -2  277.07   16.20
  -5   4  -2  268.37   18.10
   5  -4   2  269.27   11.20
   5  -4   2  274.27   15.50
   5  -4   2  238.38   12.70
   5  -4   2  214.08   17.00
   5  -4   2  267.77   13.00
  -6   4  -2   72.49   10.50
  -6   4  -2   68.59    3.60
  -6   4  -2   56.19    9.00
  -6   4  -2   60.59    6.60
   6  -4   2   59.49    8.30
   6  -4   2   53.79   10.90
   6  -4   2   66.59    6.80
   6  -4   2   64.39    8.30
  -7   4  -2  317.87   20.30
  -7   4  -2  354.36   20.40
  -7   4  -2  327.67   12.90
  -7   4  -2  283.77    9.60
   7  -4   2  307.77   19.80
   7  -4   2  326.77   19.50
   7  -4   2  309.77   12.90
   7  -4   2  325.17   16.60
  -8   4  -2   -1.70    7.70
  -8   4  -2    3.70   10.30
  -8   4  -2    3.80    3.80
  -8   4  -2    0.60    5.10
   8  -4   2    3.30    8.40
   8  -4   2    0.30    4.00
   8  -4   2    1.80    6.20
   8  -4   2   -6.10    5.70
   8  -4   2   -4.10    8.60
   8   3  -2   15.20    9.00
   8   3  -2   15.10    9.30
   8   3  -2   24.00    6.90
  -8  -3   2   19.10    4.80
  -8  -3   2   27.00    7.80
  -8  -3   2   28.90    9.70
   7   3  -2  162.68   15.50
   7   3  -2  190.08   13.10
  -7  -3   2  193.28   14.00
  -7  -3   2  162.48    9.50
  -7  -3   2  189.18   15.20
   6   3  -2  326.97   19.00
  -6  -3   2  315.77   12.90
  -6  -3   2  289.17   16.80
  -6  -3   2  337.67   16.10
   5   3  -2   61.99    4.70
   5   3  -2   65.69    8.80
   5   3  -2   71.69   11.40
  -5  -3   2   62.89    7.50
  -5  -3   2   74.89    9.10
  -5  -3   2   61.29    6.50
   4   3  -2  691.03   23.70
   4   3  -2  730.03   23.00
  -4  -3   2  695.33   22.60
  -4  -3   2  715.23   24.10
  -4  -3   2  660.03   20.40
   3   3  -2  205.08   11.10
   3   3  -2  186.98   10.70
  -3  -3   2  190.18    8.20
  -3  -3   2  183.58    8.60
  -3  -3   2  184.38   10.40
  -3  -3   2  189.88   11.00
  -3  -3   2  177.88    6.10
   2   3  -2   61.29    6.80
   2   3  -2   62.19    7.00
   2   3  -2   62.69    6.50
  -2  -3   2   64.49    7.50
  -2  -3   2   60.79    6.90
  -2  -3   2   66.79    5.30
  -2  -3   2   64.89    5.90
   1   3  -2 3840.02   86.69
   1   3  -2 4103.39   88.59
   1   3  -2 3960.00   85.59
  -1  -3   2 3722.13   84.69
  -1  -3   2 3784.82   85.69
  -1  -3   2 3821.12   85.09
  -1  -3   2 3819.32   85.39
   0   3  -2 2818.52   62.99
   0   3  -2 2680.23   60.39
   0  -3   2 2869.81   61.29
   0  -3   2 2688.23   60.39
   0  -3   2 2859.61   63.09
  -1   3  -2 6347.06  136.19
  -1   3  -2 6327.67  136.99
   1  -3   2 6122.29  137.69
   1  -3   2 6501.95  136.99
  -2   3  -2 1046.00   27.50
  -2   3  -2 1038.50   25.80
  -2   3  -2 1012.00   26.20
  -2   3  -2  999.10   27.10
   2  -3   2 1024.90   27.20
   2  -3   2 1042.90   27.30
   2  -3   2 1045.80   25.40
   2  -3   2 1028.00   28.00
  -3   3  -2 1446.46   34.20
  -3   3  -2 1475.25   38.00
  -3   3  -2 1477.15   36.20
   3  -3   2 1431.86   36.00
   3  -3   2 1453.15   37.60
   3  -3   2 1425.36   37.60
   3  -3   2 1461.15   34.30
  -4   3  -2  630.74   17.50
  -4   3  -2  647.04   22.10
  -4   3  -2  654.63   21.90
   4  -3   2  621.84   21.70
   4  -3   2  618.04   19.90
   4  -3   2  666.83   19.60
   4  -3   2  634.14   17.60
   4  -3   2  645.04   21.90
  -5   3  -2   -3.40    5.50
  -5   3  -2    0.70    3.20
  -5   3  -2    4.50    5.90
   5  -3   2    0.90    6.50
   5  -3   2   -1.70    3.10
   5  -3   2    0.60    4.90
   5  -3   2   -1.20    4.60
   5  -3   2    2.70    4.90
  -6   3  -2  102.39   12.90
  -6   3  -2   97.59   11.20
   6  -3   2   96.79   10.70
   6  -3   2   90.09    7.20
   6  -3   2  115.29   11.70
   6  -3   2  153.48   18.90
   6  -3   2  108.09   12.30
  -7   3  -2   35.60    9.50
  -7   3  -2   38.90    7.00
  -7   3  -2   40.70    9.50
   7  -3   2   36.10    9.60
   7  -3   2   39.00    8.40
   7  -3   2   30.10    8.50
   7  -3   2   41.80    5.40
   7  -3   2   29.10    9.20
  -8   3  -2   47.90   11.50
  -8   3  -2   42.30   10.80
  -8   3  -2   59.39    7.80
   8  -3   2   52.69   11.40
   8  -3   2   43.60   13.40
   8  -3   2   62.29    6.20
   8  -3   2   68.99   10.50
   8   2  -2   46.70    9.60
   8   2  -2   48.50   13.20
   8   2  -2   55.69    8.20
   8   2  -2   56.29   11.10
  -8  -2   2   48.40    8.80
  -8  -2   2   55.29   10.90
   7   2  -2    1.20    5.10
   7   2  -2   11.10    8.10
   7   2  -2    1.90   12.60
   7   2  -2   12.80    3.40
  -7  -2   2    7.10    6.20
  -7  -2   2    8.20    3.70
  -7  -2   2   16.40    7.80
   6   2  -2   49.60    5.50
   6   2  -2   65.39    8.90
   6   2  -2   54.99    9.50
   6   2  -2   67.79   10.00
   6   2  -2   64.79    8.00
  -6  -2   2   63.49    6.50
  -6  -2   2   60.59    8.40
  -6  -2   2   54.39    9.30
   5   2  -2   31.10    5.80
   5   2  -2   19.50    6.60
   5   2  -2   24.60    4.00
   5   2  -2   23.20    6.50
  -5  -2   2   20.00    4.20
  -5  -2   2   24.90    5.40
  -5  -2   2   17.20    6.10
   4   2  -2   10.50    5.60
   4   2  -2    9.00    3.90
   4   2  -2    5.80    5.40
   4   2  -2    2.90    4.90
  -4  -2   2   11.50    4.10
  -4  -2   2    7.50    3.60
  -4  -2   2    7.10    5.00
   3   2  -2 2280.77   58.69
   3   2  -2 2345.97   53.69
   3   2  -2 2464.85   57.49
   3   2  -2 2480.55   56.69
  -3  -2   2 2437.96   56.59
  -3  -2   2 2374.26   54.19
  -3  -2   2 2395.46   57.19
   2   2  -2 1207.48   31.90
   2   2  -2 1177.18   29.50
   2   2  -2 1121.19   27.70
  -2  -2   2 1183.18   26.80
  -2  -2   2 1181.68   31.90
  -2  -2   2 1133.19   27.70
  -2  -2   2 1161.28   29.30
   0   2  -2  504.15   12.70
   0   2  -2  477.35   11.70
   0   2  -2  532.35   11.40
   0   2  -2  495.85   14.60
   0  -2   2  504.55   12.70
   0  -2   2  487.15   14.60
  -2   2  -2 2767.82   62.99
  -2   2  -2 2715.23   59.89
  -2   2  -2 2614.74   62.69
  -2   2  -2 2925.01   62.49
   2  -2   2 2759.82   59.99
   2  -2   2 2927.61   62.49
   2  -2   2 2655.13   62.79
   2  -2   2 2733.53   60.59
   2  -2   2 2762.52   63.09
  -3   2  -2  150.88    6.20
  -3   2  -2  176.58   10.10
  -3   2  -2  167.38   10.10
   3  -2   2  176.58    8.70
   3  -2   2  162.68    5.30
   3  -2   2  167.38    6.30
   3  -2   2  159.28    9.40
   3  -2   2  180.88   10.30
   3  -2   2  173.88   10.20
  -4   2  -2 1036.40   25.00
  -4   2  -2 1052.19   30.40
  -4   2  -2 1047.80   30.00
   4  -2   2  990.00   30.00
   4  -2   2 1075.49   25.10
   4  -2   2 1068.49   28.80
   4  -2   2 1064.89   29.30
   4  -2   2 1056.39   30.70
  -5   2  -2  158.58   10.10
  -5   2  -2  142.89   11.30
  -5   2  -2  153.18   11.90
   5  -2   2  158.48   11.20
   5  -2   2  147.19    7.00
   5  -2   2  141.89   11.80
   5  -2   2  162.88   12.70
   5  -2   2  137.59   11.00
  -6   2  -2  327.37   14.80
  -6   2  -2  341.27   13.50
  -6   2  -2  359.96   23.70
  -6   2  -2  316.27   17.50
   6  -2   2  342.77   18.30
   6  -2   2  341.47   26.50
   6  -2   2  304.87   16.80
   6  -2   2  289.17   16.40
  -7   2  -2    6.40    8.10
  -7   2  -2   -0.90    6.00
  -7   2  -2    0.10    4.20
  -7   2  -2    1.20    3.60
   7  -2   2    0.10    3.20
   7  -2   2   -2.00    7.20
   7  -2   2   -4.50    6.00
   7  -2   2   -0.10    6.40
   7  -2   2    7.30    8.40
  -8   2  -2   38.10   10.30
  -8   2  -2   24.70    9.00
   8  -2   2   27.50   10.20
   8  -2   2   14.10    8.40
   8  -2   2   36.10    8.30
   8  -2   2   32.50    4.60
   9   1  -2    1.10    5.00
   9   1  -2    8.10    8.90
   9   1  -2   15.60    9.00
   9   1  -2   -0.50    1.80
   9   1  -2   -8.90    7.30
  -9  -1   2   12.70    9.30
  -9  -1   2   -0.10    6.50
   8   1  -2   57.59   10.30
   8   1  -2   42.40   10.00
   8   1  -2   58.19   11.10
   8   1  -2   48.50    7.80
  -8  -1   2   46.60    9.90
  -8  -1   2   50.19    9.10
   7   1  -2   42.50    9.30
   7   1  -2   34.10    7.00
   7   1  -2   45.70    5.70
   7   1  -2   45.80    9.90
  -7  -1   2   38.80    8.10
  -7  -1   2   45.00    9.60
   6   1  -2   61.59    7.60
   6   1  -2   46.90    8.70
   6   1  -2   79.99    9.30
   6   1  -2   78.09   10.60
  -6  -1   2   71.59    9.00
  -6  -1   2   45.20   14.20
   5   1  -2   20.30    6.50
   5   1  -2   23.60    5.40
   5   1  -2   41.20    7.40
   5   1  -2   35.70    5.40
  -5  -1   2   30.60    5.40
  -5  -1   2   33.60    6.60
  -5  -1   2   38.20    4.10
   4   1  -2  147.79    8.90
   4   1  -2  171.48   10.60
   4   1  -2  196.48   11.30
   4   1  -2  159.78    9.00
  -4  -1   2  143.09    8.60
  -4  -1   2  152.98    7.20
  -4  -1   2  163.28   10.20
   3   1  -2 2078.89   50.39
   3   1  -2 2094.79   49.99
  -3  -1   2 2142.99   47.40
  -3  -1   2 2090.09   48.00
  -3  -1   2 2134.89   50.09
   2   1  -2  115.99    6.70
   2   1  -2   94.99    3.30
   2   1  -2   92.69    4.80
  -2  -1   2  107.59    6.50
  -2  -1   2  114.59    5.00
  -2  -1   2  118.79    5.80
   1   1  -2 4223.58   90.89
   2  -1   2 7757.82  169.68
  -3   1  -2  213.08   11.20
  -3   1  -2  185.48    9.90
  -3   1  -2  186.28    9.30
  -3   1  -2  188.18    9.90
   3  -1   2  188.08   10.60
   3  -1   2  183.88    5.90
   3  -1   2  197.78   10.40
   3  -1   2  202.48    9.70
   3  -1   2  192.08   10.60
  -4   1  -2 2074.39   52.39
  -4   1  -2 2171.98   53.59
  -4   1  -2 2247.18   51.39
  -4   1  -2 2198.38   49.80
  -4   1  -2 2142.99   52.49
   4  -1   2 2097.39   47.30
   4  -1   2 2105.99   52.39
   4  -1   2 2185.48   52.59
   4  -1   2 2125.49   53.49
   4  -1   2 2079.89   53.19
  -5   1  -2  657.63   24.00
  -5   1  -2  712.83   23.50
  -5   1  -2  647.24   19.30
  -5   1  -2  662.73   20.90
   5  -1   2  665.53   17.50
   5  -1   2  683.83   23.30
   5  -1   2  678.73   23.10
   5  -1   2  662.83   23.90
   5  -1   2  696.33   24.40
  -6   1  -2   22.80    6.00
  -6   1  -2   26.90    5.10
  -6   1  -2   18.50    8.10
  -6   1  -2   22.70    7.80
   6  -1   2   13.70    7.10
   6  -1   2   19.90    3.90
   6  -1   2   19.10    7.60
   6  -1   2   20.70    6.90
   6  -1   2   36.50   10.20
  -7   1  -2  365.66   19.90
  -7   1  -2  371.56   13.80
  -7   1  -2  409.06   20.30
  -7   1  -2  352.36   15.20
   7  -1   2  368.66   21.50
   7  -1   2  359.46   12.20
   7  -1   2  386.56   20.80
   7  -1   2  409.76   20.40
   7  -1   2  374.16   19.70
  -8   1  -2   28.10    8.20
  -8   1  -2   34.10    9.90
   8  -1   2   33.10    4.50
   8  -1   2   46.30    9.10
   8  -1   2   33.50   11.40
   8  -1   2   41.50   10.70
   8  -1   2   49.90   10.60
   9   0  -2    3.80    9.20
   9   0  -2   10.30    9.00
  -9   0   2    8.90    7.60
  -9   0   2    7.70    8.60
   8   0  -2   21.20    6.50
   8   0  -2   20.80    8.60
   8   0  -2   31.30   10.50
   8   0  -2   39.80    9.20
  -8   0   2   19.90    8.80
  -8   0   2   17.00    7.10
   7   0  -2  295.37   14.30
   7   0  -2  311.47   19.10
   7   0  -2  254.37   17.20
   7   0  -2  283.97   17.80
  -7   0   2  275.57   16.30
  -7   0   2  286.77   17.50
   6   0  -2   59.19    7.00
   6   0  -2   36.20    6.80
   6   0  -2   55.79    8.80
   6   0  -2   57.29    9.80
  -6   0   2   50.19    8.10
  -6   0   2   39.80   14.70
   5   0  -2  401.76   15.70
   5   0  -2  389.36   16.40
   5   0  -2  394.06   17.70
   5   0  -2  393.76   14.60
  -5   0   2  387.96   16.70
  -5   0   2  401.76   15.60
  -5   0   2  382.86   10.40
   4   0  -2  390.06   13.70
   4   0  -2  393.66   16.10
   4   0  -2  390.36   15.30
   4   0  -2  413.46   14.50
   4   0  -2  390.36   11.40
  -4   0   2  406.56   14.40
  -4   0   2  405.16   15.20
   3   0  -2 2252.17   51.59
   3   0  -2 2424.86   54.79
   3   0  -2 2322.97   53.29
  -3   0   2 2373.56   53.49
  -3   0   2 2329.97   54.59
   2   0  -2  284.37   10.20
   2   0  -2  258.47    9.00
   2   0  -2  260.67    8.50
   2   0  -2  271.37    9.40
  -2   0   2  272.87   11.70
  -2   0   2  266.27    9.50
  -2   0   2  264.87    9.00
  -2   0   2  268.57    9.20
   1   0  -2 2069.49   44.30
   1   0  -2 1940.91   44.00
   1   0  -2 1943.01   43.80
   1   0  -2 1938.71   44.10
  -1   0   2 1987.10   43.90
  -1   0   2 2009.60   44.10
  -1   0   2 2093.59   44.40
  -1   0   2 2014.40   44.00
  -1   0   2 1933.61   43.50
  -1   0   2 2027.50   44.20
   0   0  -2    5.40    1.30
   0   0  -2    4.20    2.00
   0   0  -2    3.30    2.00
   0   0  -2    6.50    2.20
   0   0  -2    2.30    2.20
   0   0  -2    1.70    1.80
   0   0  -2    5.30    1.90
   0   0  -2    3.20    1.60
   0   0  -2    3.50    2.20
   0   0   2    5.30    2.40
   0   0   2    4.40    2.10
   0   0   2    9.40    2.90
   0   0   2    5.00    2.50
   0   0   2    2.00    1.40
   0   0   2    1.10    2.00
   0   0   2    1.10    1.90
  -2   0  -2  142.19    7.10
  -2   0  -2  135.59    8.20
  -2   0  -2  146.19    8.10
  -2   0  -2  123.09    6.40
   2   0   2  131.49    7.20
   2   0   2  134.99    7.90
   2   0   2  133.69    7.80
   2   0   2  139.39    4.50
   2   0   2  141.29    6.60
  -3   0  -2 6491.55  143.39
  -3   0  -2 6677.63  146.59
  -3   0  -2 6756.02  144.79
  -3   0  -2 6755.62  146.39
  -3   0  -2 6789.42  145.09
   3   0   2 6733.43  146.59
   3   0   2 6747.42  146.39
   3   0   2 6395.06  141.39
  -4   0  -2  223.38   12.70
  -4   0  -2  205.58    9.00
  -4   0  -2  221.68   12.60
  -4   0  -2  202.28   11.20
  -4   0  -2  210.58   10.30
   4   0   2  213.28    7.50
   4   0   2  216.08   11.90
   4   0   2  215.28   12.20
  -5   0  -2 1774.42   46.90
  -5   0  -2 1912.11   43.20
  -5   0  -2 1843.92   45.00
  -5   0  -2 1791.02   48.50
  -5   0  -2 1766.62   48.40
   5   0   2 1789.32   48.20
   5   0   2 1809.32   41.60
   5   0   2 1810.72   48.50
  -6   0  -2  102.59   11.90
  -6   0  -2  103.79   14.40
  -6   0  -2   99.39    9.20
   6   0   2   96.69    7.30
   6   0   2  140.19   14.00
   6   0   2  115.59   12.40
  -7   0  -2  196.58   16.50
  -7   0  -2  184.18   15.10
   7   0   2  207.88    8.90
   7   0   2  195.38   17.40
  -8   0  -2  154.68   15.40
  -8   0  -2  187.18   16.30
   8   0   2  164.58   17.40
   8   0   2  153.28   16.10
   8   0   2  191.68   19.40
   8   0   2  124.29    7.40
   8   0   2  150.88   17.10
   9  -1  -2    7.10    6.60
   9  -1  -2  -10.60   10.50
   9  -1  -2    3.00    6.70
   9  -1  -2   -5.90    7.80
  -9   1   2   -0.60    6.90
  -9   1   2    0.30    7.40
  -9   1   2   -1.80    7.90
   8  -1  -2    0.10    7.00
   8  -1  -2   12.20    5.40
  -8   1   2    1.50    1.70
  -8   1   2   -5.80    6.60
  -8   1   2   12.20    7.50
   7  -1  -2  222.78   15.30
   7  -1  -2  217.28   16.00
   7  -1  -2  218.38   16.30
   7  -1  -2  253.77   13.20
  -7   1   2  229.88   15.70
  -7   1   2  234.88    8.20
   6  -1  -2  203.18   13.20
   6  -1  -2  191.18   13.20
   6  -1  -2  196.68   15.00
   6  -1  -2  201.78   11.10
  -6   1   2  216.68   24.20
  -6   1   2  173.08   12.90
   5  -1  -2  388.36   11.10
   5  -1  -2  353.06   15.30
   5  -1  -2  361.86   16.10
   5  -1  -2  390.26   16.80
   5  -1  -2  365.46   14.10
  -5   1   2  381.06   16.30
  -5   1   2  368.56   15.70
   4  -1  -2   17.60    3.10
   4  -1  -2   20.20    4.70
   4  -1  -2   20.00    5.60
   4  -1  -2   16.40    4.70
  -4   1   2   18.70    4.50
  -4   1   2   27.00    4.40
  -4   1   2   31.20    6.20
  -4   1   2    8.80    4.30
   3  -1  -2  479.75   15.30
   3  -1  -2  482.45   15.00
   3  -1  -2  480.85   15.90
  -3   1   2  473.25   15.70
  -3   1   2  494.45   13.90
  -3   1   2  488.85   15.50
  -3   1   2  505.95   15.00
   2  -1  -2 1676.73   37.50
   2  -1  -2 1550.74   43.50
   2  -1  -2 1679.23   38.70
   2  -1  -2 1678.23   38.70
  -2   1   2 1651.43   38.70
  -2   1   2 1665.03   40.50
  -2   1   2 1692.13   37.60
  -2   1   2 1696.53   38.80
  -2   1   2 1634.64   38.50
  -1  -1  -2 3449.55   76.19
  -1  -1  -2 3498.05   74.59
  -1  -1  -2 3334.57   73.79
  -1  -1  -2 3536.35   76.89
   1   1   2 3415.56   73.89
   1   1   2 3464.25   76.39
   1   1   2 3491.55   76.89
   1   1   2 3448.05   76.09
   1   1   2 3313.97   75.39
   1   1   2 3549.74   74.59
  -3  -1  -2  233.08   10.00
  -3  -1  -2  216.88   11.60
  -3  -1  -2  264.07   12.50
   3   1   2  229.78   10.10
   3   1   2  211.38    9.10
   3   1   2  198.58   11.70
   3   1   2  207.58   11.50
   3   1   2  216.28    9.80
  -4  -1  -2 1257.97   34.90
  -4  -1  -2 1234.68   32.80
  -4  -1  -2 1212.98   35.10
   4   1   2 1237.88   33.00
   4   1   2 1253.47   35.30
   4   1   2 1197.68   34.30
   4   1   2 1209.28   32.00
  -5  -1  -2   77.49    8.20
  -5  -1  -2   78.39   10.10
  -5  -1  -2   60.89    9.10
   5   1   2   59.69    7.90
   5   1   2   61.69    8.80
   5   1   2   67.39    9.10
   5   1   2   55.49    5.90
  -6  -1  -2    2.80    7.60
  -6  -1  -2   -1.00    1.60
  -6  -1  -2   -6.60    6.20
   6   1   2   -3.50    6.70
   6   1   2   -5.00    3.00
   6   1   2   -2.20    7.70
   6   1   2   -0.60    5.40
  -7  -1  -2   23.10    8.70
  -7  -1  -2    5.70    6.50
   7   1   2   21.80   12.10
   7   1   2   18.70    4.30
   7   1   2   13.20    8.30
  -8  -1  -2   15.20    8.20
  -8  -1  -2   21.40    9.10
   8   1   2   23.60    9.70
   8   1   2   17.80    4.20
   9  -2  -2    4.00    5.90
   9  -2  -2   10.70    7.50
   9  -2  -2  -12.10    8.60
   9  -2  -2   11.40    8.60
  -9   2   2   -1.80    1.60
  -9   2   2    2.60    8.00
  -9   2   2    4.00    9.40
  -9   2   2    4.10    5.40
   8  -2  -2  431.96   22.00
   8  -2  -2  366.16   16.70
   8  -2  -2  356.16   16.70
  -8   2   2  359.06   15.60
  -8   2   2  352.76   20.60
   7  -2  -2   -2.20    7.00
   7  -2  -2    5.30    5.00
   7  -2  -2    0.40    5.10
   7  -2  -2   -7.00    7.00
  -7   2   2    6.10    4.50
   6  -2  -2  133.19   12.90
   6  -2  -2  118.79    8.60
   6  -2  -2  135.99   12.40
   6  -2  -2  143.99   10.00
   6  -2  -2  141.29    9.10
  -6   2   2  119.99    9.80
  -6   2   2  127.09   14.30
  -6   2   2  140.29    8.90
  -6   2   2  133.19   12.80
   5  -2  -2  120.59    7.20
   5  -2  -2  118.89   10.50
   5  -2  -2  110.19    8.80
  -5   2   2  130.49   11.00
  -5   2   2  111.59   10.90
  -5   2   2  102.69    7.30
  -5   2   2  122.09    8.90
   4  -2  -2   49.10    6.80
   4  -2  -2   49.20    4.40
   4  -2  -2   46.70    5.70
  -4   2   2   57.69    6.50
  -4   2   2   45.80    6.60
  -4   2   2   53.19    5.50
  -4   2   2   68.79    7.70
   3  -2  -2 1604.44   37.40
   3  -2  -2 1681.73   39.80
   3  -2  -2 1682.33   40.60
  -3   2   2 1623.44   40.10
  -3   2   2 1630.94   37.50
  -3   2   2 1609.74   39.50
  -3   2   2 1617.84   40.50
   2  -2  -2  495.75   15.20
   2  -2  -2  501.85   13.50
   2  -2  -2  481.25   15.50
  -2   2   2  494.25   15.00
  -2   2   2  478.35   14.50
  -2   2   2  496.15   14.80
   1  -2  -2 4960.60  106.59
   1  -2  -2 4822.92  106.79
  -1   2   2 4866.41  105.89
  -1   2   2 4914.11  106.59
   0  -2  -2  208.28    9.90
   0  -2  -2  211.78    8.50
   0  -2  -2  201.48    9.80
   0  -2  -2  205.58    9.60
   0   2   2  199.08    6.10
   0   2   2  204.98    8.30
   0   2   2  217.68    9.50
   0   2   2  214.98    9.00
  -1  -2  -2 1365.16   31.00
  -1  -2  -2 1422.16   33.30
  -1  -2  -2 1382.66   34.70
   1   2   2 1384.26   31.00
   1   2   2 1342.57   33.20
   1   2   2 1350.36   32.60
   1   2   2 1378.76   34.80
  -2  -2  -2   54.19    6.60
  -2  -2  -2   40.80    6.50
  -2  -2  -2   45.30    5.70
  -2  -2  -2   41.60    5.10
   2   2   2   40.70    6.10
   2   2   2   41.30    5.00
   2   2   2   52.19    6.20
   2   2   2   37.80    4.30
   2   2   2   48.10    4.90
  -3  -2  -2    7.20    3.60
  -3  -2  -2    6.70    4.80
  -3  -2  -2   13.30    4.50
  -3  -2  -2   14.60    6.00
   3   2   2   13.90    5.50
   3   2   2   11.00    3.90
   3   2   2    8.50    3.30
   3   2   2    6.50    3.70
   3   2   2    7.40    4.10
  -4  -2  -2   74.89    9.50
  -4  -2  -2   69.59    8.80
  -4  -2  -2   69.69    7.30
  -4  -2  -2   71.59    7.70
   4   2   2   72.79    6.80
   4   2   2   73.89    7.80
   4   2   2   71.69    7.20
   4   2   2   76.39    9.20
  -5  -2  -2   49.10    8.60
  -5  -2  -2   44.90    7.30
  -5  -2  -2   46.60    7.60
  -5  -2  -2   40.60    9.00
   5   2   2   49.70    7.00
   5   2   2   60.79    9.50
   5   2   2   42.60    7.30
  -6  -2  -2    1.60    7.20
  -6  -2  -2    0.60    8.30
  -6  -2  -2    9.30    6.50
  -6  -2  -2    4.50    6.90
   6   2   2   -1.20    5.50
   6   2   2   -2.60    4.00
  -7  -2  -2   42.60    9.40
  -7  -2  -2   68.29    9.80
  -7  -2  -2   56.59   12.00
  -7  -2  -2   51.79    4.30
  -7  -2  -2   55.89    8.90
   7   2   2   49.00    6.00
   7   2   2   70.59   12.30
   7   2   2   41.30    8.90
  -8  -2  -2   50.29   11.20
  -8  -2  -2   59.49   11.30
   8   2   2   52.59   12.10
   8   2   2   47.80    5.70
   9  -3  -2    1.50    5.80
   9  -3  -2  -11.70    8.80
   9  -3  -2   -4.40   10.20
   9  -3  -2   -2.30    8.80
   9  -3  -2    3.20    5.40
  -9   3   2   12.40    5.40
  -9   3   2    0.10    2.00
  -9   3   2   -6.10    8.50
  -9   3   2   -0.10    7.00
   8  -3  -2   55.59   11.10
   8  -3  -2   44.60    8.00
   8  -3  -2   47.00   10.60
   8  -3  -2   42.90    7.10
  -8   3   2   29.00    9.50
  -8   3   2   45.00    6.70
   7  -3  -2   -0.30    6.80
   7  -3  -2   -1.00    9.50
   7  -3  -2    5.20    2.90
   7  -3  -2   -3.30    5.50
   7  -3  -2    7.80    4.60
   7  -3  -2    1.00    7.10
  -7   3   2    5.70    5.90
  -7   3   2    6.80    4.30
  -7   3   2    6.90    5.90
   6  -3  -2   99.99    9.70
   6  -3  -2  109.99   11.60
   6  -3  -2   80.39    7.80
  -6   3   2   93.09    7.10
  -6   3   2   93.29    9.60
  -6   3   2  116.99   12.30
  -6   3   2   85.59   10.60
   5  -3  -2 1352.86   36.60
   5  -3  -2 1327.07   37.90
   5  -3  -2 1418.56   31.90
   5  -3  -2 1364.16   36.10
  -5   3   2 1296.27   32.50
  -5   3   2 1354.96   36.00
  -5   3   2 1369.36   38.10
  -5   3   2 1317.27   38.00
   4  -3  -2   40.50    7.30
   4  -3  -2   32.70    5.70
   4  -3  -2   36.90    6.10
  -4   3   2   29.90    5.90
  -4   3   2   36.60    6.00
  -4   3   2   33.50    6.60
   3  -3  -2 3606.84   79.19
   3  -3  -2 3645.04   83.49
   3  -3  -2 3696.03   80.29
   3  -3  -2 3580.74   82.19
  -3   3   2 3567.64   82.09
  -3   3   2 3591.84   82.19
  -3   3   2 3671.53   81.69
   2  -3  -2 1849.81   45.30
   2  -3  -2 1951.30   45.50
   2  -3  -2 1843.92   45.90
   2  -3  -2 1785.62   41.80
  -2   3   2 1895.31   45.20
  -2   3   2 1967.30   44.40
   1  -3  -2  209.28   10.00
   1  -3  -2  201.28    8.50
   1  -3  -2  196.08    9.90
  -1   3   2  218.28   10.10
  -1   3   2  209.28    8.70
  -1   3   2  207.08   10.10
  -1   3   2  198.38    9.70
  -1   3   2  208.58    5.60
   0  -3  -2  241.88   11.20
   0  -3  -2  226.88    8.00
   0  -3  -2  223.58   10.30
   0  -3  -2  241.58    9.40
   0   3   2  230.18   11.10
   0   3   2  225.38    7.80
   0   3   2  230.98   10.30
   0   3   2  228.18   10.30
  -1  -3  -2  713.33   20.00
  -1  -3  -2  690.83   21.70
   1   3   2  712.33   22.00
   1   3   2  681.43   19.90
   1   3   2  673.83   19.90
   1   3   2  727.03   18.00
  -2  -3  -2  580.94   16.60
  -2  -3  -2  603.04   18.10
  -2  -3  -2  598.74   20.90
   2   3   2  582.64   20.60
   2   3   2  589.14   18.00
   2   3   2  609.74   16.80
  -3  -3  -2  468.25   19.60
  -3  -3  -2  487.45   11.30
  -3  -3  -2  455.25   16.30
  -3  -3  -2  487.65   18.60
  -3  -3  -2  493.65   15.80
   3   3   2  497.85   19.60
   3   3   2  501.55   16.20
   3   3   2  501.15   16.00
   3   3   2  489.85   16.00
   3   3   2  473.65   11.90
   3   3   2  479.25   17.30
  -4  -3  -2  346.77   16.90
  -4  -3  -2  321.47   14.10
  -4  -3  -2  326.57   17.90
  -4  -3  -2  370.46   15.00
   4   3   2  342.67   13.50
   4   3   2  363.66   13.80
   4   3   2  350.76   15.00
   4   3   2  369.26   14.80
   4   3   2  370.26   28.00
  -5  -3  -2    3.10    5.50
  -5  -3  -2    1.00    6.10
  -5  -3  -2   -1.90    4.90
  -5  -3  -2    9.70    8.40
   5   3   2    7.20    4.20
   5   3   2   -0.60    3.90
   5   3   2    6.80    5.70
   5   3   2   12.80    5.50
   5   3   2    4.30    5.70
  -6  -3  -2   42.80    7.90
  -6  -3  -2   41.40    7.70
  -6  -3  -2   40.10    9.30
  -6  -3  -2   44.70   10.50
   6   3   2   50.49   10.50
   6   3   2   50.79    7.30
   6   3   2   36.40    5.90
   6   3   2   47.80    8.60
  -7  -3  -2   20.00    9.40
  -7  -3  -2   34.70    8.50
  -7  -3  -2   19.00   10.00
  -7  -3  -2   28.80    7.70
   7   3   2   38.40   11.00
   7   3   2   15.70    5.20
   7   3   2   28.00    8.00
   9  -4  -2   31.10   10.80
   9  -4  -2   15.10    9.70
   9  -4  -2   40.90   11.50
   9  -4  -2   35.60    6.10
   9  -4  -2   46.60    8.80
  -9   4   2   26.30   10.40
  -9   4   2   50.59   12.70
   8  -4  -2   42.60    8.20
   8  -4  -2   11.90    8.30
   8  -4  -2   34.00    5.70
   8  -4  -2   40.40   10.90
  -8   4   2   36.10    9.60
  -8   4   2   31.00    7.80
  -8   4   2   45.60   10.70
   7  -4  -2    8.60   13.30
   7  -4  -2   13.90    8.20
   7  -4  -2   -0.30    5.80
  -7   4   2   14.00    6.50
  -7   4   2    5.20    7.80
   6  -4  -2   91.29   11.80
   6  -4  -2   85.29   10.50
   6  -4  -2   84.79    9.50
  -6   4   2   96.79   11.50
  -6   4   2   77.49    8.90
  -6   4   2   77.59   19.50
   5  -4  -2  142.49   10.50
   5  -4  -2  126.19   12.00
   5  -4  -2  141.29   10.80
  -5   4   2  141.19   10.80
  -5   4   2  139.69   11.90
  -5   4   2  139.79   12.80
  -5   4   2  154.48   11.40
   4  -4  -2  584.04   18.50
   4  -4  -2  612.24   20.40
  -4   4   2  582.74   21.60
  -4   4   2  578.04   20.00
  -4   4   2  585.64   19.60
  -4   4   2  618.44   20.90
   3  -4  -2  401.86   15.70
   3  -4  -2  409.66   12.50
   3  -4  -2  392.46   16.50
   3  -4  -2  405.86   13.00
  -3   4   2  410.76   10.70
  -3   4   2  409.76   14.70
  -3   4   2  394.56   15.20
  -3   4   2  384.06   15.20
   2  -4  -2   76.89    8.00
   2  -4  -2   90.69    9.10
   2  -4  -2  101.99    7.20
   2  -4  -2   94.69    8.30
  -2   4   2  100.49    8.30
  -2   4   2   90.09    7.40
   1  -4  -2 2017.40   50.59
   1  -4  -2 2195.08   48.80
   1  -4  -2 2013.30   50.49
  -1   4   2 2123.39   48.70
  -1   4   2 2104.69   50.49
  -1   4   2 2092.99   50.89
  -1   4   2 2161.58   50.89
  -1   4   2 2022.70   45.70
   0  -4  -2  661.23   18.30
   0  -4  -2  730.23   19.70
   0  -4  -2  676.33   21.90
   0  -4  -2  678.73   21.20
   0   4   2  712.43   22.00
   0   4   2  666.03   18.40
   0   4   2  706.23   21.30
   0   4   2  670.23   20.60
  -1  -4  -2 1910.51   44.10
  -1  -4  -2 2083.19   47.90
  -1  -4  -2 2027.30   50.59
   1   4   2 1947.71   50.19
   1   4   2 2042.90   48.10
   1   4   2 1913.81   45.90
   1   4   2 2049.40   48.80
  -2  -4  -2  453.65   18.80
  -2  -4  -2  448.96   14.40
  -2  -4  -2  429.56   15.50
   2   4   2  447.36   15.80
   2   4   2  445.06   18.60
   2   4   2  445.46   16.20
   2   4   2  453.65   14.30
  -3  -4  -2 1240.88   32.50
  -3  -4  -2 1128.49   31.40
  -3  -4  -2 1252.87   36.90
  -3  -4  -2 1148.09   28.10
  -3  -4  -2 1272.37   35.40
   3   4   2 1223.48   31.70
   3   4   2 1211.48   36.70
   3   4   2 1224.28   33.00
  -4  -4  -2  190.28   11.60
  -4  -4  -2  202.78   11.70
  -4  -4  -2  196.08   15.20
  -4  -4  -2  208.18   14.30
   4   4   2  213.08   11.70
   4   4   2  198.98   12.70
   4   4   2  156.28   14.20
   4   4   2  210.88   12.00
   4   4   2  216.98   12.00
  -5  -4  -2   -6.00    5.30
  -5  -4  -2    1.00    7.20
  -5  -4  -2   -2.70    7.70
  -5  -4  -2   -6.10    4.70
   5   4   2    1.70    5.10
   5   4   2    0.10    4.60
   5   4   2   -0.60    2.40
   5   4   2   -5.50    4.80
   5   4   2   -4.00    4.20
  -6  -4  -2   29.10    6.60
  -6  -4  -2   21.40    6.90
  -6  -4  -2   19.60    8.10
  -6  -4  -2   18.20   10.10
   6   4   2   25.00    5.40
   6   4   2   29.80   10.00
   6   4   2   22.70    7.20
   6   4   2   19.00    6.30
   6   4   2   22.50    5.90
  -7  -4  -2   43.70   10.40
  -7  -4  -2   41.10   11.80
  -7  -4  -2   36.40    8.80
   7   4   2   47.00   15.10
   7   4   2   31.80    7.90
   9  -5  -2   -1.00    6.20
   9  -5  -2  -19.10   14.00
   9  -5  -2    6.40    9.50
   9  -5  -2   -3.10    8.30
  -9   5   2   13.70    7.10
  -9   5   2    8.50    7.10
   8  -5  -2   34.70    8.40
   8  -5  -2   32.50    9.60
   8  -5  -2   39.70   16.20
  -8   5   2   48.40   11.50
  -8   5   2   40.00   19.20
  -8   5   2   37.80    8.10
   7  -5  -2   44.00   14.70
   7  -5  -2   30.00    8.70
   7  -5  -2   30.70   10.10
  -7   5   2   32.70    9.80
  -7   5   2   21.60    7.90
   6  -5  -2   53.29   10.40
   6  -5  -2   29.00    7.70
   6  -5  -2   37.60    7.90
  -6   5   2   25.90    8.00
  -6   5   2   28.20    7.50
  -6   5   2   30.90    8.60
  -6   5   2   42.60    8.30
   5  -5  -2   48.00    8.00
   5  -5  -2   38.00    8.20
   5  -5  -2   33.80    7.70
  -5   5   2   43.30    7.40
  -5   5   2   39.10    7.70
  -5   5   2   40.00    8.70
  -5   5   2   54.89   10.60
   4  -5  -2  531.15   15.20
   4  -5  -2  576.44   20.10
   4  -5  -2  513.75   17.20
   4  -5  -2  510.25   20.90
  -4   5   2  549.15   20.10
  -4   5   2  516.35   13.60
  -4   5   2  521.75   19.70
  -4   5   2  519.25   18.50
   3  -5  -2    8.40    4.90
   3  -5  -2   14.50    3.90
   3  -5  -2   14.70    6.50
   3  -5  -2   14.30    5.90
  -3   5   2    7.90    4.40
  -3   5   2    7.80    5.40
   2  -5  -2  292.07   11.40
   2  -5  -2  287.97   14.30
   2  -5  -2  245.98   13.00
   2  -5  -2  294.27   13.50
  -2   5   2  294.87   13.60
  -2   5   2  284.97   11.50
   1  -5  -2  470.25   16.20
   1  -5  -2  472.95   15.20
   1  -5  -2  490.65   17.90
   1  -5  -2  450.65   17.30
  -1   5   2  489.75   17.90
  -1   5   2  457.85   17.40
  -1   5   2  510.45   18.20
  -1   5   2  452.15   12.70
   0  -5  -2  280.27   11.70
   0  -5  -2  326.77   14.90
   0  -5  -2  290.47   13.60
   0  -5  -2  299.57   11.90
   0   5   2  320.77   13.70
   0   5   2  293.77   14.50
   0   5   2  300.57   13.80
   0   5   2  312.87   11.50
  -1  -5  -2   51.59    8.30
  -1  -5  -2   49.70    4.80
  -1  -5  -2   51.19    6.20
   1   5   2   39.60    7.40
   1   5   2   56.99    6.80
   1   5   2   45.10    7.00
   1   5   2   56.09    6.10
  -2  -5  -2    8.60    6.60
  -2  -5  -2    5.50    4.90
   2   5   2   15.70    5.10
   2   5   2   14.90    5.90
   2   5   2   14.40    6.60
   2   5   2   12.90    4.20
  -3  -5  -2  105.89    9.00
  -3  -5  -2  105.49    9.50
  -3  -5  -2  116.59   12.40
  -3  -5  -2  114.19    7.70
   3   5   2  103.19   11.90
   3   5   2  112.79   10.40
   3   5   2  106.49    9.10
  -4  -5  -2   -2.30    4.40
  -4  -5  -2  -20.50   10.20
  -4  -5  -2    2.00    4.70
  -4  -5  -2   -1.40    7.60
   4   5   2   -0.90    5.70
   4   5   2    4.50    5.50
   4   5   2    2.40    5.50
   4   5   2    0.40    7.20
   4   5   2   -5.30    4.70
  -5  -5  -2    7.60    9.10
  -5  -5  -2   -9.10    5.00
  -5  -5  -2    6.10    7.00
  -5  -5  -2    2.60    4.70
   5   5   2    6.90    5.40
   5   5   2    2.20    5.10
   5   5   2   -3.00    5.20
   5   5   2    4.70    5.80
   5   5   2   -1.60    7.50
  -6  -5  -2  110.29   14.00
  -6  -5  -2  112.79   12.30
  -6  -5  -2  108.79   18.70
   6   5   2   67.29    8.30
   6   5   2   83.29    8.30
   6   5   2   92.99   10.30
   6   5   2  110.69   15.10
   6   5   2  105.39   11.90
   8  -6  -2   16.40    8.80
   8  -6  -2   12.70    8.60
   8  -6  -2    2.50    6.60
  -8   6   2    1.80    7.50
  -8   6   2    3.00    7.10
  -8   6   2   40.10   10.70
  -8   6   2    3.80    8.20
   7  -6  -2   53.89   15.90
   7  -6  -2   36.50    8.60
   7  -6  -2   33.80   10.50
  -7   6   2   42.70    9.00
  -7   6   2   37.30    9.30
  -7   6   2   37.80   10.00
  -7   6   2   33.30   10.10
   6  -6  -2   11.90    6.90
   6  -6  -2   21.40    7.10
  -6   6   2   10.40    6.90
  -6   6   2   11.20    7.20
  -6   6   2   17.50    6.90
   5  -6  -2   97.99   16.30
   5  -6  -2   99.09    9.90
  -5   6   2  101.69   11.30
  -5   6   2   73.99    8.80
  -5   6   2   98.59   11.30
   4  -6  -2   -8.40    5.10
   4  -6  -2    2.00    3.40
   4  -6  -2   -1.00    5.00
   4  -6  -2    4.00    4.60
   4  -6  -2    8.20    6.70
  -4   6   2   -0.20    6.40
  -4   6   2    2.30    6.20
  -4   6   2   -0.90    4.70
  -4   6   2    1.30    2.80
   3  -6  -2   33.00   12.90
   3  -6  -2   81.39    9.60
   3  -6  -2   75.39    8.50
  -3   6   2   63.49    7.00
   2  -6  -2  551.84   21.10
   2  -6  -2  545.35   20.30
   2  -6  -2  541.85   20.10
   2  -6  -2  577.64   21.90
   2  -6  -2  598.24   18.00
  -2   6   2  578.14   21.00
  -2   6   2  538.95   15.20
  -2   6   2  552.94   18.00
   1  -6  -2  168.88   10.80
   1  -6  -2  207.98    9.90
   1  -6  -2  199.48   12.80
   1  -6  -2  194.78   12.80
  -1   6   2  198.98   12.20
  -1   6   2  185.58    7.60
  -1   6   2  179.38   12.20
  -1   6   2  192.28   12.70
   0  -6  -2  769.82   21.90
   0  -6  -2  780.52   22.40
   0  -6  -2  763.32   25.90
   0   6   2  737.83   24.10
   0   6   2  774.02   26.10
   0   6   2  751.52   25.30
   0   6   2  733.03   22.10
  -1  -6  -2   42.00    8.40
  -1  -6  -2   37.10    6.20
  -1  -6  -2   54.99    5.40
   1   6   2   49.10    9.30
   1   6   2   37.00    8.60
   1   6   2   55.99    7.60
   1   6   2   34.30    5.50
  -2  -6  -2 1148.69   50.69
   2   6   2 1193.68   37.40
   2   6   2 1144.59   31.20
   2   6   2 1166.88   32.70
   2   6   2 1168.48   35.70
  -3  -6  -2  115.19   13.40
  -3  -6  -2  123.89    8.40
   3   6   2  112.79   11.00
   3   6   2  100.39   12.30
   3   6   2  116.29    9.70
  -4  -6  -2   79.29    8.90
  -4  -6  -2   82.19   12.30
  -4  -6  -2   75.79    5.50
  -4  -6  -2   86.09    8.50
  -4  -6  -2   98.39   12.50
   4   6   2   63.89   11.40
   4   6   2   88.19   10.10
   4   6   2   74.49    8.80
   4   6   2   87.99   16.10
   4   6   2   84.99    9.60
  -5  -6  -2    0.50    2.50
  -5  -6  -2   11.10    9.60
  -5  -6  -2    9.40    7.30
  -5  -6  -2    6.80    7.20
   5   6   2   -0.10    6.00
   5   6   2    8.10    8.10
   5   6   2   14.40    6.10
   5   6   2    4.70    5.80
   5   6   2   11.60    6.50
   8  -7  -2   37.20    9.30
   8  -7  -2   44.80   10.10
  -8   7   2   48.30    9.90
  -8   7   2   35.70   11.00
  -8   7   2   52.09   10.50
   7  -7  -2   12.70    8.20
   7  -7  -2   19.50   14.00
   7  -7  -2   14.80    8.50
  -7   7   2    7.40    6.60
  -7   7   2   16.80    7.90
  -7   7   2   -1.50    9.10
   6  -7  -2  134.89   13.70
   6  -7  -2  127.49   13.20
   6  -7  -2  129.29   11.70
  -6   7   2  117.59   18.70
  -6   7   2  139.89   14.10
   5  -7  -2   89.49    9.70
   5  -7  -2   92.49    6.10
   5  -7  -2   96.29   12.10
   5  -7  -2   83.49   10.10
  -5   7   2  110.19   10.70
  -5   7   2  117.69   13.00
  -5   7   2   99.99   11.60
   4  -7  -2  858.41   28.50
   4  -7  -2  861.71   31.20
   4  -7  -2  865.41   30.10
   4  -7  -2  829.92   23.60
  -4   7   2  878.01   22.80
  -4   7   2  892.01   30.20
  -4   7   2  867.51   26.30
   3  -7  -2   70.79   10.10
   3  -7  -2   65.69    9.20
   3  -7  -2   62.29    9.00
   3  -7  -2   64.69    9.40
  -3   7   2   81.89    8.00
  -3   7   2   86.69   11.40
   2  -7  -2  442.06   20.50
   2  -7  -2  464.85   19.60
   2  -7  -2  447.36   19.10
   2  -7  -2  455.75   20.60
  -2   7   2  465.05   20.10
   1  -7  -2  156.58    9.50
   1  -7  -2  175.28   11.60
   1  -7  -2  156.88   13.00
   1  -7  -2  175.98   13.00
  -1   7   2  150.38    8.70
  -1   7   2  152.78   12.60
  -1   7   2  170.88   11.30
  -1   7   2  157.68   13.40
  -1   7   2  161.38   13.30
   0  -7  -2  129.49    9.30
   0  -7  -2  118.89    9.00
   0  -7  -2  120.09   12.70
   0   7   2  113.79    7.60
   0   7   2  127.19   13.90
   0   7   2  132.69    9.80
   0   7   2  129.09   12.40
   0   7   2  131.99   11.30
  -1  -7  -2  146.39   17.00
  -1  -7  -2  149.79   10.10
   1   7   2  130.99    9.90
   1   7   2  150.48   12.90
   1   7   2  133.19   13.90
   1   7   2  148.79   11.60
  -2  -7  -2   73.29    8.10
  -2  -7  -2   83.29   12.00
   2   7   2   87.89   11.90
   2   7   2   90.29    9.40
   2   7   2   79.49   10.40
   2   7   2   79.09    8.60
  -3  -7  -2  400.86   21.00
  -3  -7  -2  421.16   15.70
  -3  -7  -2  441.66   23.30
   3   7   2  417.76   17.10
   3   7   2  415.66   22.50
  -4  -7  -2    4.40    8.30
  -4  -7  -2   15.20    8.50
  -4  -7  -2   14.00    4.70
   4   7   2    7.50    8.30
   4   7   2    7.20    5.10
   7  -8  -2   17.90    9.40
   7  -8  -2   21.70    8.60
   7  -8  -2   25.60   17.20
   7  -8  -2   28.20    8.60
  -7   8   2   10.30    9.00
  -7   8   2   27.70    9.20
  -7   8   2   33.30    8.40
   6  -8  -2   26.40    9.10
   6  -8  -2   11.70    8.10
   6  -8  -2   30.70    7.60
   6  -8  -2   31.40    7.50
  -6   8   2   39.40   10.20
  -6   8   2   15.90    6.20
  -6   8   2   20.40    9.00
   5  -8  -2   -7.20    6.50
   5  -8  -2   -3.30    6.60
   5  -8  -2   12.30    6.70
   5  -8  -2    2.90    1.80
  -5   8   2   -4.60    7.90
  -5   8   2    2.60    7.80
  -5   8   2    3.80    5.20
   4  -8  -2    9.40    8.30
   4  -8  -2    5.40    4.20
   4  -8  -2   16.20    8.50
   4  -8  -2   14.90   10.40
   4  -8  -2    4.50    6.70
  -4   8   2    2.80    1.90
  -4   8   2    5.90    7.60
  -4   8   2    2.20    5.10
   3  -8  -2   57.89    9.20
   3  -8  -2   76.49   11.20
   3  -8  -2   74.79   13.10
   2  -8  -2   95.99   10.90
   2  -8  -2   88.29   11.50
   2  -8  -2   83.89   10.40
  -2   8   2   78.99   12.20
  -2   8   2   95.69    6.30
   1  -8  -2   16.10    6.30
   1  -8  -2   12.30    7.30
   1  -8  -2   13.70    6.20
   1  -8  -2   11.30    4.20
  -1   8   2    5.40    5.80
  -1   8   2   10.10    3.60
  -1   8   2   11.00    6.80
   0  -8  -2   11.00    5.30
   0  -8  -2   13.00    4.70
   0  -8  -2    4.70    7.20
   0   8   2   17.30    6.40
   0   8   2   28.20    8.70
   0   8   2   13.60    5.70
   0   8   2    9.20    3.70
  -1  -8  -2   46.80    9.50
  -1  -8  -2   43.40    6.60
   1   8   2   47.00   10.70
   1   8   2   49.10    8.10
   1   8   2   60.69    8.00
  -2  -8  -2   58.49    7.80
  -2  -8  -2   47.30   10.60
   2   8   2   50.79    7.70
   2   8   2   50.09    9.70
   2   8   2   54.09    7.20
   2   8   2   27.60    9.20
  -3  -8  -2   25.60    6.30
  -3  -8  -2   26.40    7.00
  -3  -8  -2    3.60    8.70
  -3  -8  -2    8.50    6.90
   3   8   2    5.60    6.50
   3   8   2    5.90    8.20
   3   8   2    8.20    5.20
   6  -9  -2   21.90   15.50
   6  -9  -2    6.40    6.60
   6  -9  -2   -1.40   17.40
  -6   9   2   11.40    8.70
  -6   9   2   -1.40    9.00
  -6   9   2    2.70    6.00
   5  -9  -2   24.90    9.10
   5  -9  -2   16.60    9.40
   5  -9  -2   17.10    7.50
   5  -9  -2   23.00   10.80
  -5   9   2   37.40    9.80
  -5   9   2   32.40   10.00
  -5   9   2   36.20    6.90
   4  -9  -2    4.80    7.90
   4  -9  -2    0.80    7.30
   4  -9  -2    5.50   12.00
   4  -9  -2   -4.90    5.80
  -4   9   2    8.90    5.30
  -4   9   2    5.00   11.30
   3  -9  -2   19.50    8.10
   3  -9  -2   10.90    7.60
   3  -9  -2   -0.10    7.50
   3  -9  -2   13.70    7.30
  -3   9   2   11.00    8.00
  -3   9   2   13.70   11.80
   2  -9  -2   44.30    9.00
   2  -9  -2   37.80   10.00
   2  -9  -2   32.60    8.30
  -2   9   2   22.10    8.10
  -2   9   2   18.60    6.90
  -2   9   2   40.60    9.60
   1  -9  -2    6.30    6.80
   1  -9  -2   -0.20    7.00
   1  -9  -2   -0.60    5.20
   1  -9  -2    3.60    2.00
  -1   9   2    6.70    8.10
  -1   9   2    0.10    5.10
  -1   9   2    0.90    1.80
  -1   9   2   11.80    6.30
   0  -9  -2    4.30    7.10
   0  -9  -2    2.60    2.00
   0  -9  -2    9.50    5.20
   0   9   2    3.90    6.90
   0   9   2   -1.20   10.00
   0   9   2    0.50    1.90
   0   9   2    4.90    6.80
   0   9   2   -0.40    5.20
  -1  -9  -2   20.30    8.50
   1   9   2   12.50    8.20
   1   9   2   11.30    6.00
   1   9   2   19.80    8.60
   1   9   2   21.90    5.90
  -2  -9  -2    7.10    8.80
  -2  -9  -2    1.70    3.20
   2   9   2    7.80    5.80
   2   9   2   15.10    8.40
   2   9   2   14.10    5.80
   2   9   2   21.00    9.20
   4 -10  -2   65.99   11.60
   4 -10  -2   35.90    8.70
   4 -10  -2   30.60   10.00
   3 -10  -2    4.50    6.80
   3 -10  -2    6.70    6.90
  -3  10   2    2.20    7.10
   2 -10  -2    8.50    7.40
   2 -10  -2   10.00    7.60
   2 -10  -2   30.20    7.80
  -2  10   2   13.20    7.00
  -2  10   2   34.80   12.90
  -2  10   2   24.70    7.60
   1 -10  -2   15.20    6.80
   1 -10  -2   22.30    7.80
   1 -10  -2   11.60    8.80
  -1  10   2   23.90   13.20
  -1  10   2   12.30    6.50
  -1  10   2   14.20    6.30
   0 -10  -2    7.80    7.40
   0  11  -3  109.49   12.30
   0  11  -3  101.39   12.80
   0  11  -3  103.19   10.30
   0 -11   3   83.39   11.80
   0 -11   3   71.39   10.20
  -1  11  -3  115.49   16.70
  -1  11  -3  109.19   13.40
   1 -11   3  111.39   13.90
   1 -11   3   98.59   11.10
   1 -11   3   72.39   13.20
  -2  11  -3   43.90   10.40
  -2  11  -3   42.30   11.20
   2 -11   3   63.99   12.30
   2 -11   3   27.10    6.20
   2 -11   3   31.90    8.50
  -3  11  -3  112.99   14.20
   3 -11   3   64.49   19.70
   3 -11   3   67.09   12.00
   3  10  -3   88.89   12.10
   3  10  -3   93.89   12.30
  -3 -10   3   87.79   11.10
  -3 -10   3   79.49   12.10
   2  10  -3    5.70    8.90
   2  10  -3    2.20    7.00
   2  10  -3    9.60    7.10
  -2 -10   3   -0.60    7.50
  -2 -10   3   -5.10    3.20
  -2 -10   3    6.10    7.30
   1  10  -3   48.10   10.40
   1  10  -3   42.20    9.10
   1  10  -3   44.40    9.10
   1  10  -3   42.20    6.00
   1  10  -3   40.50    7.60
  -1 -10   3   28.00    8.50
  -1 -10   3   35.30    7.00
  -1 -10   3   42.80    9.00
   0  10  -3   -0.20    5.10
   0  10  -3    2.70    4.60
   0  10  -3    2.20    7.50
   0  10  -3    0.30    5.60
   0 -10   3    0.80    6.40
   0 -10   3    1.40    6.00
   0 -10   3   10.20    6.20
  -1  10  -3   -2.60    6.50
  -1  10  -3    2.50    5.50
  -1  10  -3   -0.90    7.70
   1 -10   3   -2.40    6.50
   1 -10   3   13.80    7.40
   1 -10   3    3.70    4.80
  -2  10  -3   29.50    8.70
  -2  10  -3   39.40    7.60
   2 -10   3   37.50    6.00
   2 -10   3   31.20    8.90
  -3  10  -3   -6.50    5.30
  -3  10  -3   10.40    7.80
   3 -10   3   18.80    9.40
   3 -10   3   -0.50    3.40
   3 -10   3   -5.40    7.30
  -4  10  -3   11.90    6.10
  -4  10  -3   -3.70    4.60
  -4  10  -3   13.70    8.20
   4 -10   3   12.70    7.70
   4 -10   3   -2.90    7.40
  -5  10  -3    1.00    3.20
  -5  10  -3    3.60    3.60
  -5  10  -3   20.40    9.60
   5 -10   3   -1.60    2.20
   5 -10   3    5.50    8.40
   5 -10   3   -3.80    6.90
   4   9  -3   76.19   11.50
   4   9  -3   70.89   11.90
   4   9  -3   70.99   10.10
  -4  -9   3   73.59    9.50
  -4  -9   3   60.99   11.40
  -4  -9   3   69.29    9.50
   3   9  -3   46.60   13.10
   3   9  -3   15.50    8.00
   3   9  -3   12.50    5.20
   3   9  -3   24.40    8.40
  -3  -9   3   22.60    8.70
  -3  -9   3   27.20    7.80
   2   9  -3   -0.90    7.10
   2   9  -3    7.20    3.30
   2   9  -3    4.50    6.90
   2   9  -3    6.10    6.10
  -2  -9   3   -5.10   12.20
  -2  -9   3   -1.90    6.40
  -2  -9   3    0.30    1.00
  -2  -9   3    4.30    4.80
   1   9  -3   -2.10    6.40
   1   9  -3    6.30    4.10
   1   9  -3    4.00    6.60
   1   9  -3   -1.80    5.40
  -1  -9   3   -7.40    5.60
  -1  -9   3    1.30    5.00
  -1  -9   3   -8.10    6.20
  -1  -9   3    5.90    5.90
   0   9  -3  412.16   18.70
   0   9  -3  416.36   17.10
   0   9  -3  391.66   19.80
   0   9  -3  391.96   15.90
   0  -9   3  413.76   18.40
   0  -9   3  404.06   17.10
   0  -9   3  415.96   20.00
  -1   9  -3   16.60    6.80
  -1   9  -3    2.40    6.90
  -1   9  -3   -1.10    7.40
   1  -9   3   11.30    4.80
   1  -9   3   11.10    6.60
   1  -9   3    7.60    7.80
  -2   9  -3  351.96   18.60
  -2   9  -3  329.07   16.70
   2  -9   3  345.47   13.30
   2  -9   3  374.16   20.20
   2  -9   3  340.87   18.40
  -3   9  -3   96.59   13.10
  -3   9  -3   97.49   12.10
   3  -9   3   71.79    9.90
   3  -9   3   92.49   13.30
   3  -9   3   90.89    6.80
  -4   9  -3  127.39    7.60
  -4   9  -3  137.69   13.50
  -4   9  -3  115.49   11.30
  -4   9  -3  112.19   11.60
   4  -9   3  144.09   16.70
  -5   9  -3   11.80    6.30
  -5   9  -3    5.80    4.70
  -5   9  -3    8.30    7.10
   5  -9   3    8.00    7.00
   5  -9   3   20.80   10.70
   5  -9   3   10.60    3.60
  -6   9  -3    4.50    5.70
  -6   9  -3   -0.30   13.10
  -6   9  -3    4.40    6.60
  -6   9  -3    1.30    6.10
   6  -9   3    0.20    2.00
   6  -9   3    4.20    7.60
   6  -9   3    6.80    7.60
   6  -9   3    9.00   10.60
   5   8  -3   72.09   18.80
   5   8  -3   51.69    9.50
  -5  -8   3   51.59   11.40
  -5  -8   3   64.79    8.70
   4   8  -3    2.70    7.20
   4   8  -3   11.60    5.50
   4   8  -3   16.10    8.30
   4   8  -3    2.30    7.60
  -4  -8   3    9.70    5.80
  -4  -8   3   14.50    6.10
  -4  -8   3    0.70    8.10
   3   8  -3  140.79   11.00
   3   8  -3  162.18   14.40
   3   8  -3  141.09   13.20
  -3  -8   3  119.39   13.70
  -3  -8   3  150.58   12.30
   2   8  -3   -0.80   10.40
   2   8  -3    0.70    5.40
   2   8  -3    8.00    6.20
   2   8  -3    9.70    3.20
   2   8  -3   -0.40    4.30
  -2  -8   3    1.10    7.00
  -2  -8   3   -2.60    6.10
   1   8  -3   63.39    7.10
   1   8  -3   80.59   10.50
   1   8  -3   72.39    9.70
   1   8  -3   70.29    8.40
  -1  -8   3   96.49   10.80
  -1  -8   3   56.99    8.60
  -1  -8   3   58.99    7.70
   0   8  -3   21.50    5.40
   0   8  -3   49.90    8.60
   0   8  -3   22.00    8.00
   0   8  -3   37.00    8.20
   0  -8   3   33.20    8.40
   0  -8   3   24.80    6.10
   0  -8   3   26.10    6.50
  -1   8  -3   93.49   11.10
  -1   8  -3   95.79   10.70
   1  -8   3   89.59   10.10
   1  -8   3   85.19   11.10
   1  -8   3   80.79    7.80
  -2   8  -3    0.70    5.60
  -2   8  -3    1.10    6.60
   2  -8   3   -7.80    7.50
   2  -8   3    6.50    4.30
   2  -8   3    6.90    5.80
  -3   8  -3   70.99    9.60
  -3   8  -3  105.79   10.80
  -3   8  -3   97.49   11.50
  -3   8  -3   77.39    5.60
   3  -8   3  148.19   14.90
   3  -8   3  118.79   12.40
   3  -8   3   90.39    6.60
  -4   8  -3   -5.10    3.80
  -4   8  -3   -0.30    6.10
  -4   8  -3   -5.00    6.80
  -4   8  -3   -7.30    4.80
  -4   8  -3    9.00    6.80
   4  -8   3   13.90    8.50
   4  -8   3   -5.90    6.40
   4  -8   3    0.50    7.20
  -5   8  -3   17.60    8.00
  -5   8  -3    9.40    6.90
  -5   8  -3   13.10    5.30
  -5   8  -3   21.20    6.40
   5  -8   3    9.00    9.10
   5  -8   3   13.10    8.00
   5  -8   3   15.30    4.20
   5  -8   3   14.40   12.40
  -6   8  -3  156.18   19.70
  -6   8  -3  161.28   12.50
  -6   8  -3  148.59   17.00
   6  -8   3  145.09   14.70
   6  -8   3  153.68    9.70
   6  -8   3  158.28   17.70
   6  -8   3  112.89   14.80
  -7   8  -3    3.20    7.00
  -7   8  -3   11.60    6.80
   7  -8   3    1.10    7.50
   7  -8   3    2.30    7.60
   7  -8   3    6.30   10.40
   6   7  -3  138.99   14.80
   6   7  -3  166.68    9.40
   6   7  -3  147.49   10.70
   6   7  -3  143.59   16.50
  -6  -7   3  160.28   15.80
  -6  -7   3  134.79   12.20
   5   7  -3  341.07   15.70
   5   7  -3  336.87   19.10
   5   7  -3  355.86   20.70
  -5  -7   3  356.06   19.70
  -5  -7   3  331.37   21.10
  -5  -7   3  343.07   16.10
   4   7  -3  220.18   16.10
   4   7  -3  234.68   15.70
   4   7  -3  225.28   12.80
  -4  -7   3  227.08   15.90
  -4  -7   3  235.28   12.80
  -4  -7   3  245.08   12.90
  -4  -7   3  241.08   17.10
   3   7  -3  613.14   34.70
   3   7  -3  692.13   23.00
   3   7  -3  687.33   24.90
  -3  -7   3  661.93   22.70
  -3  -7   3  648.54   25.10
   2   7  -3 1387.06   32.50
   2   7  -3 1442.76   40.60
   2   7  -3 1438.96   39.90
   2   7  -3 1399.16   39.00
   2   7  -3 1417.56   40.90
  -2  -7   3 1470.75   39.50
  -2  -7   3 1449.95   40.00
   1   7  -3  231.98   14.00
   1   7  -3  227.38   14.00
   1   7  -3  226.88   12.40
   1   7  -3  213.88   12.90
  -1  -7   3  202.18   11.50
  -1  -7   3  230.78   13.40
  -1  -7   3  209.38   12.40
   0   7  -3 1580.74   40.50
   0   7  -3 1620.64   43.10
   0   7  -3 1673.23   44.50
   0   7  -3 1635.84   45.50
   0  -7   3 1633.34   40.60
   0  -7   3 1618.84   44.10
   0  -7   3 1649.73   42.10
  -1   7  -3  331.77   15.30
  -1   7  -3  347.27   16.20
   1  -7   3  283.67   16.10
   1  -7   3  307.57   14.80
  -2   7  -3 1215.38   27.90
  -2   7  -3 1310.27   36.40
  -2   7  -3 1287.37   35.90
   2  -7   3 1302.07   36.50
   2  -7   3 1237.08   30.40
   2  -7   3 1265.17   38.10
  -3   7  -3   34.20    7.50
  -3   7  -3   36.00    7.00
  -3   7  -3   27.40    4.50
  -3   7  -3   19.40    6.60
  -3   7  -3   24.80    6.90
   3  -7   3   22.30    7.90
   3  -7   3   22.40    3.60
   3  -7   3   27.00    8.00
   3  -7   3   23.20    2.60
  -4   7  -3  142.29   11.40
  -4   7  -3  136.89   12.10
  -4   7  -3  144.69   11.50
  -4   7  -3  111.79   18.00
   4  -7   3  140.29   14.50
   4  -7   3  143.89   12.90
   4  -7   3  147.49   13.10
   4  -7   3  135.89    7.50
  -5   7  -3   35.80    7.20
  -5   7  -3   46.70   10.50
  -5   7  -3   42.50    7.70
   5  -7   3   34.90    5.10
   5  -7   3   28.90    9.50
   5  -7   3   16.70    5.80
   5  -7   3   29.80    5.20
   5  -7   3   28.80    8.30
  -6   7  -3   35.70    9.90
  -6   7  -3   45.10    8.20
   6  -7   3   50.39   10.70
   6  -7   3   45.10   10.90
   6  -7   3   35.30   11.40
  -7   7  -3   38.60    9.90
  -7   7  -3   42.40    8.20
  -7   7  -3   73.59   13.00
   7  -7   3   50.79   11.80
   7  -7   3   47.40   12.60
   7  -7   3   62.19   12.90
   7  -7   3   55.19    5.80
   7   6  -3    1.90    9.20
   7   6  -3    2.00    7.80
   7   6  -3   -5.10    6.00
  -7  -6   3   -0.40    5.00
  -7  -6   3    8.90    6.60
  -7  -6   3   -8.90   14.60
   6   6  -3  145.09    7.90
   6   6  -3  134.79    9.10
   6   6  -3  165.58   12.10
   6   6  -3  163.18   15.10
   6   6  -3  168.48   17.60
  -6  -6   3  148.79   12.00
  -6  -6   3  164.48   15.60
   5   6  -3    3.40    7.30
   5   6  -3    6.90    7.60
   5   6  -3    5.20    5.40
  -5  -6   3    6.90    8.20
  -5  -6   3    2.40    6.70
  -5  -6   3    1.80    5.00
   4   6  -3    3.40    6.90
   4   6  -3    8.20    5.80
   4   6  -3    4.90    6.80
  -4  -6   3    8.80    4.90
  -4  -6   3   10.10    5.20
  -4  -6   3    3.50    7.60
  -4  -6   3    2.10    6.70
   3   6  -3    5.60    5.40
   3   6  -3    1.90    4.70
   3   6  -3    5.40    6.10
  -3  -6   3    2.30    5.70
  -3  -6   3    8.00    5.50
  -3  -6   3    5.00    6.30
  -3  -6   3    6.40    4.50
   2   6  -3   51.49    6.80
   2   6  -3   54.19    7.80
   2   6  -3   79.39    8.90
   2   6  -3   57.09    3.60
  -2  -6   3   73.19    8.50
  -2  -6   3   70.29    7.90
   1   6  -3  524.25   19.10
   1   6  -3  493.45   17.00
   1   6  -3  497.55   18.30
   1   6  -3  473.15   18.50
  -1  -6   3  522.45   16.50
  -1  -6   3  498.75   17.10
  -1  -6   3  514.55   12.10
  -1  -6   3  485.25   18.30
   0   6  -3  224.58   11.90
   0   6  -3  228.68   12.80
   0   6  -3  226.78    9.80
   0   6  -3  241.48   12.80
   0   6  -3  247.18   13.00
   0  -6   3  236.38   11.00
   0  -6   3  214.18   12.50
   0  -6   3  239.28   11.40
  -1   6  -3   -1.60    4.40
  -1   6  -3    1.30    4.60
   1  -6   3   -3.00    2.40
   1  -6   3   -5.20    4.40
   1  -6   3    0.00    3.70
  -2   6  -3    2.00    4.80
  -2   6  -3    7.50    4.90
  -2   6  -3   -4.40    4.50
  -2   6  -3    3.70    2.20
   2  -6   3   -4.90    5.50
   2  -6   3   -9.20    4.00
   2  -6   3    2.40    2.20
  -3   6  -3  107.39    9.20
  -3   6  -3  109.99    9.30
  -3   6  -3  102.29    9.90
  -3   6  -3  101.29   10.80
   3  -6   3  114.39   11.80
   3  -6   3   94.09   10.20
   3  -6   3  110.89   10.60
   3  -6   3  103.59    5.70
  -4   6  -3   73.79    9.90
  -4   6  -3   74.29    8.50
  -4   6  -3   80.69   10.20
  -4   6  -3   63.49    7.70
   4  -6   3   72.29    6.40
   4  -6   3   92.29   12.10
   4  -6   3   81.69   10.60
  -5   6  -3  263.47   17.40
  -5   6  -3  227.48   13.40
  -5   6  -3  268.47   12.90
   5  -6   3  228.78   16.00
   5  -6   3  238.28   11.40
   5  -6   3  258.07   16.60
   5  -6   3  258.07   17.90
   5  -6   3  244.28   12.70
  -6   6  -3   65.59   10.50
  -6   6  -3   87.39    8.90
   6  -6   3   72.89   11.00
   6  -6   3   86.59    9.50
   6  -6   3  109.69   14.80
   6  -6   3   88.39    9.00
  -7   6  -3   50.99    7.10
  -7   6  -3   55.39   12.20
  -7   6  -3   50.39   14.10
   7  -6   3   43.80   10.30
   7  -6   3   21.30    5.60
   7  -6   3   41.70    6.50
   7  -6   3   45.20   10.60
   7  -6   3   42.00   11.00
  -8   6  -3   11.70   13.30
  -8   6  -3   17.90    5.50
  -8   6  -3   42.90   10.80
   8  -6   3   29.80   15.60
   8  -6   3   38.60   15.70
   8  -6   3   29.00    5.50
   7   5  -3   16.70   10.70
   7   5  -3   16.50    8.40
  -7  -5   3   17.50    6.00
  -7  -5   3   15.80    6.40
  -7  -5   3   21.40    9.10
   6   5  -3   83.29   11.50
   6   5  -3   98.39   12.80
   6   5  -3  102.89   10.70
   6   5  -3   82.39    6.30
  -6  -5   3   76.29    8.90
  -6  -5   3  101.69   12.40
  -6  -5   3  102.99   10.30
   5   5  -3   12.40    7.40
   5   5  -3   33.60    8.70
   5   5  -3    9.80    6.20
  -5  -5   3   13.60    7.90
  -5  -5   3   19.60    7.40
  -5  -5   3    1.70    5.00
   4   5  -3   14.70    6.90
   4   5  -3    4.50    6.40
   4   5  -3   10.20    5.40
  -4  -5   3    9.00    4.80
  -4  -5   3    7.80    4.40
  -4  -5   3    9.80    5.80
  -4  -5   3   -2.20    7.00
   3   5  -3  951.60   28.70
   3   5  -3  923.31   28.80
   3   5  -3  954.90   27.60
  -3  -5   3  940.81   28.80
  -3  -5   3  944.71   26.50
  -3  -5   3  987.70   25.30
  -3  -5   3  930.01   28.90
   2   5  -3  382.06   15.10
   2   5  -3  381.56   15.10
   2   5  -3  409.26   16.10
  -2  -5   3  397.96   15.50
  -2  -5   3  359.76   14.50
  -2  -5   3  352.96   15.50
   1   5  -3 1178.58   30.10
   1   5  -3 1106.99   31.30
   1   5  -3 1191.48   32.20
  -1  -5   3 1171.78   29.00
  -1  -5   3 1188.78   30.20
  -1  -5   3 1166.18   31.50
  -1  -5   3 1172.28   31.90
   0   5  -3 2674.33   59.49
   0   5  -3 2560.34   62.49
   0   5  -3 2663.73   62.29
   0   5  -3 2685.33   62.99
   0   5  -3 2574.94   61.79
   0  -5   3 2535.15   58.79
   0  -5   3 2672.93   62.89
   0  -5   3 2693.33   60.49
  -1   5  -3  213.48   11.00
  -1   5  -3  197.68   10.80
  -1   5  -3  220.08   10.60
   1  -5   3  211.38   10.50
   1  -5   3  194.28   12.00
   1  -5   3  208.88    6.90
  -2   5  -3   40.70    6.70
  -2   5  -3   31.20    6.10
  -2   5  -3   36.00    5.60
   2  -5   3   46.10    7.30
   2  -5   3   34.40    3.10
   2  -5   3   58.39    7.60
   2  -5   3   47.10    6.80
   2  -5   3   38.90    3.50
  -3   5  -3  116.49    9.70
  -3   5  -3  110.79   10.50
  -3   5  -3  110.19    8.10
  -3   5  -3  113.89    8.90
   3  -5   3  110.19   10.10
   3  -5   3  121.79   11.20
   3  -5   3  105.79    9.80
   3  -5   3  104.79    5.60
  -4   5  -3  147.59   10.40
  -4   5  -3  143.69   12.50
  -4   5  -3  151.18    9.00
   4  -5   3  131.69   11.90
   4  -5   3  160.68   12.30
   4  -5   3  140.99    8.90
   4  -5   3  147.59   12.90
   4  -5   3  153.18    8.20
  -5   5  -3  188.68   17.00
  -5   5  -3  176.98   10.00
  -5   5  -3  200.78   14.10
   5  -5   3  180.58   14.20
   5  -5   3  184.48   15.60
   5  -5   3  186.38   10.70
   5  -5   3  204.78   14.70
   5  -5   3  187.28   10.30
  -6   5  -3   65.09   11.90
  -6   5  -3   78.09    7.30
  -6   5  -3   23.00    8.10
   6  -5   3   63.89    7.70
   6  -5   3   53.19   10.30
   6  -5   3   60.89   10.60
   6  -5   3   59.69    6.60
   6  -5   3   54.29    4.60
  -7   5  -3  107.99   13.80
  -7   5  -3   85.29    7.80
  -7   5  -3   97.69   13.00
   7  -5   3   82.29    9.20
   7  -5   3  113.19   11.80
   7  -5   3  108.79   14.80
   7  -5   3  106.69    8.30
  -8   5  -3   -2.30    9.60
   8  -5   3    8.80    9.40
   8  -5   3    8.40    6.70
   8  -5   3   -1.70    5.70
   8  -5   3    0.70    3.60
   8  -5   3   20.40    8.80
   8  -5   3    7.80    9.00
   8   4  -3   20.70    8.70
   8   4  -3   27.00    7.80
   8   4  -3   18.70    9.60
  -8  -4   3   10.10    6.60
  -8  -4   3   20.70    9.00
  -8  -4   3    8.70    5.20
   7   4  -3  113.09   13.70
   7   4  -3   99.59   13.30
  -7  -4   3  100.79    9.50
  -7  -4   3  121.29   11.60
  -7  -4   3  111.99   13.00
   6   4  -3    2.30    6.90
   6   4  -3    5.90    7.10
  -6  -4   3   11.20    3.60
  -6  -4   3   20.80    6.00
  -6  -4   3   15.40    7.40
  -6  -4   3   21.00    5.40
   5   4  -3   48.60    4.60
   5   4  -3   38.20    3.60
   5   4  -3   38.20    8.60
   5   4  -3   32.60    8.10
  -5  -4   3   41.90    6.40
  -5  -4   3   40.90    6.50
  -5  -4   3   47.90    4.70
  -5  -4   3   43.60   13.70
   4   4  -3    2.70    5.20
   4   4  -3    3.70    5.50
  -4  -4   3    6.80    1.70
  -4  -4   3   13.10    6.30
  -4  -4   3    9.70    5.50
  -4  -4   3    9.00    3.80
   3   4  -3  214.38   11.30
   3   4  -3  230.88   12.30
   3   4  -3  216.08   12.10
  -3  -4   3  213.38    8.90
  -3  -4   3  214.88   10.10
  -3  -4   3  223.08   11.90
  -3  -4   3  222.18   12.40
   2   4  -3 3308.67   75.89
   2   4  -3 3326.47   76.59
   2   4  -3 3363.36   75.99
  -2  -4   3 3238.78   74.89
  -2  -4   3 3355.66   75.89
  -2  -4   3 3269.27   76.49
   1   4  -3  183.78    8.70
   1   4  -3  183.98   10.20
   1   4  -3  209.28   10.50
  -1  -4   3  224.88    9.40
  -1  -4   3  188.58   10.10
  -1  -4   3  203.08    7.70
  -1  -4   3  198.78   10.50
   0   4  -3 2062.89   47.50
   0   4  -3 2110.49   50.79
   0   4  -3 2099.39   51.39
   0  -4   3 2265.17   51.79
   0  -4   3 2103.29   47.50
   0  -4   3 2256.87   51.59
  -1   4  -3  201.28    9.60
  -1   4  -3  199.98   10.90
  -1   4  -3  215.58    9.70
  -1   4  -3  209.58   10.40
   1  -4   3  197.28    5.20
   1  -4   3  205.68   11.00
   1  -4   3  207.78    9.60
  -2   4  -3   44.60    5.20
  -2   4  -3   36.60    5.10
  -2   4  -3   50.19    6.70
   2  -4   3   56.29    3.20
   2  -4   3   54.49    7.00
   2  -4   3   40.50    6.50
   2  -4   3   60.49    7.10
  -3   4  -3  720.93   22.90
  -3   4  -3  690.53   22.30
  -3   4  -3  680.13   21.10
  -3   4  -3  683.13   19.20
   3  -4   3  688.33   22.30
   3  -4   3  736.83   22.90
   3  -4   3  689.23   23.40
   3  -4   3  682.63   18.00
  -4   4  -3   97.29   10.40
  -4   4  -3   92.39    8.90
  -4   4  -3   86.69    6.60
   4  -4   3   93.59    8.70
   4  -4   3   80.89    8.90
   4  -4   3   86.69    7.20
   4  -4   3  110.69   11.20
   4  -4   3   81.29    6.50
   4  -4   3   88.19   10.40
  -5   4  -3  530.25   23.80
  -5   4  -3  497.55   15.60
  -5   4  -3  514.75   21.80
   5  -4   3  486.65   13.60
   5  -4   3  550.84   19.70
   5  -4   3  525.55   18.20
   5  -4   3  513.45   15.80
   5  -4   3  516.55   21.80
   5  -4   3  531.65   22.30
  -6   4  -3   11.20    6.60
  -6   4  -3   25.70    4.70
  -6   4  -3   20.10    8.10
   6  -4   3   28.00    4.70
   6  -4   3   34.10    7.20
   6  -4   3   23.70    9.40
   6  -4   3   30.00    7.80
  -7   4  -3   -0.50    8.10
  -7   4  -3   -0.70    6.20
   7  -4   3    5.30    9.40
   7  -4   3    5.70    3.70
   7  -4   3    5.80    6.00
   7  -4   3    0.90    6.50
  -8   4  -3   14.20    6.30
  -8   4  -3   25.20   10.10
  -8   4  -3   23.70   10.40
   8  -4   3   26.60   10.50
   8  -4   3    6.70    2.60
   8  -4   3   16.00    7.60
   8  -4   3   31.80    7.90
   8  -4   3   19.60   10.50
   8   3  -3   68.59   11.60
   8   3  -3   68.99   12.40
   8   3  -3   70.49    9.80
  -8  -3   3   64.79   11.10
  -8  -3   3   62.89    6.80
  -8  -3   3   77.39   10.40
   7   3  -3   28.90    7.60
   7   3  -3   25.50    4.20
   7   3  -3   46.80   10.50
  -7  -3   3   44.40   10.10
  -7  -3   3   31.60    7.20
  -7  -3   3   46.00    6.10
   6   3  -3   85.39    7.10
   6   3  -3   81.89   18.40
   6   3  -3   60.69    9.70
  -6  -3   3   87.89    9.10
  -6  -3   3   82.29    8.30
  -6  -3   3   79.59   10.40
   5   3  -3   48.20    8.80
   5   3  -3   37.70    7.80
   5   3  -3   35.20    5.00
  -5  -3   3   38.90    8.00
  -5  -3   3   49.20    6.40
  -5  -3   3   35.60    5.60
   4   3  -3   14.90    6.10
   4   3  -3   16.90    5.70
   4   3  -3    8.50    3.50
  -4  -3   3    8.80    5.40
  -4  -3   3   11.80    3.90
  -4  -3   3   15.10    4.50
   3   3  -3 1318.37   35.40
   3   3  -3 1288.47   32.80
   3   3  -3 1370.76   35.50
  -3  -3   3 1368.06   31.60
  -3  -3   3 1349.36   35.40
   2   3  -3   86.39    6.80
   2   3  -3   86.79    7.50
   2   3  -3   88.19    8.10
   2   3  -3   94.69    7.70
  -2  -3   3   88.29    4.60
  -2  -3   3  111.99    8.00
  -2  -3   3   88.89    7.20
   1   3  -3 4217.28   95.19
   1   3  -3 4412.46   95.29
   1   3  -3 4180.78   93.39
  -1  -3   3 4405.96   95.39
  -1  -3   3 4289.97   95.19
  -1  -3   3 4268.17   95.79
  -1  -3   3 4392.66   91.79
  -1  -3   3 4182.08   91.49
   0   3  -3 3072.69   68.59
   0   3  -3 3242.38   68.19
   0   3  -3 3238.98   72.09
   0   3  -3 3261.87   69.99
   0   3  -3 3155.38   72.39
   0  -3   3 3172.58   73.09
   0  -3   3 3259.17   69.89
   0  -3   3 3248.18   71.99
  -1   3  -3  244.68   10.40
  -1   3  -3  243.58   10.30
  -1   3  -3  255.37    9.70
  -1   3  -3  239.48   10.80
   1  -3   3  236.18   10.70
   1  -3   3  242.78    9.50
   1  -3   3  237.08    7.50
   1  -3   3  236.48   10.40
  -2   3  -3  372.66    9.60
  -2   3  -3  360.56   13.90
  -2   3  -3  383.46   11.40
  -2   3  -3  387.16   13.60
  -2   3  -3  372.36   13.90
   2  -3   3  372.46   14.70
   2  -3   3  372.06   13.80
   2  -3   3  370.46   10.10
   2  -3   3  384.26   14.50
  -3   3  -3  832.32   25.00
  -3   3  -3  835.92   24.10
  -3   3  -3  859.11   20.80
  -3   3  -3  822.72   25.10
  -3   3  -3  828.32   19.30
   3  -3   3  840.72   20.80
   3  -3   3  845.32   20.70
   3  -3   3  830.72   24.10
   3  -3   3  839.92   25.30
   3  -3   3  835.62   25.00
   3  -3   3  826.72   25.30
  -4   3  -3    2.10    5.20
  -4   3  -3   -0.10    2.50
  -4   3  -3   -2.20    4.80
   4  -3   3   -0.90    2.60
   4  -3   3    1.20    3.80
   4  -3   3   -1.50    1.80
   4  -3   3   -1.00    3.90
   4  -3   3   -2.70    4.10
   4  -3   3   -1.10    5.70
  -5   3  -3   42.40    7.60
  -5   3  -3   70.59    9.40
  -5   3  -3   65.69    6.50
   5  -3   3   77.59   11.00
   5  -3   3   71.49    8.90
   5  -3   3   60.49    5.10
   5  -3   3   57.39    7.00
   5  -3   3   55.89    8.40
  -6   3  -3   44.60    7.90
  -6   3  -3   50.09   10.20
  -6   3  -3   43.00    9.10
   6  -3   3   47.40    8.10
   6  -3   3   51.59   10.00
   6  -3   3   41.10    4.40
   6  -3   3   58.79    9.00
  -7   3  -3   20.50    9.00
  -7   3  -3   15.80    6.30
  -7   3  -3   27.40    5.70
  -7   3  -3   23.70    9.40
   7  -3   3    6.20    8.20
   7  -3   3   18.70    7.00
   7  -3   3    5.40    7.50
   7  -3   3   32.20    9.70
   7  -3   3   28.10    5.30
  -8   3  -3  101.89   14.40
  -8   3  -3  101.89   21.10
  -8   3  -3   86.29    9.60
   8  -3   3   63.39   12.80
   8  -3   3   92.69   14.40
   8  -3   3   85.89   10.80
   9   2  -3   42.90    8.40
   9   2  -3   66.89   11.40
   9   2  -3   62.09   16.10
  -9  -2   3   27.60    8.20
  -9  -2   3   46.20   11.80
   8   2  -3   -5.00    6.10
   8   2  -3   -1.50    8.90
   8   2  -3    1.20    5.60
   8   2  -3    0.60    2.00
   8   2  -3    0.30    6.80
  -8  -2   3    3.80    7.90
  -8  -2   3    3.10    6.30
   7   2  -3  307.27   18.30
   7   2  -3  313.87   15.80
   7   2  -3  321.87   16.60
   7   2  -3  278.07   11.90
  -7  -2   3  309.27   15.90
  -7  -2   3  319.27   18.50
   6   2  -3  402.86   16.90
   6   2  -3  388.86   14.00
   6   2  -3  424.66   20.60
   6   2  -3  379.26   16.40
   6   2  -3  421.96   19.70
  -6  -2   3  407.36   19.30
  -6  -2   3  413.26   14.20
  -6  -2   3  394.36   16.50
   5   2  -3  544.25   16.60
   5   2  -3  553.54   20.80
   5   2  -3  528.55   17.80
   5   2  -3  567.84   21.70
  -5  -2   3  522.35   16.60
  -5  -2   3  572.34   20.80
  -5  -2   3  533.85   17.70
   4   2  -3 3462.25   75.69
   4   2  -3 3433.96   79.89
   4   2  -3 3438.26   79.19
   4   2  -3 3273.07   75.49
  -4  -2   3 3366.66   78.79
  -4  -2   3 3378.86   75.79
  -4  -2   3 3280.17   81.99
   3   2  -3  927.91   21.40
   3   2  -3  935.21   26.50
   3   2  -3 1002.90   23.50
   3   2  -3  996.40   24.80
   3   2  -3  996.10   27.40
  -3  -2   3  966.00   26.70
  -3  -2   3  962.90   23.40
  -3  -2   3  922.01   24.70
   2   2  -3 5997.10  128.89
   2   2  -3 5756.12  128.39
   2   2  -3 6002.90  127.79
  -2  -2   3 5795.62  128.79
  -2  -2   3 6088.59  127.89
  -2  -2   3 5800.12  129.89
   1   2  -3    1.80    3.10
   1   2  -3    6.80    1.80
   1   2  -3    2.60    3.60
  -1  -2   3    2.50    2.40
  -1  -2   3    4.30    3.40
  -1  -2   3    0.10    3.40
  -1  -2   3    1.80    3.30
   0  -2   3 4362.76   96.19
   0  -2   3 4561.44   95.19
   0  -2   3 4314.27   96.69
   0  -2   3 4420.46   95.79
  -1   2  -3 1260.77   29.70
  -1   2  -3 1229.98   30.40
  -1   2  -3 1227.28   27.90
  -1   2  -3 1199.78   27.00
  -1   2  -3 1174.28   30.20
  -1   2  -3 1217.78   30.10
   1  -2   3 1164.58   30.00
   1  -2   3 1227.78   30.90
   1  -2   3 1214.48   27.00
   1  -2   3 1290.07   34.80
   1  -2   3 1261.47   28.70
   1  -2   3 1220.58   29.60
   1  -2   3 1211.88   30.30
  -2   2  -3  786.82   18.20
  -2   2  -3  780.72   19.70
  -2   2  -3  766.42   22.10
  -2   2  -3  760.72   22.30
  -2   2  -3  807.12   22.20
   2  -2   3  792.12   19.10
   2  -2   3  790.12   22.50
   2  -2   3  783.82   22.00
   2  -2   3  808.42   22.10
   2  -2   3  781.72   19.60
   2  -2   3  797.42   22.20
  -3   2  -3   27.40    2.40
  -3   2  -3   31.00    6.00
   3  -2   3   18.90    5.80
   3  -2   3   26.40    2.40
   3  -2   3   31.40    6.30
   3  -2   3   23.00    4.00
   3  -2   3   27.40    5.90
   3  -2   3   15.80    5.10
  -4   2  -3  117.89    9.90
  -4   2  -3  128.29    9.30
  -4   2  -3  125.29   10.70
   4  -2   3  119.79    4.80
   4  -2   3  111.09   10.40
   4  -2   3  113.29    9.80
   4  -2   3  127.79   10.30
   4  -2   3  132.59    9.00
  -5   2  -3   39.80    6.50
  -5   2  -3   34.20    7.50
  -5   2  -3   60.09    9.40
  -5   2  -3   42.40    6.10
   5  -2   3   43.30    7.80
   5  -2   3   38.60    6.80
   5  -2   3   48.10    8.00
   5  -2   3   42.80    8.50
   5  -2   3   44.00    3.80
  -6   2  -3  181.88   14.70
  -6   2  -3  190.58   12.20
  -6   2  -3  205.58   15.30
  -6   2  -3  182.88   10.90
   6  -2   3  170.08   15.10
   6  -2   3  211.18   15.60
   6  -2   3  186.68    6.90
   6  -2   3  194.48   13.90
   6  -2   3  186.18   13.90
  -7   2  -3    9.60    6.70
  -7   2  -3   24.80    5.50
  -7   2  -3   12.10    7.90
  -7   2  -3    6.50    5.10
   7  -2   3   11.50    7.30
   7  -2   3   17.30    8.60
   7  -2   3    3.40    8.30
   7  -2   3    9.90    2.70
   7  -2   3    3.70    6.60
  -8   2  -3    8.10    6.90
  -8   2  -3    2.00    7.70
   8  -2   3   23.50    8.70
   8  -2   3   25.10   12.40
   8  -2   3   11.90    8.80
   8  -2   3   14.20    3.90
   9   1  -3   -3.20    2.10
   9   1  -3   -6.00    8.70
   9   1  -3   14.80    8.40
   9   1  -3    7.50    6.30
   9   1  -3   -1.70    8.40
  -9  -1   3   -1.50    5.80
  -9  -1   3   13.50    8.80
   8   1  -3   93.09   10.00
   8   1  -3   93.79   11.00
   8   1  -3   93.49   12.60
   8   1  -3   81.39   13.50
  -8  -1   3   78.19   11.90
  -8  -1   3   72.49    9.90
   7   1  -3   -1.50    5.30
   7   1  -3    9.60    7.20
   7   1  -3   -1.90    7.40
   7   1  -3    0.20    5.50
  -7  -1   3   -6.50    6.80
  -7  -1   3    2.70    5.40
   6   1  -3   74.19    8.60
   6   1  -3   75.79   10.40
   6   1  -3   65.69    7.90
   6   1  -3   48.10    9.50
  -6  -1   3   65.39    8.20
  -6  -1   3   63.29   10.60
   5   1  -3  159.78   11.90
   5   1  -3  163.58   10.00
   5   1  -3  171.78   12.90
   5   1  -3  165.98   10.00
  -5  -1   3  165.38    9.90
  -5  -1   3  173.28   11.30
  -5  -1   3  162.78    8.10
   4   1  -3  579.94   19.50
   4   1  -3  583.74   18.30
   4   1  -3  568.74   19.80
   4   1  -3  566.94   17.20
  -4  -1   3  583.64   17.40
  -4  -1   3  527.15   20.10
  -4  -1   3  620.34   19.70
   3   1  -3 1623.84   39.80
   3   1  -3 1570.64   37.20
   3   1  -3 1588.14   37.60
   3   1  -3 1574.94   39.00
  -3  -1   3 1632.24   39.90
  -3  -1   3 1659.53   37.80
  -3  -1   3 1630.54   37.30
   2   1  -3  566.34   14.00
   2   1  -3  589.24   14.10
   2   1  -3  574.84   16.60
   2   1  -3  568.34   17.20
   2   1  -3  549.35   13.70
  -2  -1   3  579.54   15.80
  -2  -1   3  582.14   16.50
  -2  -1   3  599.04   14.10
   0   1  -3  909.81   21.50
   0   1  -3  917.01   22.80
   0   1  -3  919.81   22.20
   0   1  -3  910.41   22.40
   0   1  -3  926.11   22.90
   0   1  -3  877.81   22.50
   0   1  -3  906.11   22.10
   0   1  -3  919.11   22.40
   0   1  -3  892.71   21.70
   0   1  -3  937.81   22.80
   0   1  -3  937.11   22.10
   0  -1   3  928.01   22.30
   0  -1   3  939.81   22.70
   0  -1   3  894.41   22.80
   0  -1   3  924.91   22.20
   0  -1   3  917.31   22.50
   0  -1   3  922.91   21.80
  -1   1  -3 3794.02   82.19
  -1   1  -3 3736.93   81.79
  -1   1  -3 3910.81   84.49
  -1   1  -3 3750.42   82.29
  -1   1  -3 3758.12   82.89
  -1   1  -3 3812.52   83.89
  -1   1  -3 3655.83   85.39
  -1   1  -3 3806.82   83.49
  -1   1  -3 3799.22   80.39
   1  -1   3 3853.81   83.09
   1  -1   3 3771.72   82.29
   1  -1   3 3851.01   83.69
   1  -1   3 3824.52   83.79
   1  -1   3 3791.92   82.19
  -2   1  -3  330.27   11.40
  -2   1  -3  337.27    9.30
  -2   1  -3  330.87   11.40
  -2   1  -3  331.07   12.20
  -2   1  -3  333.67   12.80
   2  -1   3  324.27   10.00
   2  -1   3  322.97   12.50
   2  -1   3  331.17   11.60
   2  -1   3  324.57   11.50
   2  -1   3  338.97   12.60
   2  -1   3  319.47   12.60
  -3   1  -3  436.96   14.70
  -3   1  -3  370.26   13.80
  -3   1  -3  371.56    9.60
  -3   1  -3  363.46   13.90
  -3   1  -3  375.56   13.00
  -3   1  -3  381.76   15.30
   3  -1   3  379.26   15.00
   3  -1   3  387.76   15.20
   3  -1   3  347.07   11.00
   3  -1   3  374.56   13.90
   3  -1   3  359.06   15.10
  -4   1  -3   55.89    6.60
  -4   1  -3   60.89    7.70
  -4   1  -3   85.99    9.70
  -4   1  -3   69.89    6.70
  -4   1  -3   75.79    8.10
   4  -1   3   59.59    2.90
   4  -1   3   60.79    8.00
   4  -1   3   82.89    9.30
   4  -1   3   78.69    9.30
   4  -1   3   70.99    7.60
  -5   1  -3   -1.10    5.40
  -5   1  -3   -2.80    3.60
  -5   1  -3    4.70    5.90
  -5   1  -3   -1.90    6.10
  -5   1  -3   10.10    4.60
   5  -1   3    0.80    1.80
   5  -1   3    2.60    5.70
   5  -1   3    3.80    5.10
   5  -1   3    5.00    6.10
   5  -1   3    2.20    6.60
  -6   1  -3    6.00    4.20
  -6   1  -3    3.70    4.90
  -6   1  -3    1.40    6.60
  -6   1  -3    0.60    6.90
   6  -1   3    4.80    7.80
   6  -1   3   -1.50    2.70
   6  -1   3    7.60    6.40
   6  -1   3    5.80    7.40
   6  -1   3    4.50    2.20
   6  -1   3    8.90    7.10
  -7   1  -3   52.59    9.70
  -7   1  -3   58.29    7.70
  -7   1  -3   83.79   11.40
  -7   1  -3   74.29    7.90
   7  -1   3   82.39   11.40
   7  -1   3   69.59   12.10
   7  -1   3   60.49    9.90
   7  -1   3   67.79   11.90
   7  -1   3   66.29    4.30
   7  -1   3   60.69    4.70
  -8   1  -3   -2.70    7.90
  -8   1  -3   -8.80    7.30
   8  -1   3   20.30    8.40
   8  -1   3   -1.10    0.90
   8  -1   3   17.60    9.80
   8  -1   3   -3.10    9.40
   8  -1   3   -4.20    7.90
   9   0  -3   -8.20    7.20
   9   0  -3    2.00    6.00
   9   0  -3    0.70    9.90
   9   0  -3   13.70   10.00
  -9   0   3   14.60    8.80
  -9   0   3   -3.10    6.60
   8   0  -3   14.40    9.50
   8   0  -3   10.30    7.60
   8   0  -3    7.90    5.80
   8   0  -3    6.70    7.90
  -8   0   3    6.10    6.40
  -8   0   3    8.70    8.00
   7   0  -3   14.80    6.70
   7   0  -3   20.30    8.00
   7   0  -3    7.70    7.80
   7   0  -3   12.80    6.10
  -7   0   3   27.60    7.40
  -7   0   3   10.70    6.50
   6   0  -3   88.99    9.00
   6   0  -3   86.49   10.70
   6   0  -3  109.79   10.10
   6   0  -3   69.39    9.30
  -6   0   3   82.89    9.10
   5   0  -3  507.65   17.20
   5   0  -3  489.35   14.30
   5   0  -3  468.35   18.80
   5   0  -3  488.35   19.40
   5   0  -3  483.35   17.20
  -5   0   3  461.95   18.10
  -5   0   3  486.55   17.30
   4   0  -3    4.40    3.10
   4   0  -3   -2.30    3.90
   4   0  -3   -4.40    4.50
   4   0  -3    4.70    4.10
  -4   0   3    0.70    3.40
  -4   0   3    8.10    5.00
   3   0  -3 2639.74   58.89
   3   0  -3 2672.13   62.79
   3   0  -3 2572.44   59.59
   3   0  -3 2635.94   60.29
  -3   0   3 2606.54   59.69
  -3   0   3 2562.54   60.09
  -3   0   3 2563.34   59.39
  -3   0   3 2587.44   58.69
   2   0  -3 3113.59   69.89
   2   0  -3 3144.09   69.69
   2   0  -3 3149.49   68.79
   2   0  -3 3005.30   69.09
  -2   0   3 3211.68   69.99
  -2   0   3 3148.49   71.39
  -2   0   3 3281.17   70.09
  -2   0   3 3086.89   69.39
   0   0  -3 1636.94   36.80
   0   0  -3 1661.43   38.10
   0   0  -3 1669.03   37.10
   0   0  -3 1668.43   38.30
   0   0  -3 1674.63   35.90
   0   0  -3 1645.34   38.40
   0   0  -3 1650.33   37.90
   0   0  -3 1598.94   37.80
   0   0  -3 1662.03   38.10
   0   0  -3 1656.03   37.10
   0   0   3 1632.94   36.80
   0   0   3 1635.94   37.00
   0   0   3 1710.93   38.60
   0   0   3 1674.73   38.00
   0   0   3 1642.34   38.10
   0   0   3 1639.94   38.00
   0   0   3 1627.54   38.30
  -1   0  -3 2648.64   59.79
  -1   0  -3 2630.24   59.69
  -1   0  -3 2637.34   57.39
  -1   0  -3 2651.53   59.69
  -1   0  -3 2631.44   59.39
  -1   0  -3 2534.85   56.49
  -1   0  -3 2643.84   60.69
  -1   0  -3 2614.54   57.49
   1   0   3 2571.34   56.49
   1   0   3 2632.74   58.99
   1   0   3 2629.64   57.49
   1   0   3 2709.53   65.39
   1   0   3 2635.54   59.79
   1   0   3 2724.23   59.99
   1   0   3 2639.94   58.99
  -2   0  -3 2977.40   68.69
  -2   0  -3 2954.30   68.19
  -2   0  -3 3057.69   67.09
  -2   0  -3 2947.51   70.79
  -2   0  -3 3043.60   68.19
   2   0   3 3018.90   63.59
   2   0   3 2941.81   67.99
   2   0   3 3016.20   68.19
   2   0   3 2968.70   65.89
   2   0   3 3004.80   68.19
   2   0   3 2958.00   68.59
  -3   0  -3  351.56   12.30
  -3   0  -3  343.57   12.70
  -3   0  -3  353.26   14.70
  -3   0  -3  349.17   14.80
  -3   0  -3  336.57   13.30
   3   0   3  323.07   14.30
   3   0   3  358.76   14.40
   3   0   3  353.96   14.50
   3   0   3  338.47    8.80
  -4   0  -3   35.80    5.00
  -4   0  -3   15.90    5.20
  -4   0  -3   25.10    6.70
  -4   0  -3   30.00    5.30
  -4   0  -3   21.80    6.00
   4   0   3   21.20    6.10
   4   0   3   22.90    7.10
   4   0   3   15.70    5.60
   4   0   3   23.70    2.50
  -5   0  -3  165.58   10.90
  -5   0  -3  146.99   13.50
  -5   0  -3  164.78   11.70
  -5   0  -3  180.58   13.70
  -5   0  -3  170.88    9.30
   5   0   3  159.28    6.20
   5   0   3  152.88   15.10
   5   0   3  165.68   12.90
   5   0   3  177.68   13.90
  -6   0  -3  258.77   17.40
  -6   0  -3  260.87   20.20
  -6   0  -3  261.07   18.20
   6   0   3  262.67    8.70
   6   0   3  257.97   16.40
   6   0   3  265.17   17.70
   6   0   3  267.37   17.70
  -7   0  -3   10.00    8.20
  -7   0  -3    0.70    6.80
   7   0   3    5.30    2.50
   7   0   3   -4.50    7.00
   7   0   3    5.40    8.60
   7   0   3   -0.30    7.90
  -8   0  -3  213.48   17.90
  -8   0  -3  235.48   17.50
   8   0   3  267.47   20.50
   8   0   3  242.48   19.40
   9  -1  -3   12.10    9.00
   9  -1  -3   13.00    6.90
   9  -1  -3   -2.60   11.30
  -9   1   3    5.50    8.30
  -9   1   3  -10.60    5.10
  -9   1   3    8.40    7.10
   8  -1  -3    7.90    7.00
   8  -1  -3    0.70    5.70
   8  -1  -3    3.80    7.70
  -8   1   3    3.90    6.70
  -8   1   3   -1.20    5.60
   7  -1  -3  172.68   12.00
   7  -1  -3  170.48   14.80
   7  -1  -3  184.28   16.20
   7  -1  -3  176.68   15.00
  -7   1   3  179.48    7.30
  -7   1   3  164.68   13.80
  -7   1   3  177.38   11.70
   6  -1  -3  328.97   16.00
   6  -1  -3  312.87   11.10
   6  -1  -3  355.46   18.00
   6  -1  -3  355.86   15.10
   6  -1  -3  348.57   17.40
  -6   1   3  289.57   24.20
  -6   1   3  346.87   16.50
  -6   1   3  332.07   14.00
   5  -1  -3   29.40    6.40
   5  -1  -3   48.30    6.60
   5  -1  -3   40.20    4.50
   5  -1  -3   39.20    6.20
  -5   1   3   41.40    6.90
  -5   1   3   46.90    7.60
  -5   1   3   49.70    6.20
  -5   1   3   52.99    7.20
   4  -1  -3 1347.77   33.40
   4  -1  -3 1411.46   35.60
   4  -1  -3 1444.56   36.10
   4  -1  -3 1424.86   36.90
  -4   1   3 1394.96   35.70
  -4   1   3 1371.66   34.30
  -4   1   3 1383.66   35.90
  -4   1   3 1433.76   36.90
   3  -1  -3  452.75   15.10
   3  -1  -3  464.85   14.90
   3  -1  -3  452.95   14.90
  -3   1   3  446.86   14.90
  -3   1   3  452.05   15.30
  -3   1   3  455.95   15.10
  -3   1   3  460.35   14.00
  -3   1   3  456.55   15.00
   1  -1  -3 2094.59   49.30
   1  -1  -3 2246.08   50.19
   1  -1  -3 2194.28   50.29
   1  -1  -3 2118.29   47.60
  -1   1   3 2134.29   47.80
  -1   1   3 2150.98   47.60
  -1   1   3 2197.68   49.99
  -1   1   3 2294.07   49.90
  -1   1   3 2223.58   49.90
  -1  -1  -3 1048.70   25.40
  -1  -1  -3 1077.79   27.60
  -1  -1  -3 1091.09   28.20
  -1  -1  -3 1095.59   24.20
   1   1   3 1114.59   28.40
   1   1   3 1149.08   33.40
   1   1   3 1053.09   27.90
   1   1   3 1093.19   26.40
   1   1   3  993.10   28.50
   1   1   3 1097.49   25.50
  -2  -1  -3 5914.41  118.99
  -2  -1  -3 5532.75  124.39
  -2  -1  -3 5609.14  124.69
  -2  -1  -3 5513.15  120.89
  -2  -1  -3 5789.22  123.89
   2   1   3 5769.02  124.79
   2   1   3 5573.44  122.49
   2   1   3 5488.45  123.59
   2   1   3 5459.75  120.29
   2   1   3 5576.74  120.99
   2   1   3 5589.64  119.49
  -3  -1  -3 1165.08   32.50
  -3  -1  -3 1147.19   32.70
  -3  -1  -3 1172.08   29.40
  -3  -1  -3 1153.68   31.40
   3   1   3 1152.58   27.30
   3   1   3 1136.39   29.50
   3   1   3 1195.88   31.20
   3   1   3 1166.98   32.60
   3   1   3 1137.69   29.40
  -4  -1  -3  785.82   26.10
  -4  -1  -3  778.92   23.10
  -4  -1  -3  807.82   26.60
   4   1   3  771.72   23.50
   4   1   3  766.12   23.20
   4   1   3  790.92   26.20
   4   1   3  755.42   23.50
  -5  -1  -3    3.00    5.20
  -5  -1  -3    9.60    7.40
  -5  -1  -3    6.30    6.70
   5   1   3    5.40    3.10
   5   1   3   10.20    3.10
   5   1   3   14.10    6.50
  -6  -1  -3   -1.20    7.90
  -6  -1  -3    9.20   10.30
  -6  -1  -3   -0.30    7.00
   6   1   3    0.60    2.90
   6   1   3    2.60    3.50
   6   1   3   -0.90    6.50
  -7  -1  -3    3.20    6.90
  -7  -1  -3   -1.80    5.90
  -7  -1  -3   -0.10    7.80
   7   1   3   -2.60    1.30
   7   1   3    0.70    2.70
   7   1   3    9.50    8.30
   7   1   3    2.30    7.90
  -8  -1  -3   25.60    9.80
  -8  -1  -3   50.99   11.20
   8   1   3   42.20   11.50
   8   1   3   34.40   10.70
   9  -2  -3   17.70    7.00
   9  -2  -3    6.70    8.90
   9  -2  -3    0.30   12.60
   9  -2  -3   18.40    6.40
  -9   2   3   14.50    5.90
  -9   2   3    0.90    6.60
  -9   2   3   17.70    9.70
   8  -2  -3  100.49   13.50
   8  -2  -3  103.39   10.20
   8  -2  -3   79.99    9.40
  -8   2   3  106.49   13.30
  -8   2   3  106.39   10.50
   7  -2  -3   46.70    6.50
   7  -2  -3   32.90    8.50
   7  -2  -3   35.20    8.80
   7  -2  -3   28.40    6.90
   7  -2  -3   41.40    4.60
  -7   2   3   18.00    7.00
  -7   2   3   38.90    6.50
   6  -2  -3  153.88   12.50
   6  -2  -3  136.79   10.70
   6  -2  -3  117.69    7.40
   6  -2  -3  139.59    8.40
  -6   2   3  136.79   14.10
  -6   2   3  139.69    9.20
  -6   2   3  132.69   10.40
  -6   2   3  139.19   12.40
   5  -2  -3 1632.64   41.70
   5  -2  -3 1622.74   43.40
   5  -2  -3 1616.54   42.70
   5  -2  -3 1577.84   37.20
  -5   2   3 1610.54   42.80
  -5   2   3 1638.74   39.40
  -5   2   3 1589.44   41.50
  -5   2   3 1626.04   43.30
   4  -2  -3  398.76   14.70
   4  -2  -3  403.46   15.80
   4  -2  -3  380.36   15.40
   4  -2  -3  400.16   10.10
  -4   2   3  379.96   15.20
  -4   2   3  399.76   16.00
  -4   2   3  403.96   14.80
  -4   2   3  392.36   13.00
   3  -2  -3 1989.30   44.90
   3  -2  -3 1941.01   46.80
   3  -2  -3 1902.11   47.10
  -3   2   3 1969.60   46.90
  -3   2   3 1920.61   46.70
  -3   2   3 1925.91   46.50
   2  -2  -3  291.07   11.80
   2  -2  -3  311.97   11.30
   2  -2  -3  295.37   10.30
   2  -2  -3  290.27   11.50
  -2   2   3  321.97   11.70
  -2   2   3  274.27    7.10
  -2   2   3  275.37   10.40
  -2   2   3  299.77   11.60
   1  -2  -3  483.65   14.70
   1  -2  -3  454.15   15.10
   1  -2  -3  474.65   14.40
  -1   2   3  470.55   12.20
  -1   2   3  476.15   14.60
  -1   2   3  424.06   16.90
  -1   2   3  461.65   15.20
   0  -2  -3   20.60    4.70
   0  -2  -3   13.40    4.00
   0  -2  -3   17.90    4.20
   0   2   3   17.70    2.40
   0   2   3   18.30    4.60
   0   2   3   17.50    1.60
   0   2   3   16.30    3.70
   0   2   3   16.50    4.60
  -1  -2  -3 1265.37   27.00
  -1  -2  -3 1177.68   31.90
  -1  -2  -3 1209.48   30.70
  -1  -2  -3 1179.28   29.90
   1   2   3 1162.28   30.70
   1   2   3 1194.28   32.00
   1   2   3 1219.68   29.60
   1   2   3 1171.78   26.80
  -2  -2  -3   82.69    5.20
  -2  -2  -3   86.99    7.60
  -2  -2  -3   94.09    9.10
  -2  -2  -3   82.69    9.10
   2   2   3   92.59    8.20
   2   2   3   83.99    9.30
   2   2   3   76.49    5.90
   2   2   3   72.79    7.30
   2   2   3   82.79    5.40
  -3  -2  -3  396.86   15.40
  -3  -2  -3  406.66   13.80
  -3  -2  -3  431.26   17.50
  -3  -2  -3  434.26   18.00
   3   2   3  405.96   14.70
   3   2   3  414.86   10.80
   3   2   3  443.46   13.50
   3   2   3  422.06   16.00
   3   2   3  426.06   17.80
   3   2   3  425.46   14.00
  -4  -2  -3   95.29    8.40
  -4  -2  -3  112.39   11.80
  -4  -2  -3   87.09    8.90
  -4  -2  -3   97.69   11.00
   4   2   3  109.49    7.00
   4   2   3   92.49    9.00
   4   2   3   89.89    8.50
   4   2   3  100.89    8.30
   4   2   3  109.19   11.50
  -5  -2  -3   10.90    7.20
  -5  -2  -3    2.60    5.00
  -5  -2  -3   -6.80    4.90
  -5  -2  -3    1.90    7.30
   5   2   3    9.10    6.60
   5   2   3    0.40    5.10
   5   2   3   -0.60    3.40
   5   2   3    6.20    5.30
  -6  -2  -3    0.90    9.10
  -6  -2  -3   14.20    8.00
  -6  -2  -3    8.20    8.80
  -6  -2  -3    5.60    6.60
   6   2   3    1.60    3.30
  -7  -2  -3   -9.80    7.60
  -7  -2  -3    6.30    2.60
  -7  -2  -3   12.40    6.20
  -7  -2  -3    0.10    5.90
  -7  -2  -3   -1.80    7.00
   7   2   3   -2.60    3.10
   7   2   3    2.00    1.80
   9  -3  -3   -8.80    9.50
   9  -3  -3    5.20    4.90
   9  -3  -3    2.00    5.90
   9  -3  -3  -17.60    8.60
  -9   3   3  -10.80    8.30
  -9   3   3    2.10    4.60
  -9   3   3    8.10    7.60
   8  -3  -3   93.19   12.30
   8  -3  -3   82.39    8.50
   8  -3  -3   99.59   13.40
   8  -3  -3   58.99    9.30
  -8   3   3   93.39   12.80
  -8   3   3   78.29    8.00
  -8   3   3   90.89   13.40
   7  -3  -3   27.00    8.00
   7  -3  -3   50.99    5.60
   7  -3  -3   40.10    5.30
   7  -3  -3   51.89    8.60
  -7   3   3   44.70    9.20
  -7   3   3   30.40    8.80
  -7   3   3   35.90    5.70
  -7   3   3   50.19    9.20
   6  -3  -3  151.78   21.80
   6  -3  -3  147.19    7.10
   6  -3  -3  154.58   11.60
  -6   3   3  139.79    8.70
  -6   3   3  142.39   12.80
  -6   3   3  140.29   13.10
  -6   3   3  157.18   11.60
   5  -3  -3    1.90    5.00
   5  -3  -3   17.40    6.50
  -5   3   3   10.70    6.10
  -5   3   3    6.50    5.40
  -5   3   3    3.50    5.50
  -5   3   3   11.80    6.10
   4  -3  -3  511.55   14.70
   4  -3  -3  495.85   17.40
   4  -3  -3  450.85   18.00
  -4   3   3  458.85   17.30
  -4   3   3  488.25   17.50
  -4   3   3  461.05   17.10
   3  -3  -3  358.66   14.90
   3  -3  -3  384.16   14.60
   3  -3  -3  344.77   11.90
   3  -3  -3  348.27   11.40
  -3   3   3  368.16   13.90
  -3   3   3  351.66   13.50
  -3   3   3  351.66   13.90
   2  -3  -3 1007.20   27.90
   2  -3  -3 1027.10   28.40
   2  -3  -3 1087.39   27.20
   2  -3  -3 1005.70   23.00
  -2   3   3  998.00   26.00
  -2   3   3 1054.19   28.00
  -2   3   3 1008.50   27.10
   1  -3  -3   94.19    8.00
   1  -3  -3   95.79    7.20
   1  -3  -3  108.79    8.80
  -1   3   3   94.49    8.40
  -1   3   3   92.09    7.50
  -1   3   3   84.99    7.70
  -1   3   3   75.79    8.10
   0  -3  -3 3097.79   70.19
   0  -3  -3 3090.99   70.29
   0  -3  -3 3120.89   69.79
   0  -3  -3 3100.39   71.69
   0   3   3 2865.21   66.29
   0   3   3 3057.39   71.69
   0   3   3 3078.59   70.09
   0   3   3 3130.09   70.59
  -1  -3  -3  180.28   11.30
  -1  -3  -3  175.28    9.30
  -1  -3  -3  199.78   10.10
   1   3   3  176.98   10.90
   1   3   3  189.28   10.30
   1   3   3  181.88    6.60
   1   3   3  187.88    9.40
  -2  -3  -3  465.55   18.60
  -2  -3  -3  470.25   16.20
  -2  -3  -3  430.56   16.50
   2   3   3  445.76   13.40
   2   3   3  471.05   18.20
   2   3   3  459.85   15.30
  -3  -3  -3   81.69    7.00
  -3  -3  -3   94.19   10.60
  -3  -3  -3  105.79   11.20
  -3  -3  -3   90.39    8.80
   3   3   3   98.19    8.80
   3   3   3   90.09    7.40
   3   3   3   86.39    9.50
   3   3   3   85.49    7.10
   3   3   3   91.99   10.10
  -4  -3  -3   35.40    6.80
  -4  -3  -3   19.10    6.40
  -4  -3  -3   25.80    8.70
  -4  -3  -3   18.40    5.10
   4   3   3   24.80    5.00
   4   3   3   36.80    6.80
   4   3   3   29.20    5.70
   4   3   3   27.80    6.00
   4   3   3   12.80    6.60
  -5  -3  -3  163.18   12.70
  -5  -3  -3  171.18   14.80
  -5  -3  -3  159.18   11.40
  -5  -3  -3  172.98   15.40
   5   3   3  166.88   10.50
   5   3   3  191.28   10.10
   5   3   3  145.89   12.00
   5   3   3  161.48   11.80
  -6  -3  -3  126.89   15.00
  -6  -3  -3  129.79   14.50
  -6  -3  -3  124.89   12.30
  -6  -3  -3  125.69   12.00
   6   3   3  126.89   12.00
   6   3   3  148.79   11.80
   6   3   3  149.49   16.70
  -7  -3  -3  181.08   13.80
  -7  -3  -3  180.18   14.80
  -7  -3  -3  189.28   17.30
   7   3   3  196.78   19.80
   7   3   3  159.88   10.00
   9  -4  -3   24.40   11.30
   9  -4  -3   16.60    9.50
   9  -4  -3    9.10   10.40
   9  -4  -3    8.50    7.00
  -9   4   3   21.70    9.00
  -9   4   3   10.80    9.80
   8  -4  -3   47.90    8.80
   8  -4  -3   47.00   10.90
   8  -4  -3   46.70   10.00
  -8   4   3   28.30    8.00
  -8   4   3   40.60   11.20
  -8   4   3   51.19    8.50
   7  -4  -3   56.49   10.40
   7  -4  -3   53.09   12.90
   7  -4  -3   49.20   10.30
  -7   4   3   55.29    9.70
  -7   4   3   46.50   10.50
   6  -4  -3    1.10    5.90
   6  -4  -3    2.00    6.70
   6  -4  -3   -1.70    6.00
  -6   4   3   -6.30    5.90
  -6   4   3   -0.40    6.60
  -6   4   3    6.80   12.10
   5  -4  -3   87.19    9.10
   5  -4  -3   77.19    9.60
   5  -4  -3   92.99   10.00
  -5   4   3   88.89   10.00
  -5   4   3   77.59    9.10
  -5   4   3   96.99   10.50
   4  -4  -3   47.90    5.00
   4  -4  -3   46.50    7.40
   4  -4  -3   46.00    8.10
   4  -4  -3   39.40    5.60
  -4   4   3   44.00    7.10
  -4   4   3   29.90    6.50
  -4   4   3   32.00    6.50
   3  -4  -3   12.10    3.80
   3  -4  -3   20.50    5.90
   3  -4  -3   13.30    5.40
   3  -4  -3   13.70    3.30
   3  -4  -3   15.30    5.50
  -3   4   3   10.70    5.30
  -3   4   3   14.90    5.00
  -3   4   3   19.50    5.10
   2  -4  -3  674.43   21.30
   2  -4  -3  634.84   19.40
   2  -4  -3  614.74   20.70
  -2   4   3  653.83   19.60
  -2   4   3  635.34   20.70
   1  -4  -3  396.56   15.70
   1  -4  -3  427.26   14.60
   1  -4  -3  412.86   16.40
  -1   4   3  428.56   16.60
  -1   4   3  423.36   16.00
  -1   4   3  418.86   16.10
   0  -4  -3  472.25   13.70
   0  -4  -3  475.85   16.10
   0  -4  -3  467.45   17.90
   0  -4  -3  485.55   17.20
   0   4   3  467.35   18.30
   0   4   3  490.55   17.20
   0   4   3  487.45   17.20
   0   4   3  505.25   13.70
  -1  -4  -3  230.38   11.50
  -1  -4  -3  208.78   13.00
   1   4   3  238.58   13.60
   1   4   3  219.78    8.30
   1   4   3  215.88   11.60
   1   4   3  221.68   11.30
  -2  -4  -3 1192.78   36.00
  -2  -4  -3 1256.77   33.30
   2   4   3 1212.68   33.20
   2   4   3 1261.47   36.60
   2   4   3 1132.19   31.70
   2   4   3 1272.07   33.10
  -3  -4  -3  275.57   11.80
  -3  -4  -3  291.07   15.90
  -3  -4  -3  319.07   17.70
  -3  -4  -3  283.97   14.20
   3   4   3  295.07   14.10
   3   4   3  271.17   14.90
   3   4   3  295.77   12.10
   3   4   3  302.07   17.10
   3   4   3  313.47   13.70
  -4  -4  -3  523.85   18.30
  -4  -4  -3  525.55   24.50
  -4  -4  -3  535.65   35.10
  -4  -4  -3  523.35   19.70
   4   4   3  568.54   21.30
   4   4   3  535.15   18.50
   4   4   3  507.45   19.30
   4   4   3  529.85   18.90
  -5  -4  -3    9.10    8.70
  -5  -4  -3   33.30    6.90
  -5  -4  -3   23.80    6.20
  -5  -4  -3   27.00    8.60
   5   4   3   37.50    6.70
   5   4   3   36.20    6.10
   5   4   3   39.60    7.80
   5   4   3   26.50    6.30
  -6  -4  -3  395.36   24.10
  -6  -4  -3  378.96   21.80
  -6  -4  -3  391.56   18.60
  -6  -4  -3  437.56   18.80
   6   4   3  413.26   16.30
   6   4   3  389.76   18.60
   6   4   3  409.66   24.20
   6   4   3  388.86   18.10
   9  -5  -3    7.10   12.60
   8  -5  -3   17.30   13.20
   8  -5  -3   25.00    8.70
   8  -5  -3   13.20    7.80
  -8   5   3   18.20    7.50
  -8   5   3   16.30    9.00
  -8   5   3   14.30    9.00
   7  -5  -3    1.80    6.90
   7  -5  -3    0.30    7.90
   7  -5  -3   10.90    7.40
  -7   5   3   13.70    7.50
  -7   5   3    0.30    6.80
  -7   5   3    6.70    8.50
   6  -5  -3   42.90    8.10
   6  -5  -3   56.99   10.30
   6  -5  -3   51.09   15.00
  -6   5   3   49.40    8.80
  -6   5   3   56.69    9.10
  -6   5   3   51.99    9.30
   5  -5  -3  105.39    9.70
   5  -5  -3  101.39   11.50
   5  -5  -3  106.29    7.10
   5  -5  -3  103.19   10.70
  -5   5   3  109.19   11.50
  -5   5   3  107.29   10.80
  -5   5   3  117.49   11.50
   4  -5  -3    0.60    5.00
   4  -5  -3    2.60    4.00
   4  -5  -3   -7.90    5.30
   4  -5  -3    2.70    3.60
   4  -5  -3   -8.00    6.50
  -4   5   3    4.50    5.10
  -4   5   3    2.10    5.50
  -4   5   3    3.20    5.30
   3  -5  -3    1.30    4.80
   3  -5  -3    0.70    5.70
   3  -5  -3   -3.60    4.20
  -3   5   3    6.10    4.80
  -3   5   3    5.20    4.40
  -3   5   3   -2.60    5.00
   2  -5  -3   63.49    7.90
   2  -5  -3   53.29    7.10
   2  -5  -3   77.09    7.40
   2  -5  -3   63.89    8.00
  -2   5   3   59.89    6.70
  -2   5   3   61.69    7.90
  -2   5   3   66.29    8.70
   1  -5  -3 1182.38   33.70
   1  -5  -3 1153.68   30.80
   1  -5  -3 1176.98   33.30
  -1   5   3 1147.09   33.50
  -1   5   3 1159.78   32.90
  -1   5   3 1143.69   25.70
  -1   5   3 1181.68   33.10
   0  -5  -3   74.49    7.60
   0  -5  -3   94.89    9.50
   0  -5  -3   81.19    6.30
   0  -5  -3   71.29    8.90
   0   5   3   63.59    7.50
   0   5   3   78.39    9.00
   0   5   3   92.19    9.80
   0   5   3   88.09    9.10
  -1  -5  -3  462.65   20.00
  -1  -5  -3  472.55   17.30
   1   5   3  451.85   18.10
   1   5   3  457.95   20.20
   1   5   3  463.45   17.80
  -2  -5  -3  339.77   18.40
  -2  -5  -3  340.57   15.30
   2   5   3  314.77   18.00
   2   5   3  358.56   15.60
   2   5   3  329.47   12.40
   2   5   3  336.77   15.30
  -3  -5  -3  324.27   21.10
  -3  -5  -3  315.47   15.00
  -3  -5  -3  341.07   19.30
   3   5   3  322.77   19.60
   3   5   3  299.97   15.00
   3   5   3  302.87   12.80
  -4  -5  -3   10.30    5.00
  -4  -5  -3    6.70    5.20
  -4  -5  -3   -0.80    8.20
  -4  -5  -3   -2.80    6.60
   4   5   3   -4.30    4.10
   4   5   3   -0.60    5.60
   4   5   3   -2.40    5.40
   4   5   3    0.70    4.80
  -5  -5  -3   12.50    9.70
  -5  -5  -3    9.00    5.50
  -5  -5  -3    6.80    5.60
  -5  -5  -3    2.50    7.30
   5   5   3    4.80    5.60
   5   5   3    2.40    5.50
   5   5   3   -6.60   10.40
   5   5   3    1.20    5.40
   5   5   3  -12.60    8.60
  -6  -5  -3   -1.40    2.90
  -6  -5  -3    1.80    8.90
  -6  -5  -3    3.90    8.30
  -6  -5  -3    2.30    6.40
   6   5   3   -0.90    2.80
   6   5   3    4.20   11.00
   6   5   3   11.90    7.20
   6   5   3    1.20    5.10
   8  -6  -3   37.10    8.60
   8  -6  -3   55.49   13.10
   8  -6  -3   55.69   10.30
  -8   6   3   48.10   10.80
  -8   6   3   47.10    9.80
  -8   6   3   25.80   10.10
   7  -6  -3   84.79   12.20
   7  -6  -3  108.29   12.00
   7  -6  -3  109.89   12.10
  -7   6   3  118.39   12.70
  -7   6   3  121.79   13.20
  -7   6   3  126.09   14.30
   6  -6  -3   69.59    9.30
   6  -6  -3   55.19    9.60
  -6   6   3   47.60    9.10
  -6   6   3   41.90   13.50
  -6   6   3   41.80    9.20
   5  -6  -3  240.88   15.70
   5  -6  -3  259.87   10.50
   5  -6  -3  222.28   15.00
   5  -6  -3  247.28   12.20
  -5   6   3  230.18   13.90
  -5   6   3  259.87   15.80
  -5   6   3  290.37   16.00
   4  -6  -3  156.28   13.60
   4  -6  -3  180.08   13.00
   4  -6  -3  152.18    8.60
   4  -6  -3  153.28    9.10
  -4   6   3  157.38    6.00
  -4   6   3  159.08   12.90
  -4   6   3  149.99   12.20
  -4   6   3  152.48   11.30
   3  -6  -3 1024.50   32.20
   3  -6  -3 1055.59   31.90
   3  -6  -3  981.40   32.90
  -3   6   3 1031.30   29.20
  -3   6   3 1019.50   32.00
   2  -6  -3   -5.60    4.10
   2  -6  -3   -4.70    5.40
   2  -6  -3   -1.40    6.10
   2  -6  -3    6.60    7.40
  -2   6   3    2.70    6.20
  -2   6   3   -8.30    5.50
  -2   6   3    1.10    4.70
   1  -6  -3  663.53   21.00
   1  -6  -3  683.73   24.20
   1  -6  -3  643.14   24.10
   1  -6  -3  676.63   21.20
  -1   6   3  702.23   26.90
  -1   6   3  649.24   23.50
  -1   6   3  654.23   16.00
  -1   6   3  627.04   24.20
   0  -6  -3   24.70    5.70
   0  -6  -3   33.00    8.40
   0  -6  -3   36.00    5.40
   0   6   3   24.50    7.70
   0   6   3   34.80    9.40
   0   6   3   27.70    5.00
   0   6   3   28.60    6.60
  -1  -6  -3  901.41   31.60
  -1  -6  -3  937.61   27.80
   1   6   3  918.91   32.00
   1   6   3  912.71   25.00
   1   6   3  956.20   28.80
   1   6   3  898.71   29.60
  -2  -6  -3  416.36   18.10
  -2  -6  -3  426.16   21.50
   2   6   3  441.96   22.20
   2   6   3  399.66   14.70
   2   6   3  435.96   18.70
   2   6   3  433.46   18.10
  -3  -6  -3  145.99   15.60
  -3  -6  -3  182.98   12.20
  -3  -6  -3  136.29   14.40
   3   6   3  162.18   16.00
   3   6   3  177.18   12.90
   3   6   3  160.98   10.00
  -4  -6  -3   99.89   12.30
  -4  -6  -3   75.49   12.90
  -4  -6  -3  106.09   10.70
   4   6   3  103.39   10.90
   4   6   3  110.29   14.70
   4   6   3  103.29   12.30
   4   6   3  117.19    9.60
   4   6   3  104.49   17.90
  -5  -6  -3  130.09   11.40
  -5  -6  -3  137.89   15.40
  -5  -6  -3  111.49   17.10
   5   6   3  123.99   11.20
   5   6   3  138.59   16.40
   5   6   3  122.79   10.90
   5   6   3  104.69   11.90
   5   6   3  155.48   15.10
   7  -7  -3   16.90    8.30
   7  -7  -3   17.20    7.30
   7  -7  -3   21.30    9.80
  -7   7   3    8.30    6.70
  -7   7   3    5.30    9.10
  -7   7   3   23.10    9.30
   6  -7  -3   14.80    6.30
   6  -7  -3   15.10   11.10
   6  -7  -3   10.50    7.00
   6  -7  -3   25.90    8.80
  -6   7   3    0.90    8.00
  -6   7   3   11.80    6.90
   5  -7  -3   23.10    4.50
   5  -7  -3   16.30    5.60
   5  -7  -3   16.60    7.90
   5  -7  -3   16.80    7.10
  -5   7   3   22.40    6.80
  -5   7   3   30.50    9.40
  -5   7   3   20.70    8.20
   4  -7  -3  180.18   14.30
   4  -7  -3  197.18   15.30
   4  -7  -3  184.78   10.30
  -4   7   3  201.38   22.50
  -4   7   3  166.98   14.20
  -4   7   3  200.78   12.80
   3  -7  -3   11.60    6.80
   3  -7  -3   28.70    8.80
   3  -7  -3   12.10    8.00
  -3   7   3   16.60    6.00
  -3   7   3   18.70    8.00
   2  -7  -3  231.78   16.10
   2  -7  -3  261.07   14.70
   2  -7  -3  262.67   12.50
   2  -7  -3  272.87   15.80
   2  -7  -3  238.28   15.50
  -2   7   3  279.97   16.60
   1  -7  -3  263.47   12.80
   1  -7  -3  292.07   17.00
   1  -7  -3  283.87   16.80
   1  -7  -3  288.57   13.90
  -1   7   3  277.07   17.00
  -1   7   3  264.37   16.30
  -1   7   3  282.07   13.10
  -1   7   3  279.77   16.30
  -1   7   3  273.87    8.40
   0  -7  -3  563.54   18.20
   0  -7  -3  567.74   20.00
   0  -7  -3  626.54   27.80
   0   7   3  599.14   23.60
   0   7   3  576.64   22.50
   0   7   3  604.44   24.90
   0   7   3  600.94   19.00
   0   7   3  531.35   17.80
  -1  -7  -3   45.40    9.40
  -1  -7  -3   26.60    6.30
   1   7   3   40.80    9.60
   1   7   3   29.20    7.50
   1   7   3   38.20    5.80
   1   7   3   40.30    9.00
  -2  -7  -3  188.08   16.60
   2   7   3  188.78   13.30
   2   7   3  196.18   10.40
   2   7   3  182.58   17.00
  -3  -7  -3   37.30   10.20
  -3  -7  -3   60.19   11.30
  -3  -7  -3   29.50    7.10
   3   7   3   34.60    9.50
   3   7   3   22.70    5.50
  -4  -7  -3  140.19    7.40
  -4  -7  -3  157.18   16.00
   4   7   3  147.29   16.90
   4   7   3  140.39   14.80
   4   7   3  131.39   13.60
   4   7   3  140.39   10.70
   7  -8  -3   -4.80    7.80
   7  -8  -3   11.90    7.50
   7  -8  -3    5.00    6.00
  -7   8   3   16.90    8.30
  -7   8   3   -4.10    9.00
  -7   8   3   -5.20    5.70
   6  -8  -3   21.30   10.60
   6  -8  -3   19.20    7.70
   6  -8  -3   19.80    8.60
   6  -8  -3   13.70    5.90
  -6   8   3   25.20    7.50
  -6   8   3   19.30    8.50
  -6   8   3   13.70   11.70
   5  -8  -3   -1.10    1.90
   5  -8  -3    2.20    6.40
   5  -8  -3    3.20    7.00
   5  -8  -3    6.00    7.70
  -5   8   3    0.70    5.60
  -5   8   3   -0.50    4.60
  -5   8   3   10.70    8.60
   4  -8  -3  152.08    9.90
   4  -8  -3  163.68   15.40
   4  -8  -3  175.68   15.10
   4  -8  -3  148.69   14.10
   4  -8  -3  152.28   16.50
  -4   8   3  152.18   11.50
  -4   8   3  145.39   13.40
  -4   8   3  154.68   14.90
   3  -8  -3   34.10   12.30
   3  -8  -3   29.30    8.80
   3  -8  -3   22.00    9.10
   3  -8  -3   16.50    8.70
  -3   8   3   31.70    8.70
   2  -8  -3   92.99    8.70
   2  -8  -3   97.79   11.50
   2  -8  -3  106.19   12.80
   2  -8  -3   81.89   11.10
  -2   8   3   71.59   10.50
   1  -8  -3    1.50    5.10
   1  -8  -3    0.50    3.90
   1  -8  -3   12.50    7.40
  -1   8   3    6.30    4.90
  -1   8   3   12.70    6.90
  -1   8   3    0.90    1.10
  -1   8   3    4.70    7.80
   0  -8  -3  184.18   10.60
   0  -8  -3  187.78   15.90
   0  -8  -3  171.98   11.10
   0   8   3  185.28   11.30
   0   8   3  222.68   15.60
   0   8   3  180.68   16.40
  -1  -8  -3   -0.50    7.40
  -1  -8  -3   15.10    5.70
   1   8   3   13.80    4.80
   1   8   3    0.20    7.70
   1   8   3    9.90    7.40
   1   8   3    5.30    6.30
  -2  -8  -3   59.69    8.40
  -2  -8  -3   52.29   10.50
   2   8   3   66.89   13.70
   2   8   3   58.49    7.10
   2   8   3   68.29    9.50
   2   8   3   68.99   11.30
  -3  -8  -3    0.80    3.20
  -3  -8  -3    6.50    7.50
  -3  -8  -3    2.80    5.30
   3   8   3    3.60    6.80
   3   8   3    8.20    8.50
   3   8   3    9.50    4.60
   5  -9  -3    4.70    8.70
   5  -9  -3   -2.70    1.90
   5  -9  -3    3.30    6.40
   5  -9  -3    4.90    8.20
  -5   9   3   15.20   11.20
  -5   9   3   11.30    8.80
  -5   9   3   -3.40    7.00
   4  -9  -3    2.70    2.40
   4  -9  -3    6.70    7.50
   4  -9  -3   -6.90    7.60
   4  -9  -3    0.70    7.40
   4  -9  -3   -6.90    6.40
  -4   9   3   -6.30    7.00
  -4   9   3   -6.40    7.30
  -4   9   3    1.80    5.50
   3  -9  -3   -2.90    5.90
   3  -9  -3  -12.00    6.70
   3  -9  -3   -4.20    6.50
  -3   9   3    4.60    8.00
  -3   9   3   -4.30    7.00
   2  -9  -3   71.79   11.00
   2  -9  -3   80.89   10.40
   2  -9  -3   98.39   12.10
  -2   9   3   69.79    9.20
  -2   9   3   59.99   10.40
  -2   9   3   78.99   12.30
   1  -9  -3   37.90    9.90
   1  -9  -3   40.10    7.30
   1  -9  -3   11.90    7.50
  -1   9   3   23.60    7.90
  -1   9   3   37.70    6.60
  -1   9   3   39.00    9.90
   0  -9  -3   67.89   11.60
   0  -9  -3   59.29    7.40
   0   9   3   56.49   11.30
   0   9   3   40.50    8.20
   0   9   3   58.19   10.30
   0   9   3   51.89    7.40
  -1  -9  -3    1.30    2.90
   1   9   3    4.10    4.40
   1   9   3   11.90    8.50
   1   9   3   -4.70    2.10
   1   9   3    9.90    6.00
   1   9   3   -3.50    7.30
   1  11  -4   10.90    8.60
   1  11  -4   24.20    6.80
  -1 -11   4   15.90    9.70
  -1 -11   4   20.00    9.20
   0  11  -4    2.80   12.40
   0  11  -4    1.50    8.10
   0  11  -4   -1.70    4.70
   0 -11   4   -3.90    4.70
   0 -11   4   15.40    7.90
   0 -11   4   -1.70    9.10
   0 -11   4   -3.30    5.50
  -1  11  -4   68.69   11.50
  -1  11  -4   66.19   12.50
   1 -11   4   54.59   10.30
   1 -11   4   48.30    7.20
  -2  11  -4    8.40    8.20
  -2  11  -4    5.50    4.50
  -2  11  -4   -4.60    7.00
   2 -11   4    0.30    6.40
   2 -11   4   11.80    8.90
  -3  11  -4   34.40   10.90
   3 -11   4   20.10    7.90
   3 -11   4   29.10   15.70
   3  10  -4    6.10    6.40
   3  10  -4   -6.40    3.20
   3  10  -4   -2.70    6.20
   3  10  -4    3.10    8.40
  -3 -10   4   -0.50    1.10
  -3 -10   4    1.70    3.80
  -3 -10   4   -0.40    1.30
  -3 -10   4    4.10    6.90
  -3 -10   4   -1.40    7.90
   2  10  -4   22.00    7.30
   2  10  -4   23.60    9.30
   2  10  -4   27.50    9.20
  -2 -10   4   10.60    7.40
  -2 -10   4   12.30    7.60
   1  10  -4   13.40    8.10
   1  10  -4   19.00    4.80
   1  10  -4   28.70    8.60
   1  10  -4   25.50    6.70
   1  10  -4   21.10    9.20
  -1 -10   4   15.50    7.00
  -1 -10   4   14.20    8.40
  -1 -10   4   18.00    7.80
  -1 -10   4   17.50    9.20
   0  10  -4  140.49   11.00
   0  10  -4  157.28   10.80
   0  10  -4  154.08   17.20
   0  10  -4  139.49   12.70
   0  10  -4  134.99   14.60
   0 -10   4  157.48   14.80
   0 -10   4  149.79   12.50
   0 -10   4  139.09   11.20
  -1  10  -4   -1.10    7.00
  -1  10  -4   15.50    8.90
  -1  10  -4   19.40    7.20
   1 -10   4    0.80    5.80
   1 -10   4    1.10    7.30
   1 -10   4    7.20    4.50
  -2  10  -4   42.70    8.50
  -2  10  -4   55.09   10.90
   2 -10   4   44.70   10.90
   2 -10   4   49.20    9.20
  -3  10  -4   -2.60    5.10
  -3  10  -4    6.20    8.10
  -3  10  -4    8.40    5.90
   3 -10   4   -1.50    2.30
   3 -10   4   12.00    8.80
  -4  10  -4   -0.60    7.10
  -4  10  -4    3.50    5.50
   4 -10   4   -6.60    6.90
   4 -10   4    2.60    8.30
  -5  10  -4   40.20    9.00
  -5  10  -4   36.90    5.10
   5 -10   4   28.20    9.30
   5 -10   4   11.90    8.80
   4   9  -4   -5.90    2.80
   4   9  -4    7.30    7.40
   4   9  -4    8.10    7.20
   4   9  -4   20.40    8.30
  -4  -9   4   -5.50    5.60
  -4  -9   4    0.30    7.50
  -4  -9   4    1.60    5.10
   3   9  -4   65.99    9.60
   3   9  -4   38.50    9.00
   3   9  -4   55.69   11.20
   3   9  -4   52.29    9.20
  -3  -9   4   53.49    9.30
  -3  -9   4   58.59   10.40
   2   9  -4   72.99   10.80
   2   9  -4   86.89   11.10
   2   9  -4   60.19   10.80
   2   9  -4   67.19    9.50
  -2  -9   4   58.79    7.60
  -2  -9   4   80.79   10.90
  -2  -9   4   65.49    9.80
   1   9  -4   25.90    4.60
   1   9  -4   15.00    5.90
   1   9  -4   24.60    8.40
   1   9  -4   26.20    8.30
  -1  -9   4   16.00    6.30
  -1  -9   4   35.80    8.90
  -1  -9   4   28.00    6.40
  -1  -9   4   19.90    7.60
   0   9  -4   10.40    7.30
   0   9  -4   19.10    5.30
   0   9  -4    2.00    6.60
   0   9  -4   11.20    7.70
   0  -9   4   21.10    8.50
   0  -9   4   28.30    7.10
   0  -9   4   13.00    5.30
  -1   9  -4    1.00    7.20
  -1   9  -4    7.00    7.30
  -1   9  -4   10.80    7.90
   1  -9   4    1.70    5.70
   1  -9   4   -0.70    6.60
   1  -9   4    7.90    4.40
  -2   9  -4    1.90    5.80
  -2   9  -4   -3.40    7.10
   2  -9   4    1.80    5.70
   2  -9   4  -16.20    7.30
   2  -9   4   -3.90    2.90
  -3   9  -4   58.59    9.40
  -3   9  -4   64.39   10.30
  -3   9  -4   60.99    9.20
   3  -9   4   57.49   10.80
   3  -9   4   54.89    4.30
   3  -9   4   67.99    5.10
   3  -9   4   92.69   12.10
  -4   9  -4   18.00    7.40
  -4   9  -4   17.70    7.60
  -4   9  -4   20.10    5.40
  -4   9  -4   25.20    6.70
   4  -9   4   23.30    9.50
  -5   9  -4   21.40    5.60
  -5   9  -4   33.30    8.40
  -5   9  -4   20.10    9.30
  -5   9  -4   15.00    6.70
   5  -9   4   24.80    9.60
   5  -9   4   26.10    9.20
   5  -9   4   16.40    9.10
  -6   9  -4    8.90    6.90
  -6   9  -4   15.40    6.20
  -6   9  -4   -1.00    3.70
   6  -9   4    1.60    9.20
   6  -9   4   15.80    8.20
   6  -9   4    3.80    8.00
   6  -9   4   -1.80    2.10
   5   8  -4   -1.80    4.50
   5   8  -4   13.30    8.40
   5   8  -4   14.70    7.90
  -5  -8   4   14.00    5.60
  -5  -8   4   -0.40    7.70
   4   8  -4  118.19   12.90
   4   8  -4  121.09   14.00
   4   8  -4  144.29   11.50
  -4  -8   4  137.19   10.30
  -4  -8   4  143.79   11.80
  -4  -8   4  134.99   15.00
   3   8  -4    5.10    6.40
   3   8  -4    4.10    5.80
   3   8  -4    8.40    6.50
  -3  -8   4    6.50    7.50
  -3  -8   4   19.50    7.30
   2   8  -4  208.28   13.50
   2   8  -4  226.88   15.60
   2   8  -4  194.88   14.00
  -2  -8   4  213.08   11.70
  -2  -8   4  225.98   14.70
  -2  -8   4  223.18   14.50
  -2  -8   4  223.38    7.10
   1   8  -4   70.29    7.50
   1   8  -4   63.09    7.70
   1   8  -4   75.39   13.20
   1   8  -4   74.09   10.10
  -1  -8   4   55.99    8.70
  -1  -8   4   68.59    7.90
  -1  -8   4   71.39    8.00
  -1  -8   4   88.79   11.20
   0   8  -4  484.05   21.70
   0   8  -4  454.45   20.30
   0   8  -4  453.75   16.30
   0   8  -4  443.66   19.60
   0  -8   4  468.05   16.50
   0  -8   4  488.95   18.60
   0  -8   4  478.55   21.00
  -1   8  -4   13.40    7.40
  -1   8  -4   23.80    7.90
   1  -8   4   25.60    7.50
   1  -8   4   22.30    8.90
   1  -8   4   22.20    6.90
  -2   8  -4  354.46   17.50
  -2   8  -4  361.76   18.00
   2  -8   4  375.36   20.90
   2  -8   4  369.36   17.80
   2  -8   4  342.37   10.70
  -3   8  -4    3.90    6.30
  -3   8  -4    9.30    8.20
  -3   8  -4   11.40    6.90
  -3   8  -4    3.10    2.90
   3  -8   4    2.60    2.20
   3  -8   4  -12.30    6.40
   3  -8   4    6.50    5.80
   3  -8   4    5.70    1.90
  -4   8  -4  788.92   27.10
  -4   8  -4  840.22   29.10
  -4   8  -4  798.52   27.10
  -4   8  -4  838.92   30.20
  -4   8  -4  843.32   22.60
   4  -8   4  850.61   29.50
   4  -8   4  746.53   18.70
   4  -8   4  831.62   32.10
   4  -8   4  804.92   29.40
   4  -8   4  684.13   18.60
  -5   8  -4   49.90   10.20
  -5   8  -4   38.60    7.90
   5  -8   4   41.10   11.00
   5  -8   4   28.70   10.20
   5  -8   4   31.50    8.90
   5  -8   4   31.80    3.90
   6  -8   4  241.48   17.70
   6  -8   4  163.38    8.50
  -7   8  -4    3.30    6.00
  -7   8  -4    3.90    6.90
   7  -8   4   -6.80    8.30
   7  -8   4    4.70    4.10
   7  -8   4   12.30    8.30
   7  -8   4   -3.30    2.30
   6   7  -4  195.78   16.60
   6   7  -4  192.38   11.00
  -6  -7   4  225.48   18.00
  -6  -7   4  202.98   12.40
  -6  -7   4  215.18   15.00
   5   7  -4  146.89   14.20
   5   7  -4  144.19   12.10
   5   7  -4  114.49   13.50
  -5  -7   4  126.39    9.80
  -5  -7   4  152.18   15.10
   4   7  -4  849.72   27.60
   4   7  -4  850.11   30.00
   4   7  -4  783.92   29.30
  -4  -7   4  841.12   29.90
  -4  -7   4  817.42   29.80
  -4  -7   4  787.72   23.90
  -4  -7   4  821.72   26.20
   3   7  -4  777.22   28.40
   3   7  -4  777.32   27.00
   3   7  -4  757.42   26.10
  -3  -7   4  801.22   23.00
  -3  -7   4  761.22   25.50
  -3  -7   4  800.02   27.40
   2   7  -4 1308.37   38.30
   2   7  -4 1279.37   37.10
   2   7  -4 1272.97   36.10
  -2  -7   4 1292.07   33.40
  -2  -7   4 1306.67   36.90
  -2  -7   4 1305.67   36.40
   1   7  -4  451.85   19.60
   1   7  -4  462.35   19.20
   1   7  -4  433.96   16.50
   1   7  -4  452.35   19.30
  -1  -7   4  467.05   16.20
  -1  -7   4  488.95   19.90
  -1  -7   4  447.66   16.80
  -1  -7   4  466.45   19.30
   0   7  -4 1654.63   42.70
   0   7  -4 1490.05   37.90
   0   7  -4 1534.05   43.30
   0   7  -4 1554.64   43.10
   0   7  -4 1518.45   42.50
   0  -7   4 1567.54   40.00
   0  -7   4 1560.04   38.10
   0  -7   4 1592.44   43.50
  -1   7  -4  812.12   26.90
  -1   7  -4  905.71   27.70
   1  -7   4  812.72   28.50
   1  -7   4  820.42   21.20
   1  -7   4  872.91   26.10
  -2   7  -4  141.19   11.70
  -2   7  -4  147.09   11.50
  -2   7  -4  156.08   12.10
   2  -7   4  152.28   13.70
   2  -7   4  142.09    5.10
   2  -7   4  139.79   11.70
  -3   7  -4  409.06   17.30
  -3   7  -4  413.66   19.40
  -3   7  -4  412.86   18.30
  -3   7  -4  404.86   17.60
   3  -7   4  408.26   28.10
   3  -7   4  350.16    9.50
   3  -7   4  406.66   18.70
   3  -7   4  404.76   18.40
  -4   7  -4  103.29   10.60
  -4   7  -4   77.69    8.80
  -4   7  -4   67.29    9.50
  -4   7  -4   89.99   14.30
   4  -7   4   76.09   10.20
   4  -7   4   76.79    4.90
   4  -7   4   93.99   11.40
   4  -7   4   78.29   11.70
   4  -7   4   77.69    5.20
  -5   7  -4  419.96   19.40
  -5   7  -4  442.86   22.30
  -5   7  -4  477.45   18.20
   5  -7   4  441.86   14.20
   5  -7   4  444.36   23.80
   5  -7   4  486.65   22.10
  -6   7  -4    1.60    6.80
  -6   7  -4    9.30    6.10
  -6   7  -4    8.20    9.40
   6  -7   4    1.90    7.00
   6  -7   4   -2.30    6.40
   6  -7   4    1.50    2.00
   6  -7   4   12.00    4.20
   6  -7   4    2.80    9.80
  -7   7  -4   54.99    7.20
  -7   7  -4   69.59   13.30
  -7   7  -4   58.89   12.70
   7  -7   4   89.89   13.70
   7  -7   4   45.20   13.00
   7  -7   4   56.29   11.70
   7   6  -4   54.39   10.40
   7   6  -4   57.39   12.10
  -7  -6   4   63.49   16.60
  -7  -6   4   60.79    9.00
  -7  -6   4   62.49    8.50
   6   6  -4   97.19   13.10
   6   6  -4  113.89   13.30
   6   6  -4   96.89    9.50
   6   6  -4  103.69   12.40
   6   6  -4  101.19    5.70
  -6  -6   4   95.79    9.80
  -6  -6   4   87.79   10.00
  -6  -6   4  110.69   13.30
   5   6  -4    5.00    5.90
   5   6  -4   23.40    8.50
   5   6  -4    7.40    7.20
  -5  -6   4   23.70    8.00
  -5  -6   4   17.60    5.00
   4   6  -4  785.92   26.20
   4   6  -4  838.92   29.20
   4   6  -4  818.22   28.10
  -4  -6   4  753.12   27.60
  -4  -6   4  758.52   22.30
  -4  -6   4  778.82   27.90
  -4  -6   4  736.83   24.10
   3   6  -4  163.78   12.70
   3   6  -4  181.38   12.70
   3   6  -4  195.68   12.60
  -3  -6   4  189.78    9.20
  -3  -6   4  147.99   12.30
  -3  -6   4  185.28   13.00
  -3  -6   4  167.28   11.50
   2   6  -4  499.45   19.20
   2   6  -4  528.95   20.30
   2   6  -4  529.45   18.50
  -2  -6   4  541.75   15.80
  -2  -6   4  525.15   18.70
  -2  -6   4  503.05   18.90
   1   6  -4    7.40    5.50
   1   6  -4   -0.30    3.40
   1   6  -4   -3.60    4.40
  -1  -6   4   -0.20    3.60
  -1  -6   4    8.80    5.40
  -1  -6   4    1.40    5.20
  -1  -6   4    1.10    3.10
   0   6  -4  477.25   18.80
   0   6  -4  490.85   18.30
   0   6  -4  496.05   18.00
   0   6  -4  481.45   19.10
   0   6  -4  511.55   19.10
   0  -6   4  507.15   19.30
   0  -6   4  479.35   16.00
   0  -6   4  468.45   14.30
  -1   6  -4   65.09    7.70
  -1   6  -4   68.39    7.90
  -1   6  -4   70.69    8.90
   1  -6   4   52.19    7.80
   1  -6   4   77.39    7.70
   1  -6   4   51.09    3.70
  -2   6  -4   40.70    7.10
  -2   6  -4   34.40    5.90
  -2   6  -4   53.49    7.20
   2  -6   4   46.00    7.90
   2  -6   4   48.20    4.60
   2  -6   4   51.09    6.90
  -3   6  -4   15.50    6.60
  -3   6  -4   14.40    5.40
  -3   6  -4   18.20    6.00
  -3   6  -4   19.30    5.40
   3  -6   4   21.70    8.20
   3  -6   4   14.70    7.40
   3  -6   4   16.80    5.50
   3  -6   4   17.70    1.90
   3  -6   4   17.30    2.00
  -4   6  -4  104.79   12.00
  -4   6  -4   66.89   10.60
  -4   6  -4   83.19    8.40
  -4   6  -4   86.69    9.80
   4  -6   4   81.79   10.10
   4  -6   4   90.19    5.90
   4  -6   4  102.69   11.90
   4  -6   4  104.99   14.00
  -5   6  -4   25.70    7.20
  -5   6  -4   26.00    9.00
  -5   6  -4   31.50    6.30
   5  -6   4   19.40    7.10
   5  -6   4   31.40    5.10
   5  -6   4   40.60   10.00
   5  -6   4   19.50    7.80
  -6   6  -4   73.49   12.40
  -6   6  -4   62.19   11.30
  -6   6  -4   74.29    7.90
   6  -6   4   59.89    5.80
   6  -6   4   73.89    8.40
   6  -6   4   89.19   13.50
   6  -6   4   36.50   14.60
   6  -6   4   67.69   12.30
  -7   6  -4   -0.10    4.30
  -7   6  -4   16.10    9.70
  -7   6  -4   -2.20    9.20
   7  -6   4    0.90    8.90
   7  -6   4   -1.40    7.10
   7  -6   4    3.60    8.90
   7  -6   4   -1.50    2.30
  -8   6  -4    7.20    7.90
   8  -6   4   -2.70    3.20
   8  -6   4    4.10    8.70
   8   5  -4   -9.10   12.10
   8   5  -4    6.10    6.90
  -8  -5   4    8.50    7.70
  -8  -5   4    9.20    6.30
  -8  -5   4   -7.10    8.20
   7   5  -4    5.70   10.90
   7   5  -4    0.80    7.40
  -7  -5   4    3.00    5.40
  -7  -5   4    8.00    7.70
  -7  -5   4    9.50    6.00
   6   5  -4   16.60    6.60
   6   5  -4   14.80    7.80
   6   5  -4   20.50    2.90
   6   5  -4   26.20    8.70
  -6  -5   4   28.10    8.60
  -6  -5   4   24.60    5.80
  -6  -5   4   16.20    5.80
   5   5  -4  295.07   15.70
   5   5  -4  246.58   17.10
  -5  -5   4  282.17   16.80
  -5  -5   4  265.77   12.10
  -5  -5   4  296.67   14.70
   4   5  -4   75.79    9.30
   4   5  -4   93.09   10.50
   4   5  -4   85.89    9.60
  -4  -5   4   76.09    6.80
  -4  -5   4   95.49   10.50
  -4  -5   4   80.29    8.50
   3   5  -4  518.45   19.10
   3   5  -4  527.35   19.60
   3   5  -4  562.14   20.30
  -3  -5   4  488.25   17.70
  -3  -5   4  534.65   15.20
  -3  -5   4  531.25   20.20
  -3  -5   4  547.35   19.80
   2   5  -4 2156.58   52.89
   2   5  -4 2262.37   54.89
   2   5  -4 2099.79   53.89
  -2  -5   4 2236.78   53.39
  -2  -5   4 2214.98   54.79
  -2  -5   4 2196.98   52.89
   1   5  -4  818.92   22.60
   1   5  -4  881.41   25.90
   1   5  -4  822.52   25.50
  -1  -5   4  809.82   25.50
  -1  -5   4  835.72   19.10
  -1  -5   4  909.11   22.40
  -1  -5   4  843.62   25.10
   0   5  -4  900.41   26.90
   0   5  -4  903.71   26.30
   0   5  -4  866.41   21.80
   0   5  -4  902.91   26.80
   0  -5   4  922.01   27.20
   0  -5   4  899.11   21.90
   0  -5   4  904.21   26.40
   0  -5   4  918.21   23.80
  -1   5  -4  164.88    9.70
  -1   5  -4  163.38   10.50
  -1   5  -4  168.78    9.40
  -1   5  -4  150.68   10.90
   1  -5   4  172.28   11.40
   1  -5   4  167.88    7.60
   1  -5   4  164.58    9.20
  -2   5  -4  140.69   10.10
  -2   5  -4  142.69    9.80
  -2   5  -4  143.89    8.70
  -2   5  -4  140.39   10.30
   2  -5   4  149.88   10.70
   2  -5   4  149.79    9.70
   2  -5   4  153.18    5.90
   2  -5   4  140.19   11.20
  -3   5  -4   63.59    6.80
  -3   5  -4   62.89    7.10
  -3   5  -4   46.20    6.70
  -3   5  -4   79.29    9.40
   3  -5   4   74.99    9.00
   3  -5   4   75.89    4.10
   3  -5   4   88.19    9.00
   3  -5   4   66.39    8.40
  -4   5  -4    6.00    6.30
  -4   5  -4   -1.00    5.50
  -4   5  -4    2.60    5.20
  -4   5  -4   -6.30    3.50
   4  -5   4    2.30    6.30
   4  -5   4   -2.30    2.70
   4  -5   4   -3.20    4.80
   4  -5   4   -1.80    6.50
  -5   5  -4   20.70    7.00
  -5   5  -4   15.10    4.20
   5  -5   4   18.30    3.60
   5  -5   4    2.40    6.20
   5  -5   4   16.20    4.50
   5  -5   4   18.60   14.90
  -6   5  -4   57.09   11.30
  -6   5  -4   30.70    7.90
  -6   5  -4   53.19    5.70
   6  -5   4   40.50   10.20
   6  -5   4   53.39   10.90
   6  -5   4   48.20    3.80
   6  -5   4   50.89    9.10
   6  -5   4   66.29    7.80
  -7   5  -4    1.10    8.20
  -7   5  -4   -5.90    7.40
   7  -5   4    5.20    7.00
   7  -5   4  -10.60    5.70
   7  -5   4    1.70    8.40
   7  -5   4    1.50    4.90
   7  -5   4   12.10    8.70
  -8   5  -4   20.50   10.50
  -8   5  -4    6.30    8.20
  -8   5  -4    1.10    3.60
   8  -5   4   15.20    7.60
   8  -5   4    0.70    8.60
   8  -5   4    5.30   10.50
   8  -5   4    0.50    3.50
   8  -5   4   14.40    9.60
   8   4  -4   18.30    9.60
   8   4  -4   21.30    7.50
   8   4  -4   13.70    8.50
  -8  -4   4   20.80    5.90
  -8  -4   4   26.20    7.30
  -8  -4   4   24.50    9.70
   7   4  -4    4.30    7.50
   7   4  -4    2.40    7.50
  -7  -4   4    1.80    4.50
  -7  -4   4   -3.30    4.80
  -7  -4   4   -6.10    6.70
   6   4  -4   52.49   10.40
   6   4  -4   24.90    8.80
  -6  -4   4   45.10    7.30
  -6  -4   4   36.00    8.40
  -6  -4   4   44.20    6.40
   5   4  -4  499.15   22.60
   5   4  -4  473.05   16.50
   5   4  -4  482.05   20.60
   5   4  -4  493.35   12.60
  -5  -4   4  490.85   16.10
  -5  -4   4  491.65   18.10
  -5  -4   4  474.85   12.40
  -5  -4   4  482.75   21.00
   4   4  -4  176.68   12.10
   4   4  -4  147.89   11.20
   4   4  -4  165.98    9.60
  -4  -4   4  165.28   10.50
  -4  -4   4  156.58   11.60
  -4  -4   4  167.48    8.00
   3   4  -4 1259.17   34.00
   3   4  -4 1223.38   33.80
   3   4  -4 1207.28   34.20
  -3  -4   4 1263.07   34.40
  -3  -4   4 1200.78   32.10
  -3  -4   4 1230.78   28.70
   2   4  -4  334.07   13.90
   2   4  -4  303.17   12.50
   2   4  -4  308.17   13.40
  -2  -4   4  293.37   12.60
  -2  -4   4  300.27   13.60
   1   4  -4  998.80   27.70
   1   4  -4  968.50   27.80
   1   4  -4 1012.00   30.20
  -1  -4   4  975.70   27.20
  -1  -4   4  978.70   27.90
  -1  -4   4 1041.30   23.00
  -1  -4   4  979.70   23.30
   0   4  -4  385.96    9.60
   0   4  -4  366.56   14.60
   0   4  -4  417.16   15.40
   0   4  -4  382.26   10.40
   0   4  -4  408.66   12.30
   0  -4   4  409.56   15.40
   0  -4   4  406.46   12.10
   0  -4   4  393.56   14.90
  -1   4  -4 1052.99   28.80
  -1   4  -4 1039.80   29.40
  -1   4  -4 1019.40   27.10
  -1   4  -4 1069.49   27.00
   1  -4   4 1066.69   25.30
   1  -4   4 1023.30   28.70
   1  -4   4 1033.10   29.30
   1  -4   4 1051.69   27.10
  -2   4  -4  197.98   11.30
  -2   4  -4  207.78   10.80
  -2   4  -4  205.48    8.90
  -2   4  -4  194.78   10.90
   2  -4   4  192.88   10.50
   2  -4   4  212.28   12.20
   2  -4   4  210.68   11.60
  -3   4  -4 1429.66   36.90
  -3   4  -4 1307.97   37.30
  -3   4  -4 1399.96   37.50
  -3   4  -4 1383.46   33.10
   3  -4   4 1377.06   32.10
   3  -4   4 1406.86   37.40
   3  -4   4 1355.16   38.10
   3  -4   4 1339.27   33.30
   3  -4   4 1399.96   37.90
  -4   4  -4  252.47   13.00
  -4   4  -4  218.38    6.70
  -4   4  -4  222.58   14.10
  -4   4  -4  233.68    9.00
   4  -4   4  225.88   14.10
   4  -4   4  238.58   13.80
   4  -4   4  224.98   14.40
   4  -4   4  234.88   10.10
   4  -4   4  214.38   12.80
   4  -4   4  237.38    9.00
  -5   4  -4   96.89    6.20
  -5   4  -4   98.29    5.00
  -5   4  -4  118.39   11.90
  -5   4  -4  117.19   12.70
   5  -4   4  106.89   12.60
   5  -4   4   86.29    5.00
   5  -4   4  102.99    9.00
   5  -4   4   79.49    9.90
   5  -4   4  109.09   11.10
   5  -4   4   95.49   11.50
  -6   4  -4  160.58   15.00
  -6   4  -4  150.48   15.00
   6  -4   4  153.68   15.00
   6  -4   4  153.48   15.10
   6  -4   4  123.89   12.80
   6  -4   4  148.29   11.80
  -7   4  -4   12.50    5.70
  -7   4  -4   13.60    8.40
  -7   4  -4    6.20    5.80
  -7   4  -4    3.20    6.50
   7  -4   4    3.20   10.20
   7  -4   4   14.70    9.30
   7  -4   4    8.30    6.80
   7  -4   4   21.20    9.60
  -8   4  -4   14.40   12.10
  -8   4  -4   12.50    5.50
  -8   4  -4   11.80    8.40
  -8   4  -4    5.90    4.00
   8  -4   4    0.60    6.10
   8  -4   4    7.00    9.30
   8  -4   4   43.60   11.10
   8  -4   4   12.90   14.00
   8  -4   4    5.80    6.80
   8   3  -4   56.09   13.50
   8   3  -4   40.40   10.60
   8   3  -4   43.50    8.70
  -8  -3   4   51.99    8.40
  -8  -3   4   44.70   11.10
   7   3  -4   -0.20    5.90
   7   3  -4  -11.10    6.40
   7   3  -4    0.90    4.10
  -7  -3   4    1.40    4.90
  -7  -3   4    7.70    4.80
  -7  -3   4   -8.80    6.90
   6   3  -4    5.50    4.30
   6   3  -4    2.70    5.00
   6   3  -4   12.30    9.00
   6   3  -4    5.20    7.60
  -6  -3   4    4.20    4.60
  -6  -3   4    7.50    4.70
  -6  -3   4   -1.40    6.10
   5   3  -4   37.70    5.50
   5   3  -4   34.70    8.10
   5   3  -4   29.10    7.60
  -5  -3   4   38.10    7.70
  -5  -3   4   35.10    5.20
  -5  -3   4   41.20    6.40
   4   3  -4   24.10    2.50
   4   3  -4   18.00    5.90
   4   3  -4   28.90    5.10
   4   3  -4   48.00    7.40
  -4  -3   4   25.20    3.80
  -4  -3   4   25.10    5.20
  -4  -3   4   21.30    6.00
   3   3  -4  682.83   21.40
   3   3  -4  655.23   19.70
   3   3  -4  669.63   21.50
  -3  -3   4  630.94   15.00
  -3  -3   4  666.93   16.30
  -3  -3   4  708.73   21.70
  -3  -3   4  665.23   20.10
   2   3  -4  277.97   11.60
   2   3  -4  272.17   11.30
   2   3  -4  308.77   12.70
   2   3  -4  291.07   12.50
  -2  -3   4  272.97   11.50
  -2  -3   4  285.47   11.90
  -2  -3   4  271.67   11.90
   1   3  -4 1949.41   47.20
   1   3  -4 1984.90   44.70
   1   3  -4 1962.40   43.40
   1   3  -4 1993.90   46.70
   1   3  -4 1990.10   46.90
  -1  -3   4 1925.81   46.30
  -1  -3   4 1920.61   46.40
  -1  -3   4 1861.81   42.20
  -1  -3   4 1990.50   47.00
  -1  -3   4 2053.39   43.80
   0   3  -4  346.97    9.30
   0   3  -4  365.16   13.20
   0   3  -4  345.37   10.60
   0   3  -4  377.66   13.60
   0   3  -4  354.96    9.90
   0  -3   4  374.66   13.00
   0  -3   4  375.46   12.70
   0  -3   4  384.36   11.70
   0  -3   4  351.66   10.60
   0  -3   4  358.16   13.60
  -1   3  -4 1630.84   40.10
  -1   3  -4 1586.14   36.80
  -1   3  -4 1683.03   39.90
  -1   3  -4 1568.04   40.70
  -1   3  -4 1592.94   40.20
   1  -3   4 1626.14   39.50
   1  -3   4 1625.64   36.90
   1  -3   4 1618.44   38.70
   1  -3   4 1634.24   40.30
   1  -3   4 1587.44   38.50
   1  -3   4 1615.84   40.00
  -2   3  -4 1003.10   27.10
  -2   3  -4 1025.30   27.90
  -2   3  -4  961.50   27.10
  -2   3  -4  966.10   23.20
  -2   3  -4 1000.70   23.60
   2  -3   4  992.30   27.90
   2  -3   4  979.60   27.10
   2  -3   4  985.10   27.00
   2  -3   4  932.91   23.00
   2  -3   4  963.90   24.50
   2  -3   4  986.10   27.80
  -3   3  -4 1119.59   31.10
  -3   3  -4 1106.29   31.80
  -3   3  -4 1123.09   31.60
  -3   3  -4 1104.59   26.10
   3  -3   4 1135.19   31.90
   3  -3   4 1133.59   27.00
   3  -3   4 1158.38   31.80
   3  -3   4 1101.29   31.10
   3  -3   4 1129.39   32.20
   3  -3   4 1149.19   28.10
  -4   3  -4  327.57    9.50
  -4   3  -4  328.57   15.80
  -4   3  -4  343.17   15.80
   4  -3   4  355.26   16.30
   4  -3   4  343.37   16.50
   4  -3   4  350.66   15.60
   4  -3   4  335.07   16.10
   4  -3   4  364.76   13.60
  -5   3  -4    0.50    4.70
  -5   3  -4    5.70    6.90
  -5   3  -4   -7.60    5.30
   5  -3   4    0.80    5.30
   5  -3   4    3.40    4.90
   5  -3   4    1.80    6.30
   5  -3   4   -7.10    5.40
   5  -3   4    2.80    7.70
  -6   3  -4  408.06   18.70
  -6   3  -4  406.86   17.20
  -6   3  -4  403.16   20.10
  -6   3  -4  403.06   20.90
   6  -3   4  411.46   18.70
   6  -3   4  429.06   20.40
   6  -3   4  390.46   19.10
   6  -3   4  420.26   21.10
  -7   3  -4   24.60    8.70
  -7   3  -4   44.30   10.50
  -7   3  -4   51.79    7.40
  -7   3  -4   63.39    9.20
   7  -3   4   37.90    9.90
   7  -3   4   28.40    9.10
   7  -3   4   58.49   10.80
   7  -3   4   48.60   11.70
   7  -3   4   45.20    8.70
  -8   3  -4    7.10   10.30
  -8   3  -4  -11.60   10.30
  -8   3  -4   10.90    6.00
  -8   3  -4  -10.30    4.30
   8  -3   4    8.90    8.10
   8  -3   4    8.00    4.40
   8  -3   4   -0.30    6.70
   8  -3   4   12.20   14.10
   8  -3   4    8.80    8.30
   9   2  -4   20.50   16.00
   9   2  -4   29.50    8.20
   9   2  -4   29.50   11.40
   9   2  -4   36.00    9.90
  -9  -2   4   19.30    7.40
  -9  -2   4   23.70   10.10
   8   2  -4   95.19   13.10
   8   2  -4   85.09   13.20
   8   2  -4   79.49   10.40
   8   2  -4  107.89   11.60
  -8  -2   4  107.09   11.30
  -8  -2   4   91.69   12.80
   7   2  -4   17.50    6.70
   7   2  -4   11.90    8.20
   7   2  -4    8.90    4.70
   7   2  -4   12.10    6.20
  -7  -2   4    5.30    5.50
  -7  -2   4   29.70    7.90
   6   2  -4   -1.40    6.10
   6   2  -4    4.00    4.80
   6   2  -4   -6.90    3.80
   6   2  -4   -3.10    6.90
   6   2  -4    6.50    5.90
  -6  -2   4   -3.50    5.90
  -6  -2   4   -0.20    4.30
  -6  -2   4   -7.40    3.80
   5   2  -4   13.10    4.50
   5   2  -4   11.10    4.60
   5   2  -4   21.00    7.10
   5   2  -4   16.00    5.70
   5   2  -4   31.00    7.30
  -5  -2   4   16.70    6.20
  -5  -2   4   13.60    4.30
  -5  -2   4   18.70    4.50
   4   2  -4  876.91   27.10
   4   2  -4  872.21   24.00
   4   2  -4  875.91   26.30
   4   2  -4  852.11   22.40
  -4  -2   4  860.21   26.00
  -4  -2   4  877.31   23.80
  -4  -2   4  858.01   22.40
   3   2  -4   34.30    3.60
   3   2  -4   37.30    3.40
   3   2  -4   24.30    5.50
   3   2  -4   36.40    5.90
   3   2  -4   37.80    3.20
   3   2  -4   32.70    5.10
  -3  -2   4   29.10    5.70
  -3  -2   4   32.90    4.90
   2   2  -4 2104.99   49.20
   2   2  -4 1977.70   46.40
   2   2  -4 2119.89   48.70
  -2  -2   4 2093.69   49.20
  -2  -2   4 2119.39   48.60
  -2  -2   4 2030.90   45.80
  -2  -2   4 2141.69   47.80
   1   2  -4 1087.49   27.10
   1   2  -4 1071.09   25.30
   1   2  -4 1094.79   28.00
   1   2  -4  987.70   23.50
   1   2  -4 1074.19   25.60
   1   2  -4 1049.00   27.50
   1   2  -4 1053.99   27.10
  -1  -2   4 1101.79   31.90
  -1  -2   4 1159.68   28.60
  -1  -2   4 1113.09   25.80
  -1  -2   4 1047.10   27.10
  -1  -2   4 1081.49   28.90
   0   2  -4  284.97   10.70
   0   2  -4  299.87   10.10
   0   2  -4  300.57   11.40
   0   2  -4  292.67   11.10
   0   2  -4  291.67   11.00
   0   2  -4  297.77    9.40
   0   2  -4  287.17    9.20
   0   2  -4  278.67   10.80
   0  -2   4  287.77   10.40
   0  -2   4  298.67   10.00
   0  -2   4  298.87    9.20
   0  -2   4  293.37   12.50
   0  -2   4  285.17   12.70
  -1   2  -4  484.35   12.90
  -1   2  -4  526.75   13.90
  -1   2  -4  505.75   16.00
  -1   2  -4  490.65   15.10
  -1   2  -4  513.55   15.70
  -1   2  -4  482.85   15.70
  -1   2  -4  512.55   16.10
   1  -2   4  514.45   13.10
   1  -2   4  516.65   15.20
   1  -2   4  498.65   16.20
   1  -2   4  476.35   14.10
   1  -2   4  492.85   17.00
   1  -2   4  489.25   16.00
   1  -2   4  477.75   15.90
  -2   2  -4 1645.74   38.30
  -2   2  -4 1632.24   40.80
  -2   2  -4 1608.34   35.70
  -2   2  -4 1656.03   41.10
  -2   2  -4 1641.24   41.20
   2  -2   4 1605.14   40.70
   2  -2   4 1657.53   40.90
   2  -2   4 1616.44   37.60
   2  -2   4 1685.83   44.00
   2  -2   4 1666.13   38.30
   2  -2   4 1676.03   41.40
   2  -2   4 1628.04   40.50
  -3   2  -4  386.36   15.40
  -3   2  -4  408.16   14.10
  -3   2  -4  385.76   14.40
  -3   2  -4  407.46   16.30
   3  -2   4  408.36   13.20
   3  -2   4  397.16   15.90
   3  -2   4  385.16   13.70
   3  -2   4  392.46   16.20
   3  -2   4  407.36   15.50
   3  -2   4  411.76   16.10
  -4   2  -4  239.58   12.00
  -4   2  -4  226.98   11.40
  -4   2  -4  244.28   14.10
  -4   2  -4  244.28   12.50
  -4   2  -4  232.18   12.70
   4  -2   4  244.48   13.00
   4  -2   4  239.78   12.00
   4  -2   4  250.87   14.30
   4  -2   4  227.88    9.80
   4  -2   4  236.48   13.40
   4  -2   4  253.47   13.70
  -5   2  -4  485.75   19.50
  -5   2  -4  509.55   19.50
  -5   2  -4  491.75   21.60
  -5   2  -4  515.55   20.30
  -5   2  -4  488.15   17.90
   5  -2   4  496.75   20.00
   5  -2   4  512.35   19.60
   5  -2   4  498.55   15.90
   5  -2   4  522.15   22.10
   5  -2   4  536.95   21.60
   5  -2   4  490.45   20.70
  -6   2  -4  208.08   15.60
  -6   2  -4  188.08   12.90
  -6   2  -4  194.58   14.60
  -6   2  -4  177.78   11.20
   6  -2   4  186.58   14.20
   6  -2   4  168.48    9.10
   6  -2   4  186.78   16.10
   6  -2   4  213.88   14.50
  -7   2  -4    0.10    7.50
  -7   2  -4   10.10    8.20
  -7   2  -4    9.90    4.70
  -7   2  -4   11.70    6.10
   7  -2   4    9.60    3.70
   7  -2   4   14.70    8.60
   7  -2   4    0.90    7.70
   7  -2   4    9.10    6.90
   7  -2   4   -5.10    7.50
   7  -2   4    0.20    7.00
  -8   2  -4   20.30   10.20
  -8   2  -4   15.80   11.70
   8  -2   4   12.50    8.00
   8  -2   4   19.90    8.10
   8  -2   4    3.90    7.40
   8  -2   4   13.70    9.70
   8  -2   4   15.80   13.20
   9   1  -4   17.00   13.60
   9   1  -4   19.30    8.80
   9   1  -4   13.70    6.70
   9   1  -4   17.40   10.60
  -9  -1   4   28.60   10.40
  -9  -1   4   16.50    7.50
   8   1  -4   36.90    9.90
   8   1  -4   25.30    6.10
   8   1  -4   22.90   10.40
   8   1  -4   31.60    9.10
   8   1  -4   30.20    7.80
  -8  -1   4   14.20    6.50
  -8  -1   4   23.00    8.80
   7   1  -4   61.19    8.70
   7   1  -4   71.59   10.80
   7   1  -4   90.59   10.20
  -7  -1   4   80.19    9.70
   6   1  -4   82.49    8.90
   6   1  -4   82.99    8.80
   6   1  -4   69.39   10.10
   6   1  -4   63.99    9.70
  -6  -1   4   82.09    8.70
  -6  -1   4   81.59   10.00
   5   1  -4  605.04   22.00
   5   1  -4  663.73   21.20
   5   1  -4  616.84   22.70
   5   1  -4  611.04   19.30
  -5  -1   4  622.94   22.00
  -5  -1   4  627.94   19.40
   4   1  -4  112.69    9.70
   4   1  -4  103.79    7.20
   4   1  -4  108.09    7.20
   4   1  -4  101.79    8.60
  -4  -1   4  138.59   13.00
  -4  -1   4  103.09    9.10
  -4  -1   4  111.89    7.50
   3   1  -4 1233.68   32.40
   3   1  -4 1289.87   32.40
   3   1  -4 1209.68   30.80
   3   1  -4 1259.17   29.60
  -3  -1   4 1227.88   28.60
  -3  -1   4 1294.97   29.70
  -3  -1   4 1230.38   32.50
  -3  -1   4 1297.37   32.30
  -3  -1   4 1271.77   31.20
   2   1  -4  304.27   11.10
   2   1  -4  308.27   10.90
   2   1  -4  302.97    9.30
   2   1  -4  304.67    8.70
   2   1  -4  296.17    9.40
  -2  -1   4  299.87    9.40
  -2  -1   4  331.17   15.70
  -2  -1   4  318.27   11.30
  -2  -1   4  301.87    9.90
  -2  -1   4  296.17    9.40
  -2  -1   4  288.47   10.90
   0   1  -4 2120.69   47.80
   0   1  -4 2207.28   50.89
   0   1  -4 2146.19   50.59
   0   1  -4 2095.29   49.10
   0   1  -4 2133.59   48.50
   0   1  -4 2077.99   49.40
   0   1  -4 2180.38   53.29
   0   1  -4 2191.08   48.20
   0   1  -4 2166.08   48.50
   0   1  -4 2193.48   53.79
   0   1  -4 2103.29   49.70
   0   1  -4 2140.09   50.79
   0   1  -4 2177.08   49.50
   0  -1   4 2188.08   49.40
   0  -1   4 2169.58   49.10
   0  -1   4 2185.38   49.60
   0  -1   4 2151.28   49.20
   0  -1   4 2185.18   49.99
   0  -1   4 2203.68   49.40
  -1   1  -4 1721.73   40.10
  -1   1  -4 1879.61   48.00
  -1   1  -4 1742.83   37.90
  -1   1  -4 1744.43   41.10
  -1   1  -4 1729.73   41.20
  -1   1  -4 1729.93   40.20
  -1   1  -4 1705.33   41.80
  -1   1  -4 1720.93   42.30
  -1   1  -4 1749.03   41.80
  -1   1  -4 1735.33   40.40
   1  -1   4 1760.32   41.90
   1  -1   4 1795.92   40.40
   1  -1   4 1735.93   40.00
   1  -1   4 1689.13   40.40
   1  -1   4 1621.34   45.20
   1  -1   4 1721.43   41.10
  -2   1  -4  575.24   17.80
  -2   1  -4  629.74   23.50
  -2   1  -4  596.64   19.10
  -2   1  -4  579.84   15.60
  -2   1  -4  643.94   19.20
   2  -1   4  611.04   19.10
   2  -1   4  595.14   19.20
   2  -1   4  571.64   18.80
   2  -1   4  587.44   17.60
   2  -1   4  576.64   17.30
   2  -1   4  607.34   16.20
  -3   1  -4   40.50    5.50
  -3   1  -4   61.09    6.80
  -3   1  -4   38.80    6.40
  -3   1  -4   45.50    4.00
  -3   1  -4   50.69    6.80
  -3   1  -4   46.70    6.00
   3  -1   4   44.40    5.80
   3  -1   4   40.20    6.70
   3  -1   4   59.29    6.60
   3  -1   4   30.40    5.40
   3  -1   4   51.79    6.90
   3  -1   4   47.50    4.40
  -4   1  -4    9.10    5.40
  -4   1  -4   20.20    5.50
  -4   1  -4    8.90    5.20
  -4   1  -4   15.50    5.40
  -4   1  -4   19.00    4.80
  -4   1  -4   14.30    2.20
   4  -1   4   21.50    3.60
   4  -1   4   14.10    5.10
   4  -1   4   15.60    4.90
   4  -1   4   11.80    5.10
   4  -1   4   10.90    6.10
   4  -1   4   24.60    6.60
  -5   1  -4  644.04   22.00
  -5   1  -4  587.64   21.80
  -5   1  -4  597.34   19.80
  -5   1  -4  616.64   23.20
  -5   1  -4  642.14   24.60
   5  -1   4  572.44   23.40
   5  -1   4  621.14   16.40
   5  -1   4  579.94   23.80
   5  -1   4  611.24   21.30
   5  -1   4  630.24   23.10
   5  -1   4  602.94   23.70
  -6   1  -4    3.10    4.60
  -6   1  -4    1.10    7.70
  -6   1  -4    0.60    6.80
  -6   1  -4   -5.10    4.50
  -6   1  -4    0.30    6.30
   6  -1   4   -0.70    6.40
   6  -1   4    1.00    2.40
   6  -1   4    0.10    6.90
   6  -1   4   -4.80    6.90
   6  -1   4  -13.40    6.30
   6  -1   4    3.10    6.00
  -7   1  -4  108.59   12.90
  -7   1  -4  107.09    9.10
  -7   1  -4  113.49   10.40
  -7   1  -4  112.39   14.00
   7  -1   4  106.59   11.60
   7  -1   4  109.49   14.60
   7  -1   4  116.39   15.80
   7  -1   4   95.19   11.80
  -8   1  -4   48.60   10.20
   8  -1   4   50.29   11.50
   8  -1   4   35.90    9.40
   8  -1   4   76.09   14.30
   8  -1   4   37.50    9.60
   8  -1   4   35.10   10.90
   9   0  -4   31.40    9.90
   9   0  -4   29.90    7.80
   9   0  -4   19.60    9.10
   9   0  -4   28.80   10.80
  -9   0   4   13.90    6.70
  -9   0   4   20.90    8.30
  -9   0   4   12.50    9.20
   8   0  -4   29.50   11.00
   8   0  -4   32.60    8.70
   8   0  -4   30.70    8.40
   8   0  -4   20.80    8.80
  -8   0   4   26.20    8.30
  -8   0   4   41.60   14.30
   7   0  -4  307.77   17.90
   7   0  -4  311.77   16.50
   7   0  -4  297.57   15.60
   7   0  -4  319.67   19.50
  -7   0   4  308.97   15.70
  -7   0   4  307.37   16.30
   6   0  -4   92.49    9.70
   6   0  -4   70.59    6.60
   6   0  -4   70.19    9.50
   6   0  -4   77.19   16.90
   6   0  -4   77.89    8.20
  -6   0   4   84.99   15.40
  -6   0   4   70.39    8.10
  -6   0   4   62.59    7.70
   5   0  -4   32.90    4.70
   5   0  -4   42.90    6.50
   5   0  -4   48.50    6.50
   5   0  -4   60.69    8.20
  -5   0   4   49.99    3.80
  -5   0   4   36.70    6.00
  -5   0   4   41.20    7.00
  -5   0   4   39.40    5.90
   4   0  -4  931.91   27.10
   4   0  -4  951.60   26.20
   4   0  -4  896.11   24.30
   4   0  -4  933.81   25.20
  -4   0   4  944.61   25.30
  -4   0   4  960.10   27.10
  -4   0   4  913.01   25.50
   3   0  -4   86.29    7.20
   3   0  -4   76.79    7.70
   3   0  -4   80.39    6.50
   3   0  -4   89.49    6.40
  -3   0   4   84.79    7.40
  -3   0   4   80.39    7.40
  -3   0   4   80.29    5.40
  -3   0   4   83.59    7.30
  -3   0   4   83.79    7.80
   2   0  -4   75.79    6.30
   2   0  -4   75.39    6.40
   2   0  -4   74.29    6.40
   2   0  -4   84.29    6.20
   2   0  -4   79.09    6.40
  -2   0   4   77.69    6.50
  -2   0   4   80.49    5.60
  -2   0   4   78.39    5.60
  -2   0   4   73.19    6.40
  -2   0   4   79.69    5.90
  -2   0   4   84.59    7.00
  -2   0   4   76.29    6.40
   0   0  -4   14.40    3.70
   0   0  -4    9.90    2.50
   0   0  -4   12.80    3.10
   0   0  -4   11.40    3.70
   0   0  -4   13.30    3.70
   0   0  -4   12.80    2.00
   0   0  -4   11.40    3.10
   0   0  -4    2.80    3.10
   0   0  -4    8.50    3.50
   0   0  -4   13.40    3.70
   0   0   4    8.90    2.80
   0   0   4    9.80    3.40
   0   0   4   13.70    3.70
   0   0   4   11.80    3.30
  -1   0  -4 1680.83   42.00
  -1   0  -4 1567.74   36.10
  -1   0  -4 1597.64   39.90
  -1   0  -4 1633.54   37.30
  -1   0  -4 1648.24   38.60
  -1   0  -4 1613.74   39.70
  -1   0  -4 1599.64   38.90
  -1   0  -4 1664.13   39.90
  -1   0  -4 1623.14   37.20
   1   0   4 1644.44   38.80
   1   0   4 1621.34   37.20
   1   0   4 1627.34   39.10
   1   0   4 1657.53   40.10
   1   0   4 1647.64   36.20
   1   0   4 1658.73   40.00
   1   0   4 1622.44   39.50
  -2   0  -4  384.96   14.30
  -2   0  -4  343.17   13.90
  -2   0  -4  358.46   14.70
  -2   0  -4  368.86   14.60
  -2   0  -4  358.46   13.10
  -2   0  -4  383.06   10.70
  -2   0  -4  359.66   14.40
   2   0   4  378.46   14.40
   2   0   4  394.86   15.00
   2   0   4  357.86    9.20
   2   0   4  376.66   13.30
   2   0   4  356.56   14.10
   2   0   4  376.36   14.00
   2   0   4  362.66   11.40
  -3   0  -4  610.64   18.70
  -3   0  -4  622.44   20.80
  -3   0  -4  588.14   18.10
  -3   0  -4  636.44   21.40
  -3   0  -4  597.64   19.80
   3   0   4  594.44   19.90
   3   0   4  595.94   13.70
   3   0   4  610.84   20.50
   3   0   4  606.74   21.00
   3   0   4  641.44   20.90
   3   0   4  608.64   17.50
  -4   0  -4   14.50    6.20
  -4   0  -4   -2.50    5.40
  -4   0  -4    0.70    4.20
  -4   0  -4   -0.20    4.00
  -4   0  -4    2.70    3.90
   4   0   4    4.40    6.20
   4   0   4   -4.00    4.70
   4   0   4    6.90    1.30
   4   0   4    3.50    6.00
   4   0   4    1.20    3.80
   4   0   4   -1.90    1.10
  -5   0  -4   36.70    6.40
  -5   0  -4   42.30    7.40
  -5   0  -4   33.00    7.20
  -5   0  -4   29.50    8.30
  -5   0  -4   31.80    2.90
  -5   0  -4   37.70    9.10
   5   0   4   41.30    6.70
   5   0   4   32.60    7.60
   5   0   4   38.30    9.10
   5   0   4   36.90    9.10
  -6   0  -4    6.20    7.70
  -6   0  -4    6.50    6.30
  -6   0  -4   -1.90    6.90
   6   0   4    0.30    5.40
   6   0   4    6.40    6.70
   6   0   4   -4.00    7.90
   6   0   4   -9.50    6.60
   6   0   4   -5.40    6.80
  -7   0  -4    7.30    7.60
  -7   0  -4   19.00    9.10
  -7   0  -4   -2.30    6.50
   7   0   4   17.60    8.90
   7   0   4   15.60    8.90
   7   0   4    0.30    9.30
   7   0   4    6.10    8.40
   7   0   4    9.10    6.30
  -8   0  -4   27.80   11.40
  -8   0  -4   22.90    8.60
   8   0   4   25.40    9.90
   8   0   4   24.40   10.50
   8   0   4   13.00   10.80
   9  -1  -4   -0.20    9.50
   9  -1  -4    3.80    6.20
   9  -1  -4    0.50    6.90
  -9   1   4    5.70    9.00
  -9   1   4    1.50    6.10
  -9   1   4    2.90    7.50
   8  -1  -4  145.49   15.10
   8  -1  -4  139.39   14.80
   8  -1  -4  129.39   12.50
  -8   1   4  155.38   14.10
  -8   1   4  141.09   12.10
   7  -1  -4  117.59   18.30
   7  -1  -4  125.39    7.70
   7  -1  -4  115.99   13.20
   7  -1  -4  121.99   11.30
  -7   1   4  109.49   10.40
  -7   1   4  124.49   12.20
   6  -1  -4  176.78    9.20
   6  -1  -4  192.28   12.50
   6  -1  -4  183.28   13.70
   6  -1  -4  184.18   12.00
  -6   1   4  166.78   11.10
  -6   1   4  191.18   12.70
   5  -1  -4   17.60    5.30
   5  -1  -4   25.90    4.50
   5  -1  -4   20.40    6.20
   5  -1  -4   30.30    6.30
  -5   1   4   28.60    6.20
  -5   1   4   26.50    5.40
  -5   1   4   20.40    5.10
  -5   1   4   32.30    6.70
   4  -1  -4 1253.77   32.80
   4  -1  -4 1204.38   32.40
   4  -1  -4 1186.28   33.00
  -4   1   4 1224.98   32.50
  -4   1   4 1257.37   33.30
  -4   1   4 1273.97   31.70
  -4   1   4 1224.28   32.60
  -4   1   4 1200.48   33.00
   3  -1  -4  309.07   12.20
   3  -1  -4  312.07   12.20
   3  -1  -4  312.87   12.20
   3  -1  -4  294.47   11.30
  -3   1   4  301.37   12.10
  -3   1   4  298.17   11.60
  -3   1   4  307.57   12.60
  -3   1   4  301.37   12.00
   2  -1  -4   16.50    3.80
   2  -1  -4   13.50    4.10
   2  -1  -4   15.90    3.60
   2  -1  -4   16.70    4.50
   2  -1  -4   23.30    2.60
  -2   1   4   17.80    4.60
  -2   1   4   13.90    4.60
  -2   1   4   13.10    4.30
   1  -1  -4  108.79    7.60
   1  -1  -4  114.19    7.40
   1  -1  -4  111.89    7.40
   1  -1  -4  106.89    4.70
   1  -1  -4  109.39    4.60
  -1   1   4  106.59    4.60
  -1   1   4  116.69    7.00
  -1   1   4  105.59    7.50
  -1   1   4  118.49    7.90
  -1   1   4  109.89    5.80
   0  -1  -4   36.30    4.90
   0  -1  -4   33.50    5.10
   0  -1  -4   28.30    3.80
   0  -1  -4   30.40    5.00
   0  -1  -4   38.50    3.60
   0   1   4   29.20    5.00
   0   1   4   25.20    4.70
   0   1   4   29.60    4.90
   0   1   4   29.60    4.70
   0   1   4   33.10    3.50
   0   1   4   34.40    4.10
   0   1   4   31.90    4.40
  -1  -1  -4 3393.26   72.19
  -1  -1  -4 3399.36   77.19
  -1  -1  -4 3408.26   73.79
  -1  -1  -4 3369.26   71.79
  -1  -1  -4 3295.27   76.49
   1   1   4 3301.77   76.89
   1   1   4 3349.56   75.99
   1   1   4 3370.26   74.79
   1   1   4 3374.16   73.69
   1   1   4 3313.07   77.09
   1   1   4 3442.96   76.89
  -2  -1  -4  466.05   12.40
  -2  -1  -4  481.65   17.60
  -2  -1  -4  457.35   13.20
  -2  -1  -4  478.05   17.60
  -2  -1  -4  506.25   16.90
   2   1   4  479.75   13.10
   2   1   4  488.55   16.10
   2   1   4  476.45   12.20
   2   1   4  463.95   15.90
   2   1   4  467.85   16.90
   2   1   4  452.15   17.20
  -3  -1  -4  889.71   23.40
  -3  -1  -4  866.31   26.20
  -3  -1  -4  828.42   26.90
  -3  -1  -4  879.81   27.40
   3   1   4  882.61   27.10
   3   1   4  875.71   21.50
   3   1   4  876.21   26.20
   3   1   4  874.91   26.10
   3   1   4  836.92   24.40
   3   1   4  879.61   21.30
  -4  -1  -4   -4.80    3.80
  -4  -1  -4   -2.10    5.70
  -4  -1  -4   -5.20    5.50
  -4  -1  -4   -4.60    4.70
   4   1   4   -3.50    2.10
   4   1   4   -1.00    3.30
   4   1   4   -4.80    4.80
   4   1   4    3.30    5.50
   4   1   4    0.40    6.40
   4   1   4    0.00    4.20
  -5  -1  -4  147.99   11.00
  -5  -1  -4  153.48   18.60
  -5  -1  -4  163.68   16.50
  -5  -1  -4  131.19   12.20
   5   1   4  132.29   13.30
   5   1   4  124.39    8.70
   5   1   4  129.39    6.50
   5   1   4  131.69   14.00
   5   1   4  124.39    6.00
  -6  -1  -4   11.00   10.60
  -6  -1  -4   15.40    7.60
  -6  -1  -4    8.20    7.10
  -6  -1  -4   28.40    9.40
   6   1   4   19.80    5.60
   6   1   4   11.60    8.40
   6   1   4    7.50    6.40
   6   1   4   15.00    2.80
  -7  -1  -4   -1.60    5.80
  -7  -1  -4    9.50    8.60
  -7  -1  -4   -7.00    8.00
   7   1   4    0.30    4.50
   7   1   4    0.90    1.10
   7   1   4   -0.40    1.00
   7   1   4   -4.40    9.00
   7   1   4    3.20    7.70
   9  -2  -4    9.90    5.50
   9  -2  -4    7.60    8.40
   9  -2  -4    2.40    6.20
  -9   2   4   23.70   10.70
  -9   2   4    0.50    7.60
  -9   2   4    9.40    5.90
   8  -2  -4  154.98   15.80
   8  -2  -4  128.19   12.70
   8  -2  -4  152.58   10.50
  -8   2   4  142.19   14.50
  -8   2   4  148.39   16.00
  -8   2   4  140.49   11.50
   7  -2  -4   42.70    5.80
   7  -2  -4   53.59    8.70
   7  -2  -4   43.30    9.00
   7  -2  -4   42.50    5.50
  -7   2   4   36.70    6.80
  -7   2   4   35.30    8.10
  -7   2   4   52.59    8.70
  -7   2   4   59.09   10.70
   6  -2  -4  133.39    8.60
   6  -2  -4  149.49   12.50
   6  -2  -4  142.19   12.70
   6  -2  -4  149.19   11.40
   6  -2  -4  137.09    7.60
  -6   2   4  130.89   12.30
  -6   2   4  145.69   14.70
  -6   2   4  161.98   11.80
  -6   2   4  137.49    9.60
   5  -2  -4  199.88   12.20
   5  -2  -4  165.98    6.30
   5  -2  -4  181.08   11.30
   5  -2  -4  176.88   12.30
  -5   2   4  172.58   12.10
  -5   2   4  187.98    9.80
  -5   2   4  182.28   11.50
  -5   2   4  187.58   12.20
  -5   2   4  192.88   12.30
   4  -2  -4  417.86   16.00
   4  -2  -4  407.16   16.10
   4  -2  -4  428.76   16.40
   4  -2  -4  411.86   14.10
  -4   2   4  432.46   16.30
  -4   2   4  427.86   16.10
  -4   2   4  426.46   16.20
  -4   2   4  423.66   14.20
   3  -2  -4  143.89    8.00
   3  -2  -4  124.89    8.80
   3  -2  -4  127.69    8.60
   3  -2  -4  150.58    9.80
  -3   2   4  143.59    9.60
  -3   2   4  139.39    9.30
  -3   2   4  133.09    8.60
   2  -2  -4  257.17   11.10
   2  -2  -4  257.77   10.90
   2  -2  -4  243.18   10.30
  -2   2   4  244.28    7.40
  -2   2   4  252.37   10.70
  -2   2   4  246.28   11.10
  -2   2   4  249.88   12.10
  -2   2   4  245.78   11.00
   1  -2  -4    1.30    4.20
   1  -2  -4    3.00    3.70
   1  -2  -4    0.80    4.00
  -1   2   4    1.50    1.90
  -1   2   4    3.10    4.30
  -1   2   4   -1.10    3.80
  -1   2   4    6.40    4.50
   0  -2  -4   44.00    5.90
   0  -2  -4   33.20    4.80
   0  -2  -4   37.70    5.50
   0  -2  -4   42.60    6.10
   0   2   4   33.20    3.70
   0   2   4   33.90    5.60
   0   2   4   31.80    4.80
   0   2   4   30.50    5.80
  -1  -2  -4  314.67   11.50
  -1  -2  -4  332.77   14.60
  -1  -2  -4  335.17   13.50
   1   2   4  341.67   14.90
   1   2   4  305.47   13.00
   1   2   4  327.87   11.30
   1   2   4  340.57   14.10
   1   2   4  328.87   13.80
   1   2   4  328.07   11.60
  -2  -2  -4   39.80    6.40
  -2  -2  -4   40.20    7.20
  -2  -2  -4   26.50    6.40
  -2  -2  -4   30.50    3.40
   2   2   4   33.30    6.20
   2   2   4   26.80    6.10
   2   2   4   29.00    6.20
   2   2   4   33.50    4.40
  -3  -2  -4   54.39    5.70
  -3  -2  -4   51.49    7.40
  -3  -2  -4   59.39    8.60
  -3  -2  -4   61.39    8.40
   3   2   4   68.89    8.60
   3   2   4   53.69    6.00
   3   2   4   61.69    7.30
   3   2   4   53.89    8.30
   3   2   4   54.39    5.70
  -4  -2  -4   73.19    9.80
  -4  -2  -4   52.89    7.60
  -4  -2  -4   62.79    6.80
  -4  -2  -4   91.29   11.30
   4   2   4   84.09    9.50
   4   2   4   70.99    9.50
   4   2   4   66.09    6.00
   4   2   4   69.59    7.70
   4   2   4   63.09    4.40
  -5  -2  -4    0.10    4.60
  -5  -2  -4   -3.80    7.30
  -5  -2  -4    3.40    7.40
   5   2   4   -4.00    6.40
   5   2   4   -2.20    5.00
   5   2   4    2.90    3.00
   5   2   4    3.70    3.30
  -6  -2  -4   57.09   11.20
  -6  -2  -4   61.99   11.80
  -6  -2  -4   64.49   14.80
  -6  -2  -4   76.09   10.50
   6   2   4   63.69   11.00
   6   2   4   62.79    6.80
   6   2   4   97.19   12.80
  -7  -2  -4   12.20    7.20
  -7  -2  -4    1.30    7.80
  -7  -2  -4    5.30    9.30
   7   2   4    7.00    4.00
   7   2   4   10.10    9.00
   7   2   4   12.20    9.00
   9  -3  -4   -5.10    6.60
   9  -3  -4    0.90    4.20
   9  -3  -4    3.30   12.10
   9  -3  -4   -1.70    7.70
  -9   3   4    3.10    7.30
  -9   3   4    3.20    4.90
  -9   3   4   -4.80    8.50
   8  -3  -4   -0.10    1.80
   8  -3  -4    7.80    7.20
   8  -3  -4   -3.00    6.90
   8  -3  -4    4.10    4.20
  -8   3   4   13.90    7.20
  -8   3   4   -1.50    7.30
  -8   3   4   18.20    9.30
  -8   3   4   -2.00    4.70
   7  -3  -4   58.79    6.50
   7  -3  -4   64.59   10.60
   7  -3  -4   52.59   10.80
   7  -3  -4   47.60    4.40
  -7   3   4   53.89    8.80
  -7   3   4   32.40    8.60
  -7   3   4   33.30    9.00
  -7   3   4   51.59    6.70
  -7   3   4   52.49    9.50
   6  -3  -4   12.20    6.60
   6  -3  -4   14.30    9.10
  -6   3   4    8.20    6.50
  -6   3   4   12.60    7.30
  -6   3   4   11.80    4.80
  -6   3   4    6.50    6.90
  -6   3   4    9.80    6.70
   5  -3  -4    3.10    5.00
   5  -3  -4    2.90    5.50
  -5   3   4   -1.00    5.50
  -5   3   4   10.90    6.10
  -5   3   4    0.70    5.70
   4  -3  -4   71.19    8.10
   4  -3  -4   74.29    6.80
   4  -3  -4   90.59    9.80
  -4   3   4   64.09    8.00
  -4   3   4   86.29    8.70
  -4   3   4   90.09    9.20
   3  -3  -4   18.50    3.50
   3  -3  -4   16.90    5.50
   3  -3  -4   21.60    4.60
   3  -3  -4   16.40    4.80
  -3   3   4   20.80    6.00
  -3   3   4   19.60    4.70
  -3   3   4   19.20    5.30
   2  -3  -4    0.70    4.50
   2  -3  -4    2.00    4.10
   2  -3  -4    6.10    4.50
  -2   3   4    2.10    3.00
  -2   3   4    4.00    4.20
  -2   3   4   -4.00    4.50
  -2   3   4   -6.30    4.10
   1  -3  -4   71.39    7.20
   1  -3  -4   70.19    7.60
   1  -3  -4   79.99    7.30
  -1   3   4   66.79    7.30
  -1   3   4   66.19    6.90
  -1   3   4   73.79    4.60
  -1   3   4   73.89    8.00
  -1   3   4   73.39    7.70
   0  -3  -4   42.70    7.00
   0  -3  -4   34.90    6.20
   0  -3  -4   29.60    5.20
   0  -3  -4   36.60    5.60
   0   3   4   37.90    6.60
   0   3   4   44.00    6.00
   0   3   4   33.10    6.30
   0   3   4   40.20    2.70
   0   3   4   39.80    3.50
  -1  -3  -4    7.60    5.50
  -1  -3  -4   12.60    5.00
  -1  -3  -4   10.90    4.60
   1   3   4   13.50    4.40
   1   3   4   11.70    5.40
   1   3   4    5.70    4.90
   1   3   4   13.70    2.10
  -2  -3  -4   58.29    4.70
  -2  -3  -4   46.50    7.80
  -2  -3  -4   54.89    7.30
   2   3   4   51.89    4.70
   2   3   4   47.00    7.10
   2   3   4   59.49    7.40
   2   3   4   56.59    6.20
  -3  -3  -4   62.79    6.10
  -3  -3  -4   55.99    8.50
  -3  -3  -4   61.29    9.30
  -3  -3  -4   67.79    8.40
  -3  -3  -4   51.59    3.00
   3   3   4   51.49    7.50
   3   3   4   69.29    7.90
   3   3   4   76.49   15.80
   3   3   4   54.59    6.20
   3   3   4   63.69    6.40
  -4  -3  -4   34.90    7.40
  -4  -3  -4   31.60    8.70
  -4  -3  -4   30.20    5.50
  -4  -3  -4   44.80   15.50
   4   3   4   37.50    5.40
   4   3   4   24.80    6.90
   4   3   4   49.80    9.90
   4   3   4   36.60    5.80
   4   3   4   43.00    7.50
  -5  -3  -4    3.90    7.00
  -5  -3  -4    2.70    7.80
  -5  -3  -4    2.50    4.70
  -5  -3  -4   -6.90    6.00
   5   3   4   -4.90    5.10
   5   3   4    2.20    3.60
   5   3   4   -4.50    4.30
  -6  -3  -4    8.60    9.70
  -6  -3  -4   19.50    8.00
  -6  -3  -4   27.50    9.40
  -6  -3  -4   28.30    8.00
   6   3   4   20.90   14.10
   6   3   4   24.90    7.40
  -7  -3  -4  -12.20    9.70
  -7  -3  -4    1.50    6.70
  -7  -3  -4   -4.60    9.00
   7   3   4    0.00    2.30
   7   3   4  -13.00    8.90
   9  -4  -4    4.70    6.40
   9  -4  -4   12.50   10.70
   9  -4  -4    1.30    1.90
   9  -4  -4   11.30    9.40
   9  -4  -4   -4.70   18.80
  -9   4   4   -3.30   11.80
  -9   4   4   11.50    7.80
  -9   4   4   13.30    7.90
  -9   4   4    0.10    9.40
   8  -4  -4   46.30   10.30
   8  -4  -4   33.30    9.00
   8  -4  -4   50.29   11.30
  -8   4   4   29.70    7.80
  -8   4   4   28.70    9.10
  -8   4   4   24.20    9.40
  -8   4   4   40.60    9.90
   7  -4  -4   36.80    8.60
   7  -4  -4   59.19   11.00
   7  -4  -4   23.20    7.50
  -7   4   4   30.30    8.30
  -7   4   4   38.50   10.20
  -7   4   4   28.10    7.80
   6  -4  -4   20.80    8.00
   6  -4  -4    8.00    6.60
   6  -4  -4   18.50    7.00
  -6   4   4   16.00    7.50
  -6   4   4    9.30    6.60
  -6   4   4    9.70    7.30
   5  -4  -4   31.50    7.60
   5  -4  -4   34.10    5.20
   5  -4  -4   32.10    6.20
  -5   4   4   32.80    7.40
  -5   4   4   43.50    7.80
  -5   4   4   28.90    7.40
   4  -4  -4    0.20    5.70
   4  -4  -4    6.00    5.70
   4  -4  -4    4.60    6.80
   4  -4  -4    6.80    3.60
  -4   4   4    0.30    5.10
  -4   4   4   -0.80    4.90
  -4   4   4    2.50    5.20
   3  -4  -4  388.46   17.00
   3  -4  -4  382.96   16.60
   3  -4  -4  387.86   16.60
   3  -4  -4  409.46   10.90
   3  -4  -4  406.36   14.20
  -3   4   4  378.96   15.40
  -3   4   4  396.86   16.00
  -3   4   4  404.46   14.80
   2  -4  -4   -1.10    4.00
   2  -4  -4   11.50    5.00
   2  -4  -4   10.40    5.20
  -2   4   4   -5.70    4.20
  -2   4   4    4.20    5.00
  -2   4   4   12.90    5.60
  -2   4   4    8.30    3.60
   1  -4  -4  563.14   19.90
   1  -4  -4  603.44   21.00
   1  -4  -4  612.84   19.20
  -1   4   4  578.24   20.50
  -1   4   4  569.84   20.90
  -1   4   4  582.14   20.00
   0  -4  -4  293.87   12.90
   0  -4  -4  287.27    9.60
   0  -4  -4  299.57   13.50
   0  -4  -4  281.47   14.80
   0   4   4  288.27    8.80
   0   4   4  271.97   13.00
   0   4   4  296.17   14.00
   0   4   4  276.67   14.60
  -1  -4  -4  130.79   10.00
  -1  -4  -4  123.09   10.00
  -1  -4  -4  121.89   11.30
  -1  -4  -4  115.19    9.20
   1   4   4  135.39   12.00
   1   4   4  123.59    5.60
   1   4   4  121.89   10.30
   1   4   4  121.69    9.40
  -2  -4  -4   73.89    9.80
  -2  -4  -4   97.69    9.60
   2   4   4   86.29    5.80
   2   4   4   78.39   16.00
   2   4   4   95.69    8.80
  -3  -4  -4  197.38   16.20
  -3  -4  -4  202.28   13.20
  -3  -4  -4  206.78    9.70
  -3  -4  -4  234.18   15.60
   3   4   4  203.18    9.70
   3   4   4  235.18   13.50
   3   4   4  196.98   13.80
   3   4   4  216.58   11.80
  -4  -4  -4  205.78   17.30
  -4  -4  -4  182.58   13.00
  -4  -4  -4  200.98   15.80
  -4  -4  -4  183.28   10.50
   4   4   4  211.58   13.20
   4   4   4  197.78   14.20
   4   4   4  187.38   10.40
   4   4   4  197.38   11.40
  -5  -4  -4   -0.30    4.40
  -5  -4  -4   -5.50    8.10
  -5  -4  -4    4.20    7.00
  -5  -4  -4   10.20    6.60
   5   4   4    3.80    5.10
   5   4   4    2.30    8.10
   5   4   4    2.90    5.70
   5   4   4    9.60    4.60
  -6  -4  -4   15.30   16.10
  -6  -4  -4   31.30    7.40
  -6  -4  -4   18.40    6.70
  -6  -4  -4   17.30    8.60
   6   4   4   30.80    8.10
   6   4   4   16.90    9.90
   6   4   4   20.90    6.30
   8  -5  -4   -2.70    7.00
   8  -5  -4    8.40    7.80
  -8   5   4    9.00    7.60
  -8   5   4   -2.30    7.80
   7  -5  -4   44.50    9.00
   7  -5  -4   37.40    8.80
   7  -5  -4   21.20    8.30
  -7   5   4   51.29    9.60
  -7   5   4   33.90    9.30
   6  -5  -4   -3.10    6.60
   6  -5  -4   -0.20    7.30
   6  -5  -4   -4.80    5.40
  -6   5   4    9.60    7.10
  -6   5   4    4.10    6.50
  -6   5   4    5.70    6.40
   5  -5  -4   73.59    7.30
   5  -5  -4   40.10   14.40
   5  -5  -4   57.39    9.30
   5  -5  -4   65.79    7.60
  -5   5   4   58.99    8.80
  -5   5   4   60.59    9.50
  -5   5   4   67.29    8.90
   4  -5  -4   -6.20    5.70
   4  -5  -4   13.70    4.00
   4  -5  -4   -1.00    6.00
   4  -5  -4    9.70    6.60
   4  -5  -4   10.40    4.40
  -4   5   4   11.20    5.60
  -4   5   4    9.30    5.90
  -4   5   4   15.30    7.20
   3  -5  -4   26.80    6.40
   3  -5  -4   18.70    5.90
   3  -5  -4   49.20    7.90
  -3   5   4   23.90    5.30
  -3   5   4   41.10    7.50
  -3   5   4   34.60    6.50
   2  -5  -4   -5.70    3.70
   2  -5  -4    2.60    5.70
   2  -5  -4    7.20    5.40
  -2   5   4    5.80    4.70
  -2   5   4    1.90    3.80
  -2   5   4   -2.00    5.00
  -2   5   4   -1.10    5.80
   1  -5  -4  591.34   21.40
   1  -5  -4  622.54   22.60
   1  -5  -4  580.44   19.70
  -1   5   4  592.84   21.50
  -1   5   4  581.04   21.70
  -1   5   4  595.34   22.50
   0  -5  -4   -3.10    4.20
   0  -5  -4    1.30    5.70
   0  -5  -4    3.60    3.20
   0  -5  -4   -1.20    5.80
   0   5   4    1.50    5.80
   0   5   4   -3.80    4.90
   0   5   4   -3.20    5.70
   0   5   4   -1.80    2.60
  -1  -5  -4  281.67   16.90
  -1  -5  -4  256.37   13.80
   1   5   4  247.08    9.20
   1   5   4  237.98   13.70
   1   5   4  262.07   14.20
   1   5   4  271.77   16.70
  -2  -5  -4  106.59   11.30
  -2  -5  -4  115.59   13.00
   2   5   4  113.69   11.60
   2   5   4  107.49   10.70
   2   5   4  105.69   12.80
   2   5   4  101.19    9.70
  -3  -5  -4  356.46   20.70
  -3  -5  -4  385.96   20.00
  -3  -5  -4  363.86   17.40
   3   5   4  352.56   16.80
   3   5   4  377.56   13.40
   3   5   4  356.86   27.90
   3   5   4  387.06   17.90
  -4  -5  -4    5.20    4.40
  -4  -5  -4    5.80    8.80
  -4  -5  -4    1.80    7.70
   4   5   4    5.10    6.10
   4   5   4    7.20    4.50
   4   5   4    0.80    5.90
   4   5   4   -1.70    6.10
  -5  -5  -4   42.80    7.10
  -5  -5  -4   33.30    7.60
  -5  -5  -4   42.40    9.50
  -5  -5  -4   27.90   10.90
   5   5   4   53.39   15.00
   5   5   4   39.40    6.70
   5   5   4   40.10   11.10
   5   5   4   48.70    9.00
   8  -6  -4   64.29   14.20
   8  -6  -4   34.20    9.10
   8  -6  -4   24.30    9.00
  -8   6   4   20.90    9.10
  -8   6   4   47.40   11.40
  -8   6   4   18.00    9.90
   7  -6  -4  113.29   12.50
   7  -6  -4  116.39   13.20
   7  -6  -4  141.09   16.70
  -7   6   4   93.69   11.90
  -7   6   4  118.29   14.00
  -7   6   4  111.59   14.10
   6  -6  -4  213.18   17.60
   6  -6  -4  181.58   15.20
   6  -6  -4  204.18   13.00
  -6   6   4  192.08   15.30
  -6   6   4  195.58   14.80
  -6   6   4  216.88   15.00
   5  -6  -4  388.86   14.40
   5  -6  -4  390.56   19.90
   5  -6  -4  387.76   19.70
   5  -6  -4  386.96   14.40
  -5   6   4  413.06   19.00
  -5   6   4  393.36   20.00
  -5   6   4  374.36   18.10
   4  -6  -4  970.10   31.70
   4  -6  -4  919.71   27.10
   4  -6  -4 1010.50   32.40
  -4   6   4  945.91   29.70
  -4   6   4  988.50   30.20
  -4   6   4  954.60   32.00
   3  -6  -4  229.08   15.10
   3  -6  -4  221.98   15.40
   3  -6  -4  201.28   15.00
  -3   6   4  212.48   12.40
  -3   6   4  220.48   12.90
  -3   6   4  223.58   18.80
   2  -6  -4  765.32   27.40
   2  -6  -4  814.92   24.90
   2  -6  -4  799.12   33.60
  -2   6   4  768.02   27.40
  -2   6   4  794.22   27.40
   1  -6  -4  362.96   15.40
   1  -6  -4  356.26   18.60
   1  -6  -4  343.77   17.60
   1  -6  -4  379.66   14.70
  -1   6   4  352.86   21.60
  -1   6   4  343.07   17.70
  -1   6   4  360.16   13.20
  -1   6   4  366.86   17.80
   0  -6  -4  772.62   26.80
   0  -6  -4  786.32   29.50
   0  -6  -4  795.82   22.30
   0  -6  -4  774.12   25.00
   0   6   4  771.12   26.60
   0   6   4  770.32   28.70
   0   6   4  754.72   26.30
   0   6   4  767.02   21.20
  -1  -6  -4   -1.90    5.40
  -1  -6  -4    4.40    7.40
   1   6   4    2.40    3.90
   1   6   4   -8.80    5.00
   1   6   4   -5.80    5.10
   1   6   4   -1.70    7.00
  -2  -6  -4   35.00    7.70
  -2  -6  -4   38.80    9.90
   2   6   4   36.50    9.50
   2   6   4   48.50    8.20
   2   6   4   35.70    8.00
   2   6   4   43.60    5.10
  -3  -6  -4   -0.90    8.00
  -3  -6  -4    4.10    6.50
   3   6   4   -2.20    7.20
   3   6   4   16.10    8.10
   3   6   4    4.50    4.00
   3   6   4   -0.80    5.90
   3   6   4   -8.90    6.10
  -4  -6  -4   27.00    8.30
  -4  -6  -4   19.20    6.70
  -4  -6  -4   19.90   10.40
   4   6   4   24.50    5.50
   4   6   4   18.90    7.50
   4   6   4   13.10    8.40
   4   6   4   18.30    7.80
   4   6   4   27.10    6.80
   7  -7  -4    6.40    7.80
   7  -7  -4   -6.40    6.00
   7  -7  -4   -4.70    7.30
   7  -7  -4    4.30    8.10
  -7   7   4   -4.20    9.60
  -7   7   4   -3.00    6.50
  -7   7   4   14.30    9.20
   6  -7  -4    4.10    5.10
   6  -7  -4    7.00    7.40
   6  -7  -4    6.60    7.20
   6  -7  -4   10.50    8.40
   6  -7  -4   -0.10    1.90
  -6   7   4  -12.90    7.40
  -6   7   4    6.00    6.40
   5  -7  -4    9.60    7.40
   5  -7  -4   11.90    8.70
   5  -7  -4    9.60    4.40
  -5   7   4   21.60    7.10
  -5   7   4   15.60    7.70
  -5   7   4   12.90    8.40
   4  -7  -4    0.00    4.30
   4  -7  -4   12.50    7.80
   4  -7  -4    5.20    8.00
  -4   7   4   11.10    6.00
  -4   7   4   -7.60    4.30
  -4   7   4   -2.20    6.10
   3  -7  -4    9.60   13.00
   3  -7  -4   26.20    8.10
  -3   7   4   32.40    7.00
  -3   7   4   35.90    9.50
  -3   7   4   26.10    6.70
   2  -7  -4   40.30    7.70
   2  -7  -4   12.00    6.70
   2  -7  -4   31.50    9.30
   2  -7  -4   21.40   12.20
   2  -7  -4   33.90    6.80
  -2   7   4   21.90    8.60
   1  -7  -4    2.60    5.00
   1  -7  -4    2.60    5.00
   1  -7  -4    0.10    7.00
   1  -7  -4    5.80    6.90
  -1   7   4    1.20    3.80
  -1   7   4   -1.80    4.30
   0  -7  -4   -0.70    4.70
   0  -7  -4    0.70    7.10
   0  -7  -4   -2.70    3.60
   0   7   4    2.40    3.60
   0   7   4   -8.10    5.80
   0   7   4   -7.90    6.30
   0   7   4   -0.60    4.30
   0   7   4   -1.70    2.30
  -1  -7  -4   35.60    9.90
   1   7   4   37.60    8.30
   1   7   4   48.50    5.50
   1   7   4   41.90    9.70
  -2  -7  -4   47.50    8.80
  -2  -7  -4   49.20   10.60
   2   7   4   38.40    5.30
   2   7   4   37.30   10.10
   2   7   4   24.40    8.20
  -3  -7  -4   17.40    8.30
  -3  -7  -4    5.90    8.60
   3   7   4    6.50    3.70
   3   7   4   16.30    9.30
   6  -8  -4  171.08   15.50
   6  -8  -4  151.38   15.30
   6  -8  -4  160.68   18.40
  -6   8   4  154.68   15.30
  -6   8   4  170.08   16.50
  -6   8   4  152.88   13.60
   5  -8  -4   46.30   10.60
   5  -8  -4   34.20    8.90
   5  -8  -4   25.60   10.00
  -5   8   4   10.40    6.10
  -5   8   4   28.50   10.90
  -5   8   4   16.20    6.60
   4  -8  -4  283.77   18.60
   4  -8  -4  247.78   19.60
   4  -8  -4  262.77   13.20
   4  -8  -4  254.27   17.60
  -4   8   4  252.87   18.20
  -4   8   4  267.77   15.20
  -4   8   4  277.17   15.50
  -4   8   4  280.17   18.90
   3  -8  -4   -3.80    7.10
   3  -8  -4    0.80    6.30
   3  -8  -4    1.60    7.20
   3  -8  -4    0.80    7.10
  -3   8   4    3.60    5.10
  -3   8   4   -1.60    6.60
   2  -8  -4  391.36   21.00
   2  -8  -4  390.76   20.90
   2  -8  -4  373.26   21.00
   2  -8  -4  392.96   16.50
   2  -8  -4  395.56   18.00
  -2   8   4  400.36   21.00
  -2   8   4  394.16   21.00
   1  -8  -4   10.30    8.00
   1  -8  -4   10.80    4.80
   1  -8  -4   23.40    6.10
  -1   8   4   12.10    4.90
  -1   8   4   28.10    8.40
  -1   8   4   13.70    7.50
   0  -8  -4   20.90    8.40
   0  -8  -4   14.70    4.70
   0  -8  -4    8.90    9.10
   0   8   4   14.00    4.40
   0   8   4   22.60    8.20
   0   8   4    5.50    8.10
   0   8   4   14.50    6.90
  -1  -8  -4    2.00    5.20
  -1  -8  -4    6.30    8.20
   1   8   4   -2.20    5.80
   1   8   4   -0.20    7.10
   1   8   4    3.10    3.50
   1   8   4    6.70    7.30
  -2  -8  -4   -3.50    7.30
  -2  -8  -4    7.80    4.70
   2   8   4   -4.40    2.60
   2   8   4    6.30    7.20
   2   8   4   -3.30    7.20
   5  -9  -4   15.40    8.60
   5  -9  -4   22.40    8.40
   5  -9  -4   15.30    9.10
  -5   9   4    9.60    6.80
  -5   9   4   17.10    9.00
   4  -9  -4   17.20    8.60
   4  -9  -4    7.60    7.70
   4  -9  -4    0.20    2.80
   4  -9  -4    0.90    8.20
   4  -9  -4    1.60    8.70
  -4   9   4    8.70    8.60
  -4   9   4    6.40    8.30
  -4   9   4    9.90    6.60
   3  -9  -4   74.69   11.60
   3  -9  -4   89.79   19.20
   3  -9  -4   97.79   12.40
   3  -9  -4   85.89   11.90
  -3   9   4   74.59   12.80
  -3   9   4   74.29   11.40
   2  -9  -4   -8.40    2.40
   2  -9  -4   -9.00    5.40
   2  -9  -4   -0.60    7.00
   2  -9  -4   -5.10    5.10
  -2   9   4   -1.30    4.70
  -2   9   4    6.10    7.90
  -2   9   4   -0.20    6.90
   1  -9  -4   64.99   11.70
   1  -9  -4   55.19    8.00
   1  -9  -4   69.39   12.30
  -1   9   4   62.09    7.80
  -1   9   4   61.19   10.60
   0  -9  -4    1.20    4.00
   0  -9  -4   17.50    9.30
   0  -9  -4    1.20    2.90
   0   9   4   -4.00    7.90
   0   9   4    5.40    4.20
   0   9   4   11.30    7.60
   0   9   4   20.00    7.20
   1  11  -5   11.10    8.00
   1  11  -5   19.30    4.30
   1  11  -5   11.30    8.70
   1  11  -5    1.60    7.70
  -1 -11   5    2.30    8.40
  -1 -11   5    8.40    6.50
   0  11  -5    3.00    7.50
   0  11  -5   21.60   10.30
   0  11  -5   -2.10    4.60
   0 -11   5    0.00    3.60
   0 -11   5    1.10    4.90
   0 -11   5    0.00    8.40
   0 -11   5    7.20    7.40
  -1  11  -5   17.70    8.70
  -1  11  -5   14.80    9.50
   1 -11   5   -3.60    7.00
  -2  11  -5   -7.00    7.00
  -2  11  -5   -1.70    9.00
   2 -11   5    4.70    8.00
  -3  11  -5   -1.60    5.90
  -3  11  -5   10.80    7.00
  -3  11  -5  -11.60    7.70
   3 -11   5   -3.70    1.80
   3 -11   5   -6.90    5.40
   3 -11   5   -0.50    8.80
   3  10  -5   -0.70    4.10
   3  10  -5   14.40    9.10
   3  10  -5   -3.20    5.80
   3  10  -5    0.30    6.90
  -3 -10   5    2.60    6.60
  -3 -10   5    4.00    4.90
  -3 -10   5    1.80    2.40
  -3 -10   5    5.70    7.90
   2  10  -5    5.40    5.60
   2  10  -5    2.90    6.90
   2  10  -5   -5.10    3.60
   2  10  -5    0.70    8.20
  -2 -10   5    4.70    6.40
  -2 -10   5   -1.20    7.00
  -2 -10   5   -2.60    2.40
   1  10  -5    5.20    5.10
   1  10  -5    7.70    9.40
   1  10  -5    6.80    7.60
   1  10  -5    0.80    4.70
   1  10  -5    2.70    3.80
  -1 -10   5    4.30    6.40
  -1 -10   5    2.80    3.40
  -1 -10   5    8.30    7.50
  -1 -10   5    1.00    5.50
   0  10  -5    7.80    6.80
   0  10  -5    3.20    4.20
   0  10  -5    4.40    7.90
   0  10  -5   -9.10    6.70
   0 -10   5    3.20    8.10
   0 -10   5    3.40    5.80
   0 -10   5   -3.10    6.20
   0 -10   5    1.60    4.30
  -1  10  -5   19.90    9.20
  -1  10  -5    8.80    7.80
  -1  10  -5   13.80    7.50
   1 -10   5    8.60    5.40
   1 -10   5   -3.90    3.40
   1 -10   5    1.60    7.50
  -2  10  -5    9.60    8.00
  -2  10  -5    5.40    5.30
   2 -10   5    2.20    8.00
   2 -10   5    1.10    6.40
  -3  10  -5    8.10    8.00
  -3  10  -5    8.80    4.60
   3 -10   5    4.10    9.00
  -4  10  -5    2.70    3.80
  -4  10  -5   22.00    8.30
  -4  10  -5   14.20    7.60
   4 -10   5   27.10   11.10
   4 -10   5   16.70    7.80
  -5  10  -5    4.40    3.70
  -5  10  -5   10.60    7.70
   5 -10   5   -1.70    9.40
   5 -10   5   -8.20    7.60
   4   9  -5   -5.70    6.50
   4   9  -5    6.90    7.30
   4   9  -5   -1.30    7.00
   4   9  -5    9.00    6.00
  -4  -9   5   -0.80    1.70
  -4  -9   5   -1.20    4.10
  -4  -9   5   -6.80    6.00
   3   9  -5   -1.70    6.50
   3   9  -5   -4.50    7.50
   3   9  -5    2.90    5.50
   3   9  -5    4.10    5.90
  -3  -9   5   -1.30    1.80
  -3  -9   5   -4.50    6.30
  -3  -9   5    1.70    1.60
  -3  -9   5   -1.30    6.60
   2   9  -5    5.60    7.40
   2   9  -5   -7.50    6.20
   2   9  -5   -5.60    5.10
  -2  -9   5   -0.60    6.80
  -2  -9   5   -7.70    3.40
  -2  -9   5   -4.40    5.50
   1   9  -5  109.49   12.70
   1   9  -5   91.19   11.90
   1   9  -5   88.29    9.50
   1   9  -5   92.59    7.30
   1   9  -5   97.19   12.00
  -1  -9   5   75.99   11.00
  -1  -9   5   73.59    9.90
  -1  -9   5   91.59    8.90
  -1  -9   5   92.29    9.90
   0   9  -5    7.30    7.10
   0   9  -5   -5.60    6.80
   0   9  -5    9.90    3.80
   0   9  -5    4.60    7.00
   0  -9   5   -2.70    7.00
   0  -9   5   -0.50    4.10
   0  -9   5   -3.30    6.70
   0  -9   5    4.60    5.20
  -1   9  -5   23.00    8.20
  -1   9  -5   27.80    9.10
  -1   9  -5   31.70    8.60
   1  -9   5   42.90    8.10
   1  -9   5   30.70    9.20
   1  -9   5   31.50    4.20
  -2   9  -5   43.50    9.50
  -2   9  -5   28.80    8.20
   2  -9   5   36.00   10.90
   2  -9   5   21.30    6.80
   2  -9   5   46.60    5.80
  -3   9  -5   56.09    9.90
  -3   9  -5   60.59    9.70
  -3   9  -5   44.10    9.10
   3  -9   5   61.39    9.30
   3  -9   5   78.09   12.90
   3  -9   5   65.69    4.60
  -4   9  -5   -9.30    5.70
  -4   9  -5   -9.70    6.20
  -4   9  -5    2.40    4.40
  -4   9  -5    0.50    7.20
   4  -9   5   11.80    9.60
  -5   9  -5    1.50    6.10
  -5   9  -5    8.90    6.20
  -5   9  -5    0.90    4.50
  -5   9  -5    9.10    8.00
  -5   9  -5  -11.60    8.10
   5  -9   5    6.10    9.10
   5  -9   5    0.10    7.10
   5  -9   5   -4.60    7.50
  -6   9  -5   28.80    7.40
  -6   9  -5    6.10   12.80
   6  -9   5   12.30   10.90
   6  -9   5   26.70   10.20
   6  -9   5   17.00    9.50
   5   8  -5   22.00    7.20
   5   8  -5    8.80    8.00
   5   8  -5   16.10    8.00
  -5  -8   5   14.50    4.80
  -5  -8   5   15.70    8.60
   4   8  -5  250.37   17.30
   4   8  -5  257.87   16.90
   4   8  -5  251.57   15.30
  -4  -8   5  245.18   14.90
  -4  -8   5  252.17   11.60
   3   8  -5    3.70    7.30
   3   8  -5    3.00    7.50
   3   8  -5   11.00    7.40
  -3  -8   5   -3.60    4.10
  -3  -8   5   -2.90    6.30
  -3  -8   5   -2.10    6.40
  -3  -8   5    5.50    3.90
   2   8  -5  594.14   32.60
   2   8  -5  598.74   22.10
   2   8  -5  603.74   24.70
  -2  -8   5  628.34   22.80
  -2  -8   5  664.33   25.00
  -2  -8   5  617.84   19.40
   1   8  -5  409.16   19.80
   1   8  -5  397.46   15.70
   1   8  -5  365.16   18.80
   1   8  -5  357.06   26.70
  -1  -8   5  386.86   15.10
  -1  -8   5  385.56   19.30
  -1  -8   5  374.16   27.70
  -1  -8   5  427.46   16.10
   0   8  -5  991.40   26.20
   0   8  -5  987.60   32.80
   0   8  -5  997.70   35.90
   0   8  -5 1033.90   32.40
   0   8  -5  970.60   36.40
   0  -8   5  948.51   32.70
   0  -8   5  973.40   26.20
   0  -8   5 1030.90   33.80
   0  -8   5  975.90   28.80
  -1   8  -5  503.35   24.50
  -1   8  -5  483.05   21.10
   1  -8   5  461.35   33.70
   1  -8   5  480.45   19.20
  -2   8  -5 2089.79   53.89
  -2   8  -5 2002.70   55.59
   2  -8   5 2041.40   56.89
   2  -8   5 2036.30   47.70
   2  -8   5 2010.20   52.99
  -3   8  -5  410.16   12.30
  -3   8  -5  393.56   23.20
  -3   8  -5  433.76   20.30
  -3   8  -5  436.46   20.80
  -3   8  -5  414.26   18.90
   3  -8   5  418.56   19.80
   3  -8   5  432.66   22.80
  -4   8  -5  557.24   21.60
  -4   8  -5  609.44   25.30
  -4   8  -5  564.74   24.20
  -4   8  -5  588.24   23.40
   4  -8   5  536.25   23.90
   4  -8   5  606.94   24.90
   4  -8   5  532.35   26.30
  -5   8  -5   38.00    7.90
  -5   8  -5   21.00    8.10
  -5   8  -5   46.00    8.50
   5  -8   5   27.00    9.00
   5  -8   5   40.40   10.10
   5  -8   5   44.00   10.90
  -6   8  -5  127.09   11.60
  -6   8  -5  159.78   17.00
   6  -8   5  141.29   10.20
   6  -8   5  136.49   16.80
   6  -8   5  144.29   16.10
   6   7  -5   -2.40    7.40
   6   7  -5   -0.20    6.40
   6   7  -5   -1.90    8.20
  -6  -7   5    1.20    8.00
  -6  -7   5   -1.40    4.10
  -6  -7   5   -1.50    6.60
   5   7  -5  441.36   19.90
   5   7  -5  389.16   21.30
   5   7  -5  429.36   22.40
  -5  -7   5  426.76   20.20
  -5  -7   5  385.06   14.60
  -5  -7   5  440.16   22.20
   4   7  -5   42.00    8.60
   4   7  -5    7.60    7.00
   4   7  -5    6.80    7.70
  -4  -7   5   23.90    4.40
  -4  -7   5   14.50    8.10
  -4  -7   5   15.50    6.60
   3   7  -5  495.75   25.70
   3   7  -5  465.55   20.10
   3   7  -5  486.65   20.20
  -3  -7   5  504.05   15.80
  -3  -7   5  508.55   20.30
  -3  -7   5  477.75   15.10
   2   7  -5  302.27   15.90
   2   7  -5  260.57   16.10
   2   7  -5  277.77   13.70
  -2  -7   5  300.77   15.70
  -2  -7   5  270.47    8.60
  -2  -7   5  303.17   14.40
  -2  -7   5  285.17   11.10
   1   7  -5  858.41   24.90
   1   7  -5  924.61   29.60
   1   7  -5  878.21   29.30
  -1  -7   5  923.41   29.10
  -1  -7   5  928.71   25.40
  -1  -7   5  840.22   29.20
  -1  -7   5  878.91   24.40
   0   7  -5  447.86   18.80
   0   7  -5  451.45   19.10
   0   7  -5  443.06   14.60
   0   7  -5  453.75   19.60
   0   7  -5  440.66   19.30
   0  -7   5  416.96   15.70
   0  -7   5  435.16   19.30
   0  -7   5  442.66   19.90
  -1   7  -5  397.06   17.40
  -1   7  -5  407.16   18.10
  -1   7  -5  433.46   19.20
   1  -7   5  411.86   19.60
   1  -7   5  402.56   16.30
  -2   7  -5 1010.40   31.00
  -2   7  -5 1093.39   31.10
  -2   7  -5  994.50   32.00
   2  -7   5 1069.49   34.20
   2  -7   5 1012.10   30.80
  -3   7  -5  367.56   16.20
  -3   7  -5  431.96   22.60
  -3   7  -5  335.27   17.00
  -3   7  -5  388.16   18.20
   3  -7   5  339.07   17.20
   3  -7   5  345.37   18.40
   3  -7   5  379.66   19.80
  -4   7  -5  256.17   16.70
  -4   7  -5  283.87   17.40
  -4   7  -5  272.07   13.80
  -4   7  -5  280.37   15.80
   4  -7   5  252.67   18.30
   4  -7   5  263.37   17.20
   4  -7   5  249.58   16.10
  -5   7  -5   35.30    8.90
  -5   7  -5   15.60    8.30
  -5   7  -5   27.20    6.50
   5  -7   5   22.20    5.80
   5  -7   5   17.70    8.10
   5  -7   5   39.00   10.40
  -6   7  -5   61.29   12.30
  -6   7  -5   49.50    7.10
  -6   7  -5   63.69   13.10
   6  -7   5   35.90    8.80
   6  -7   5   72.79   11.60
   6  -7   5   44.50    5.70
   6  -7   5   55.69   11.50
  -7   7  -5   -5.70   11.10
  -7   7  -5   11.80    8.80
  -7   7  -5   17.90    5.40
   7  -7   5   10.70    8.10
   7  -7   5    8.40    8.90
   7   6  -5   24.40    9.80
   7   6  -5   12.30    6.40
   7   6  -5    9.90    8.50
  -7  -6   5   11.50    6.50
  -7  -6   5   27.50   10.20
  -7  -6   5   16.60    5.60
   6   6  -5   -2.70    6.70
   6   6  -5    0.90    3.10
   6   6  -5    3.30    7.60
   6   6  -5   -0.80    6.60
  -6  -6   5    2.00    7.50
  -6  -6   5  -11.50    4.80
  -6  -6   5   -4.00    3.70
   5   6  -5  195.08   14.30
   5   6  -5  190.18   15.00
   5   6  -5  190.98   15.60
  -5  -6   5  206.08   16.20
  -5  -6   5  165.68   20.30
  -5  -6   5  183.98    9.40
   4   6  -5   64.89    9.10
   4   6  -5   80.79   12.30
  -4  -6   5   75.29    6.20
  -4  -6   5   70.49    8.30
  -4  -6   5   75.09   10.90
   3   6  -5  133.29   11.00
   3   6  -5  144.39   11.80
   3   6  -5  137.69   12.50
  -3  -6   5  142.99    7.10
  -3  -6   5  132.39   10.90
  -3  -6   5  175.98   22.20
   2   6  -5   25.90    5.40
   2   6  -5   25.60    7.00
   2   6  -5   15.80    6.20
  -2  -6   5   32.60    4.20
  -2  -6   5   26.10    6.50
  -2  -6   5   28.40    3.50
   1   6  -5  194.48    9.10
   1   6  -5  189.58   12.30
   1   6  -5  203.58   12.50
  -1  -6   5  195.18   12.10
  -1  -6   5  170.38   12.30
  -1  -6   5  183.68    8.50
   0   6  -5    3.20    5.40
   0   6  -5   -0.10    2.20
   0   6  -5   -5.50    5.00
   0   6  -5   -0.50    5.00
   0  -6   5    6.00    3.80
   0  -6   5   -2.30    5.10
   0  -6   5   -1.20    5.70
  -1   6  -5  359.76   15.00
  -1   6  -5  382.16   16.40
  -1   6  -5  377.86   14.60
  -1   6  -5  365.56   17.00
   1  -6   5  364.76   12.60
   1  -6   5  362.66   14.20
   1  -6   5  361.66   17.20
  -2   6  -5   19.00    6.80
  -2   6  -5    9.60    5.10
  -2   6  -5   11.70    5.10
  -2   6  -5   10.20    5.00
   2  -6   5    9.40    5.70
   2  -6   5   11.50    3.20
   2  -6   5    8.20    5.00
  -3   6  -5  434.76   17.90
  -3   6  -5  413.76   15.60
  -3   6  -5  414.86   18.50
  -3   6  -5  413.66   18.60
   3  -6   5  399.16   18.90
   3  -6   5  426.66   18.00
   3  -6   5  404.16   19.90
  -4   6  -5   48.70    8.60
  -4   6  -5   69.79    7.40
  -4   6  -5   74.69    9.60
  -4   6  -5   49.70    8.60
   4  -6   5   42.60    6.10
   4  -6   5   45.60    9.10
   4  -6   5   51.69    9.20
   4  -6   5   46.70   10.40
   4  -6   5   51.09    4.30
  -5   6  -5  161.28    9.70
  -5   6  -5  185.88   15.70
  -5   6  -5  144.69   20.40
   5  -6   5  172.28   15.10
   5  -6   5  193.38   16.20
   5  -6   5  154.58   13.90
   5  -6   5  151.68    8.80
   5  -6   5  177.08    8.70
  -6   6  -5   30.00    5.30
  -6   6  -5   26.30    9.10
  -6   6  -5   39.60   10.10
   6  -6   5   34.60    9.90
   6  -6   5   37.70    4.60
   6  -6   5   37.70   10.30
   6  -6   5   45.20   11.10
  -7   6  -5    2.50    8.70
  -7   6  -5    1.90    8.30
  -7   6  -5    2.90    3.60
   7  -6   5    9.70    9.80
   7  -6   5    1.40    8.10
   7  -6   5    5.70    7.80
   8   5  -5    7.60    7.60
   8   5  -5  -10.20   12.70
  -8  -5   5   17.20    8.60
  -8  -5   5    8.40    5.60
  -8  -5   5    9.90    6.00
   7   5  -5   -5.10    7.00
   7   5  -5    2.20    8.20
  -7  -5   5   -1.50    7.90
  -7  -5   5    1.90    5.10
  -7  -5   5   14.00    4.80
   6   5  -5    1.60    7.40
   6   5  -5   -6.70    6.20
  -6  -5   5    1.00    5.30
  -6  -5   5    3.70    7.10
  -6  -5   5    5.70    4.20
   5   5  -5  155.68   13.50
   5   5  -5  152.68   12.90
   5   5  -5  169.48   14.70
  -5  -5   5  163.58   13.50
  -5  -5   5  150.28    8.30
  -5  -5   5  138.09   11.50
   4   5  -5    7.60    5.70
   4   5  -5   -3.50    5.20
   4   5  -5    0.20    6.10
  -4  -5   5    1.80    5.20
  -4  -5   5   -4.10    9.90
  -4  -5   5   -1.00    2.70
   3   5  -5   75.79    8.80
   3   5  -5   80.89    9.30
   3   5  -5   85.99    9.50
  -3  -5   5   76.39    9.30
  -3  -5   5   69.69    4.30
  -3  -5   5   77.69    8.60
   2   5  -5  523.85   19.10
   2   5  -5  482.95   18.70
   2   5  -5  508.65   17.00
  -2  -5   5  518.85   14.40
  -2  -5   5  492.95   12.70
  -2  -5   5  524.95   19.40
  -2  -5   5  489.85   18.10
   1   5  -5  168.58    7.90
   1   5  -5  153.58   11.00
   1   5  -5  159.78   10.70
  -1  -5   5  170.38   11.40
  -1  -5   5  165.48    5.70
  -1  -5   5  178.08   11.00
  -1  -5   5  161.78    6.80
   0   5  -5  559.64   16.70
   0   5  -5  550.04   20.10
   0   5  -5  594.24   19.90
   0   5  -5  556.44   14.10
   0   5  -5  580.04   19.80
   0  -5   5  578.04   20.50
   0  -5   5  550.44   16.20
   0  -5   5  551.24   19.60
  -1   5  -5  257.57   13.60
  -1   5  -5  259.97    8.10
  -1   5  -5  267.67   11.60
  -1   5  -5  268.47   13.30
  -1   5  -5  253.87   11.50
   1  -5   5  238.48   13.50
   1  -5   5  252.37   11.20
   1  -5   5  285.77   14.90
   1  -5   5  251.87   13.10
  -2   5  -5  182.38   11.00
  -2   5  -5  192.48   11.50
  -2   5  -5  174.88   11.70
  -2   5  -5  173.88    9.10
   2  -5   5  172.68   10.60
   2  -5   5  185.78   12.00
   2  -5   5  172.98   12.40
  -3   5  -5  240.08   13.20
  -3   5  -5  227.48   10.20
  -3   5  -5  222.48   13.40
  -3   5  -5  217.38   13.30
   3  -5   5  228.48   10.60
   3  -5   5  222.98   13.00
   3  -5   5  228.28    6.60
   3  -5   5  234.98   13.80
   3  -5   5  221.28   14.20
  -4   5  -5    6.80   12.60
  -4   5  -5   16.10    4.10
  -4   5  -5   21.40    6.80
  -4   5  -5   18.10    6.20
   4  -5   5   27.10    8.30
   4  -5   5   10.00    3.90
   4  -5   5   18.50    4.40
   4  -5   5   16.90    7.20
   4  -5   5   15.40    7.70
  -5   5  -5   34.20    9.60
  -5   5  -5   37.60    4.80
   5  -5   5   33.50    9.70
   5  -5   5   34.60    4.30
   5  -5   5   32.50    5.30
   5  -5   5   42.10    9.10
   5  -5   5   30.90    7.50
  -6   5  -5    4.60    2.90
  -6   5  -5    0.10    6.80
  -6   5  -5   -4.70    6.00
   6  -5   5   -3.40    8.50
   6  -5   5    0.90    7.40
   6  -5   5   -3.10    4.20
   6  -5   5    4.30    6.30
  -7   5  -5   -6.40    6.00
  -7   5  -5   -3.10    7.60
   7  -5   5   -1.30    3.80
   7  -5   5   -3.20    8.20
   7  -5   5   10.90   11.10
   7  -5   5   -8.10    5.50
   7  -5   5   -6.80    7.50
   8   4  -5    1.40    8.80
   8   4  -5   17.60    6.60
   8   4  -5    6.00    8.00
  -8  -4   5   -6.90    5.00
  -8  -4   5   -0.60    4.90
  -8  -4   5    2.30    8.10
   7   4  -5    1.70    7.90
   7   4  -5   -0.40    4.10
   7   4  -5   -0.20    6.70
   7   4  -5   10.30    7.50
  -7  -4   5   10.60    8.30
  -7  -4   5    5.60    4.40
  -7  -4   5   -4.50    4.80
   6   4  -5   24.00    8.60
   6   4  -5   10.10    8.20
   6   4  -5   18.80    5.50
  -6  -4   5   20.10    6.10
  -6  -4   5    8.90    7.20
  -6  -4   5   16.90    4.90
   5   4  -5  254.27   21.90
   5   4  -5  225.38   12.00
   5   4  -5  240.48   15.30
  -5  -4   5  242.58   15.40
  -5  -4   5  213.18   12.60
  -5  -4   5  222.98    6.50
   4   4  -5  181.68   12.90
   4   4  -5  167.88   11.90
   4   4  -5  172.08   10.50
  -4  -4   5  180.88    7.00
  -4  -4   5  188.38   12.70
  -4  -4   5  188.28   11.20
   3   4  -5  722.03   22.20
   3   4  -5  724.33   23.60
   3   4  -5  725.83   23.60
   3   4  -5  734.83   23.00
  -3  -4   5  726.63   23.60
  -3  -4   5  693.33   22.40
  -3  -4   5  709.33   22.10
   2   4  -5    7.90    5.20
   2   4  -5    1.40    3.90
   2   4  -5    4.30    5.00
   2   4  -5    3.90    1.60
   2   4  -5   -1.50    4.20
  -2  -4   5    4.30    4.50
  -2  -4   5    0.20    2.90
  -2  -4   5    3.20    4.50
  -2  -4   5   -1.80    4.50
   1   4  -5 1319.77   34.50
   1   4  -5 1284.07   35.70
   1   4  -5 1365.86   35.50
  -1  -4   5 1378.06   36.10
  -1  -4   5 1357.16   35.20
  -1  -4   5 1372.66   31.00
  -1  -4   5 1300.97   30.00
  -1  -4   5 1356.66   34.80
   0   4  -5   -1.70    2.10
   0   4  -5   -0.70    4.90
   0   4  -5    4.80    3.00
   0   4  -5    1.60    1.80
   0   4  -5   -2.50    4.50
   0   4  -5    1.70    4.50
   0  -4   5    1.50    3.30
   0  -4   5    4.90    4.60
   0  -4   5   -6.00    4.40
   0  -4   5   -1.30    4.00
   0  -4   5    2.20    3.70
  -1   4  -5   17.50    5.40
  -1   4  -5   20.90    4.60
  -1   4  -5   19.60    5.90
  -1   4  -5   15.30    5.60
   1  -4   5   16.90    4.80
   1  -4   5   18.50    3.60
   1  -4   5   13.90    5.50
   1  -4   5   15.30    5.80
   1  -4   5   16.80    4.40
   1  -4   5   12.00    5.50
  -2   4  -5  309.97   14.60
  -2   4  -5  343.57   11.50
  -2   4  -5  337.27   14.10
  -2   4  -5  335.57   14.40
   2  -4   5  340.97   12.40
   2  -4   5  330.77   15.20
   2  -4   5  318.97   13.90
   2  -4   5  339.47    8.30
   2  -4   5  338.17   13.90
   2  -4   5  315.27   14.80
  -3   4  -5    4.50    2.60
  -3   4  -5    8.90    5.40
  -3   4  -5    2.50    2.90
  -3   4  -5   -0.30    5.60
  -3   4  -5   -2.40    4.00
   3  -4   5   27.50    7.10
   3  -4   5    5.60    4.50
   3  -4   5    2.60    3.20
   3  -4   5    1.10    5.50
   3  -4   5    0.90    2.50
  -4   4  -5  206.18    8.30
  -4   4  -5  198.28    7.60
  -4   4  -5  204.88   13.80
   4  -4   5  220.28   13.00
   4  -4   5  198.08   13.40
   4  -4   5  195.68   13.90
   4  -4   5  215.98    9.80
   4  -4   5  205.18   13.30
   4  -4   5  209.08   14.10
  -5   4  -5  199.88    7.00
  -5   4  -5  190.58   14.80
  -5   4  -5  190.18   15.10
  -5   4  -5  219.48    9.80
   5  -4   5  195.98   15.20
   5  -4   5  194.18   14.60
   5  -4   5  210.58   15.80
   5  -4   5  212.68   11.60
   5  -4   5  198.08   14.00
  -6   4  -5  176.78   13.20
  -6   4  -5  166.18   15.50
  -6   4  -5  157.68   15.50
  -6   4  -5  166.08   13.80
   6  -4   5  155.18   15.60
   6  -4   5  172.48   15.40
   6  -4   5  171.78   12.50
   6  -4   5  172.28   14.50
  -7   4  -5   54.69    8.20
  -7   4  -5   52.49   10.40
  -7   4  -5   67.19   10.20
  -7   4  -5   52.59   11.40
   7  -4   5   57.29   11.70
   7  -4   5   68.49    8.50
   7  -4   5   54.69   10.70
   7  -4   5   60.09   11.40
   7  -4   5   55.69   10.60
  -8   4  -5   -2.00    3.60
  -8   4  -5   -4.00    8.20
  -8   4  -5   15.10    9.00
   8  -4   5    2.30    8.20
   8  -4   5   -7.40    8.70
   8  -4   5    5.80    4.80
   8  -4   5    6.20    5.10
   8  -4   5    0.60    7.90
   8   3  -5   47.90    9.00
   8   3  -5   43.50   18.10
   8   3  -5   51.49   11.40
  -8  -3   5   33.70    7.20
  -8  -3   5   43.80   14.60
   7   3  -5  236.48   11.70
   7   3  -5  214.48   13.10
   7   3  -5  221.08   16.60
   7   3  -5  198.18   14.10
  -7  -3   5  225.28   12.30
  -7  -3   5  181.38   16.20
  -7  -3   5  199.28   11.90
   6   3  -5   -7.80    6.60
   6   3  -5    6.30    6.40
   6   3  -5    1.80    4.30
   6   3  -5    0.90    4.40
   6   3  -5   -6.40    7.30
  -6  -3   5   -2.90    6.80
  -6  -3   5   -1.40    4.40
  -6  -3   5    1.50    4.40
   5   3  -5 1251.47   37.00
   5   3  -5 1184.98   30.10
   5   3  -5 1261.17   32.80
   5   3  -5 1232.28   36.10
  -5  -3   5 1187.38   35.70
  -5  -3   5 1134.59   31.90
  -5  -3   5 1182.98   32.60
   4   3  -5    9.00    5.70
   4   3  -5    5.60    5.60
   4   3  -5    9.10    2.20
   4   3  -5   11.30    4.70
   4   3  -5   10.80    2.60
  -4  -3   5    9.70    2.80
  -4  -3   5    4.50    5.10
  -4  -3   5    9.10    2.60
  -4  -3   5   18.20    5.00
   3   3  -5 3134.49   73.49
   3   3  -5 3155.78   72.99
   3   3  -5 3159.18   72.09
  -3  -3   5 3023.20   71.89
  -3  -3   5 3249.77   71.29
  -3  -3   5 3028.10   67.29
  -3  -3   5 3107.99   73.39
   2   3  -5   34.90    3.20
   2   3  -5   22.90    5.70
   2   3  -5   27.60    4.90
   2   3  -5   33.20    6.00
   2   3  -5   31.90    5.90
  -2  -3   5   19.20    4.80
  -2  -3   5   35.10    6.00
  -2  -3   5   23.00    5.10
  -2  -3   5   31.40    6.00
   1   3  -5 4577.74  102.69
   1   3  -5 4454.15   97.89
   1   3  -5 4611.34  102.69
   1   3  -5 4560.34   99.79
   1   3  -5 4579.24   99.79
   1   3  -5 4652.83  103.59
  -1  -3   5 4757.92   99.99
  -1  -3   5 4601.44  102.29
  -1  -3   5 4670.63  102.69
  -1  -3   5 4628.64  101.79
   0   3  -5   -1.10    3.90
   0   3  -5   -7.40    3.90
   0   3  -5   -1.90    2.70
   0   3  -5   -3.70    4.30
   0   3  -5   -0.30    2.50
   0   3  -5    1.10    4.10
   0  -3   5    1.40    2.70
   0  -3   5    1.70    4.50
   0  -3   5    2.60    3.30
   0  -3   5    2.10    4.40
   0  -3   5    2.10    3.90
  -1   3  -5 2195.38   53.59
  -1   3  -5 2204.68   51.89
  -1   3  -5 2233.58   48.60
  -1   3  -5 2240.88   53.39
  -1   3  -5 2285.17   50.69
  -1   3  -5 2215.18   53.69
   1  -3   5 2294.27   51.79
   1  -3   5 2188.78   52.79
   1  -3   5 2179.68   53.49
   1  -3   5 2241.68   53.79
   1  -3   5 2219.08   51.89
  -2   3  -5 1099.99   27.70
  -2   3  -5 1151.48   31.10
  -2   3  -5 1157.58   31.60
  -2   3  -5 1161.88   27.30
  -2   3  -5 1137.39   31.80
  -2   3  -5 1143.59   26.80
   2  -3   5 1145.59   30.90
   2  -3   5 1181.58   30.40
   2  -3   5 1174.98   27.30
   2  -3   5 1118.59   31.50
   2  -3   5 1152.58   28.60
   2  -3   5 1108.79   31.40
   2  -3   5 1141.99   32.00
  -3   3  -5  138.39    5.00
  -3   3  -5  139.69    6.90
  -3   3  -5  123.29    9.30
  -3   3  -5  138.99   10.90
  -3   3  -5  129.49   10.40
  -3   3  -5  152.68   10.70
   3  -3   5  137.59    7.70
   3  -3   5  139.49   11.20
   3  -3   5  140.59   10.50
   3  -3   5  130.49    7.10
   3  -3   5  124.99   10.10
   3  -3   5  146.09    9.20
   3  -3   5  145.19   10.70
  -4   3  -5  651.03   22.90
  -4   3  -5  633.24   20.10
  -4   3  -5  602.74   21.10
  -4   3  -5  640.14   23.70
   4  -3   5  633.24   20.00
   4  -3   5  647.24   20.10
   4  -3   5  657.93   23.00
   4  -3   5  669.43   23.20
   4  -3   5  622.34   23.80
   4  -3   5  638.94   23.40
  -5   3  -5  125.09   16.70
  -5   3  -5  131.39   12.00
  -5   3  -5  119.19   10.60
   5  -3   5  107.69   10.50
   5  -3   5  114.39   12.20
   5  -3   5  118.29    9.30
   5  -3   5  118.69   12.90
   5  -3   5  143.29   15.20
   5  -3   5  106.19   12.00
  -6   3  -5  614.64   26.30
  -6   3  -5  633.84   25.10
  -6   3  -5  627.34   22.50
  -6   3  -5  611.34   24.00
   6  -3   5  639.14   25.50
   6  -3   5  629.14   20.20
   6  -3   5  607.04   25.00
   6  -3   5  597.54   23.10
   6  -3   5  596.94   26.40
  -7   3  -5    8.50    5.90
  -7   3  -5   -3.30    6.80
  -7   3  -5   12.00    7.70
  -7   3  -5   -1.50    4.70
   7  -3   5    3.90    7.00
   7  -3   5    3.90    8.30
   7  -3   5   -2.80    6.40
   7  -3   5    0.90    4.00
   7  -3   5   10.20    8.70
   7  -3   5   -3.70    5.60
  -8   3  -5   38.00    9.00
  -8   3  -5   33.60   10.20
   8  -3   5   29.30    9.90
   8  -3   5   47.10   12.70
   8  -3   5   27.00    9.30
   8  -3   5   17.20    3.80
   9   2  -5    3.70    2.70
   9   2  -5    5.00    6.70
   9   2  -5   -4.70   11.30
   9   2  -5    3.40    7.50
   9   2  -5    9.90    9.00
  -9  -2   5   -1.60    8.40
  -9  -2   5    0.90    5.90
   8   2  -5   94.69   17.10
   8   2  -5   84.59    8.70
   8   2  -5   77.49   14.70
   8   2  -5   90.39   10.80
   8   2  -5   87.89   12.90
  -8  -2   5   79.59   12.20
  -8  -2   5   86.79    9.50
   7   2  -5   34.80    9.30
   7   2  -5   25.20    6.00
   7   2  -5   28.40   12.80
   7   2  -5   36.80    7.10
  -7  -2   5   31.10    6.50
   6   2  -5   41.50    9.30
   6   2  -5   31.60    7.40
   6   2  -5   38.80    6.20
   6   2  -5   22.40    7.80
   6   2  -5   37.30    6.80
  -6  -2   5   24.00    7.50
  -6  -2   5   32.20    5.90
  -6  -2   5   36.10    6.10
   5   2  -5  179.48   10.60
   5   2  -5  167.68   12.50
   5   2  -5  163.38   11.50
   5   2  -5  163.08    8.90
   5   2  -5  160.58   13.10
  -5  -2   5  162.38    8.90
  -5  -2   5  166.18   12.00
  -5  -2   5  173.98    9.90
   4   2  -5  351.56   14.00
   4   2  -5  362.16   15.80
   4   2  -5  371.06   15.60
   4   2  -5  352.36   11.60
   4   2  -5  390.56   15.50
  -4  -2   5  357.26   13.70
  -4  -2   5  364.96   15.60
  -4  -2   5  365.66   11.50
   3   2  -5  489.55   17.50
   3   2  -5  468.05   16.00
   3   2  -5  488.75   13.30
   3   2  -5  505.55   16.60
   3   2  -5  499.55   13.70
   3   2  -5  516.65   12.70
  -3  -2   5  493.25   16.20
  -3  -2   5  501.55   17.20
  -3  -2   5  507.15   14.10
  -3  -2   5  480.05   17.20
  -3  -2   5  483.65   16.30
   2   2  -5  139.89    4.50
   2   2  -5  155.58    8.80
   2   2  -5  143.59    6.80
   2   2  -5  130.09    8.60
   2   2  -5  147.49    7.20
   2   2  -5  154.68    7.30
   2   2  -5  135.59    8.80
  -2  -2   5  153.18    8.20
  -2  -2   5  146.29    8.90
  -2  -2   5  145.09    9.10
  -2  -2   5  143.89    6.90
  -2  -2   5  138.59    8.90
   1   2  -5   15.00    4.20
   1   2  -5    9.20    2.30
   1   2  -5    8.70    4.10
   1   2  -5    2.50    3.10
   1   2  -5   10.20    3.80
   1   2  -5    8.70    3.60
   1   2  -5   -0.40    3.70
   1   2  -5   10.60    3.20
   1   2  -5    8.20    3.80
  -1  -2   5    6.80    3.30
  -1  -2   5    8.10    3.80
  -1  -2   5    5.70    3.70
  -1  -2   5   13.80    4.30
  -1  -2   5   11.50    4.40
   0   2  -5  257.17    9.40
   0   2  -5  247.58   10.60
   0   2  -5  238.38    8.40
   0   2  -5  229.98   10.00
   0   2  -5  221.98   11.10
   0   2  -5  244.38    9.40
   0   2  -5  250.37   10.60
   0   2  -5  240.58    9.90
   0   2  -5  235.78   10.60
   0   2  -5  224.28   10.10
   0   2  -5  231.48    9.50
   0   2  -5  239.48    9.00
   0   2  -5  237.88   10.00
   0  -2   5  251.37   11.40
   0  -2   5  226.58   10.70
   0  -2   5  257.07   10.20
   0  -2   5  254.87   10.40
   0  -2   5  243.28    9.30
  -1   2  -5  407.36   12.30
  -1   2  -5  390.86   15.00
  -1   2  -5  409.66   14.80
  -1   2  -5  412.36   13.10
  -1   2  -5  401.56   14.40
  -1   2  -5  415.66   14.20
  -1   2  -5  397.16   14.80
  -1   2  -5  412.36   13.10
  -1   2  -5  419.86   13.80
  -1   2  -5  415.26   14.50
   1  -2   5  424.66   14.10
   1  -2   5  408.86   14.90
   1  -2   5  397.76   12.20
   1  -2   5  428.16   15.20
   1  -2   5  429.96   13.60
   1  -2   5  409.76   14.00
   1  -2   5  411.06   14.60
  -2   2  -5 1517.45   39.50
  -2   2  -5 1566.34   33.50
  -2   2  -5 1567.84   40.00
  -2   2  -5 1474.55   38.60
  -2   2  -5 1537.55   39.90
  -2   2  -5 1575.14   39.90
  -2   2  -5 1537.75   33.50
  -2   2  -5 1558.84   36.40
  -2   2  -5 1551.44   37.10
   2  -2   5 1509.25   38.70
   2  -2   5 1549.14   37.00
   2  -2   5 1520.65   37.40
   2  -2   5 1550.44   39.80
   2  -2   5 1587.44   40.10
   2  -2   5 1533.95   39.30
  -3   2  -5  122.99    9.00
  -3   2  -5  110.59   10.20
  -3   2  -5  120.29    8.50
  -3   2  -5  112.39    9.70
   3  -2   5  116.29    7.50
   3  -2   5  120.79    9.40
   3  -2   5  131.89   10.20
   3  -2   5  134.49   10.70
   3  -2   5  120.19    8.30
   3  -2   5  131.39   10.50
  -4   2  -5  196.98   11.60
  -4   2  -5  168.28   12.80
  -4   2  -5  173.88   10.90
  -4   2  -5  162.08   11.40
  -4   2  -5  192.58   12.10
   4  -2   5  174.78   12.40
   4  -2   5  154.98   12.30
   4  -2   5  160.18   10.80
   4  -2   5  166.08    8.70
   4  -2   5  173.68   12.70
   4  -2   5  180.88   11.70
  -5   2  -5  414.46   18.10
  -5   2  -5  405.66   18.00
  -5   2  -5  383.76   17.60
  -5   2  -5  398.46   25.00
  -5   2  -5  385.16   16.10
   5  -2   5  356.06   26.20
   5  -2   5  387.26   17.30
   5  -2   5  394.36   17.90
   5  -2   5  379.16   19.00
   5  -2   5  382.76   13.50
   5  -2   5  350.06   18.60
  -6   2  -5   79.89    8.70
  -6   2  -5   81.59   11.90
  -6   2  -5   88.49   10.80
  -6   2  -5  102.19   13.00
   6  -2   5   88.59   10.70
   6  -2   5   97.99   11.40
   6  -2   5   86.79    6.80
   6  -2   5   87.39   12.70
   6  -2   5   71.19   10.80
  -7   2  -5    8.10    5.30
  -7   2  -5    2.10    4.80
  -7   2  -5   -1.30    6.20
  -7   2  -5    7.00    6.80
   7  -2   5    3.60    3.30
   7  -2   5   16.70    9.20
   7  -2   5    6.90    7.20
   7  -2   5    9.40    8.50
   7  -2   5    9.40    8.90
   7  -2   5    4.00    6.90
  -8   2  -5    0.40    8.40
  -8   2  -5   -1.30    4.00
  -8   2  -5    6.70   14.00
  -8   2  -5   -3.50    2.90
   8  -2   5   15.90   11.80
   8  -2   5   -1.60    8.20
   8  -2   5   11.90    7.90
   8  -2   5   10.70    7.80
   9   1  -5    0.70   10.40
   9   1  -5   17.00    8.20
   9   1  -5    9.90    7.00
  -9  -1   5   20.80    8.30
  -9  -1   5   14.00    7.20
  -9  -1   5   24.50   10.00
   8   1  -5   -1.00    6.40
   8   1  -5    4.20    7.80
   8   1  -5    3.70    6.40
   8   1  -5   -0.90    9.20
  -8  -1   5    0.70    5.70
  -8  -1   5    3.00    7.30
  -8  -1   5   -4.30    7.20
   7   1  -5   26.90    7.30
   7   1  -5   29.20    7.20
   7   1  -5   35.50    9.20
  -7  -1   5   29.30    7.90
  -7  -1   5   31.00    6.80
   6   1  -5   58.49    9.60
   6   1  -5   72.29    9.00
   6   1  -5   71.19   10.00
   6   1  -5   70.79    7.80
  -6  -1   5   75.79    8.00
  -6  -1   5   63.19    8.60
  -6  -1   5   79.59   10.60
   5   1  -5  100.09    8.00
   5   1  -5  100.09    9.50
   5   1  -5   90.89   10.10
   5   1  -5   98.59    7.80
  -5  -1   5  107.69   10.00
  -5  -1   5   90.49    7.80
  -5  -1   5  101.49   10.20
   4   1  -5   -1.70    3.50
   4   1  -5    0.60    4.40
   4   1  -5   -0.30    3.00
   4   1  -5   -2.80    4.20
  -4  -1   5   -0.40    3.30
  -4  -1   5    0.30    4.50
  -4  -1   5    0.40    4.10
  -4  -1   5    3.50    4.60
  -4  -1   5    0.00    2.30
   3   1  -5  918.31   22.80
   3   1  -5  949.40   25.10
   3   1  -5  936.61   25.80
   3   1  -5  920.41   25.80
  -3  -1   5  897.51   22.50
  -3  -1   5  920.91   25.70
  -3  -1   5  918.91   25.70
  -3  -1   5  913.01   25.60
  -3  -1   5  942.01   22.90
   2   1  -5  202.28    8.30
   2   1  -5  197.08    9.40
   2   1  -5  197.48    9.20
   2   1  -5  198.18    9.20
   2   1  -5  190.38    9.50
   2   1  -5  185.18    9.50
   2   1  -5  191.68    9.30
  -2  -1   5  202.38    8.40
  -2  -1   5  206.98    8.90
  -2  -1   5  199.18    8.40
  -2  -1   5  191.18    9.10
  -2  -1   5  200.28    9.70
  -2  -1   5  184.48    9.30
   0   1  -5   79.39    6.20
   0   1  -5   81.79    6.60
   0   1  -5   88.19    6.10
   0   1  -5   88.59    6.40
   0   1  -5   89.19    6.40
   0   1  -5   93.39    5.40
   0   1  -5   87.09    6.30
   0   1  -5   85.29    6.50
   0   1  -5   92.89    5.20
   0   1  -5   92.89    7.10
   0   1  -5   98.29    6.50
   0   1  -5   92.79    6.30
   0   1  -5   82.99    6.60
   0   1  -5   84.89    6.70
   0  -1   5   99.79    7.20
   0  -1   5   91.59   11.10
   0  -1   5   98.19    7.60
   0  -1   5   80.59    7.00
  -1   1  -5 3192.88   72.19
  -1   1  -5 3074.49   70.39
  -1   1  -5 3211.78   72.69
  -1   1  -5 3278.27   73.19
  -1   1  -5 3165.18   72.59
  -1   1  -5 3087.19   68.19
  -1   1  -5 3106.29   70.89
  -1   1  -5 3133.19   71.89
  -1   1  -5 3128.89   71.89
  -1   1  -5 3151.08   70.69
  -1   1  -5 3121.69   71.59
   1  -1   5 3097.59   71.19
   1  -1   5 3161.08   71.09
   1  -1   5 3205.78   71.19
   1  -1   5 3276.97   73.29
   1  -1   5 3164.98   72.69
   1  -1   5 3196.98   72.09
  -2   1  -5  163.28    9.20
  -2   1  -5  151.78    9.70
  -2   1  -5  147.89    9.20
  -2   1  -5  153.88   10.00
  -2   1  -5  152.48   10.40
  -2   1  -5  136.69    7.30
   2  -1   5  136.39   10.20
   2  -1   5  147.59    9.80
   2  -1   5  148.39    7.50
   2  -1   5  146.29    8.90
   2  -1   5  151.58    8.40
   2  -1   5  148.49   10.10
  -3   1  -5  658.03   21.00
  -3   1  -5  646.04   22.20
  -3   1  -5  612.64   19.50
  -3   1  -5  628.64   20.20
  -3   1  -5  637.84   17.50
  -3   1  -5  669.53   21.90
   3  -1   5  655.63   21.90
   3  -1   5  630.44   19.50
   3  -1   5  644.64   20.80
   3  -1   5  605.14   17.30
   3  -1   5  674.93   22.40
   3  -1   5  655.23   22.30
  -4   1  -5   31.90    6.70
  -4   1  -5   31.00    8.00
  -4   1  -5   39.50    7.50
  -4   1  -5   31.70    6.30
  -4   1  -5   32.10    3.60
  -4   1  -5   31.70    5.80
   4  -1   5   42.80    8.90
   4  -1   5   27.90    6.70
   4  -1   5   33.00    6.00
   4  -1   5   35.60    4.10
   4  -1   5   26.80    6.90
   4  -1   5   21.80    6.70
  -5   1  -5   69.19    9.20
  -5   1  -5   59.39    9.40
  -5   1  -5   69.89    8.80
  -5   1  -5   65.39    9.60
  -5   1  -5   87.89    9.40
   5  -1   5   72.99    9.90
   5  -1   5   63.39    9.10
   5  -1   5   60.99    5.00
   5  -1   5   76.89    9.00
   5  -1   5   54.39   13.80
  -6   1  -5    5.60    7.90
  -6   1  -5    5.90    8.20
  -6   1  -5    1.80    4.70
  -6   1  -5    3.70    5.40
  -6   1  -5   10.40    6.70
   6  -1   5    9.20    9.10
   6  -1   5    1.20    5.80
   6  -1   5    4.10    7.30
   6  -1   5   10.60    7.00
   6  -1   5    5.30    6.80
  -7   1  -5   22.40    6.70
  -7   1  -5   11.30    9.70
  -7   1  -5   23.80    5.80
  -7   1  -5   36.80    8.90
   7  -1   5   23.40    8.20
   7  -1   5   23.00    9.90
   7  -1   5   25.60   11.40
   7  -1   5   27.70    7.70
   9   0  -5   -1.90    9.50
   9   0  -5   -1.70    7.50
   9   0  -5   -1.10    8.40
   9   0  -5    9.90    7.20
  -9   0   5   -3.30    5.50
  -9   0   5   -8.30    8.00
  -9   0   5   -8.30    6.50
   8   0  -5   14.40    7.50
   8   0  -5    8.00    6.70
   8   0  -5    5.80    6.40
   8   0  -5   -6.00    8.50
  -8   0   5    1.30    6.30
  -8   0   5    0.70    7.20
   7   0  -5    3.20    7.20
   7   0  -5   -0.20    5.80
   7   0  -5    3.80    6.60
   7   0  -5   14.70    6.70
  -7   0   5    3.70    6.60
  -7   0   5   -3.80    5.10
   6   0  -5   71.39    7.60
   6   0  -5   71.29    8.00
   6   0  -5   79.29   10.40
   6   0  -5   82.29    9.60
  -6   0   5   87.89    9.40
  -6   0   5   81.99    4.60
  -6   0   5   91.69    9.20
  -6   0   5   93.69   10.80
   5   0  -5  196.08   10.50
   5   0  -5  165.28   10.80
   5   0  -5  191.48    9.90
   5   0  -5  199.38   12.70
  -5   0   5  199.58   12.40
  -5   0   5  187.88   10.70
  -5   0   5  190.98    7.60
  -5   0   5  202.48   11.40
  -5   0   5  192.08    6.90
   4   0  -5    0.60    4.30
   4   0  -5    3.30    3.70
   4   0  -5    8.90    4.90
   4   0  -5    7.40    4.20
  -4   0   5    7.50    4.80
  -4   0   5    1.30    3.00
  -4   0   5    2.80    4.60
  -4   0   5    7.10    5.00
  -4   0   5    9.60    5.50
  -4   0   5    2.10    2.70
   3   0  -5   58.99    6.30
   3   0  -5   71.09    6.50
   3   0  -5   68.39    7.20
   3   0  -5   78.09    7.60
   3   0  -5   62.49    6.60
  -3   0   5   76.69    7.10
  -3   0   5   58.19    6.60
  -3   0   5   70.69    7.30
  -3   0   5   63.29    5.90
  -3   0   5   75.69    7.70
  -3   0   5   52.09    6.20
  -3   0   5   65.49    6.40
   2   0  -5  270.57   11.20
   2   0  -5  285.47   11.10
   2   0  -5  283.77   11.40
   2   0  -5  281.27    9.40
   2   0  -5  264.77   10.20
  -2   0   5  272.97   11.60
  -2   0   5  262.57   11.20
  -2   0   5  262.97   10.00
  -2   0   5  276.47   11.40
  -2   0   5  269.67   10.70
  -2   0   5  261.97   10.80
  -2   0   5  274.97   11.10
   1   0  -5 1879.61   44.60
   1   0  -5 1872.41   42.10
   1   0  -5 1863.31   44.40
   1   0  -5 1961.30   45.10
   1   0  -5 1906.51   43.80
   1   0  -5 1785.52   48.30
   1   0  -5 1878.61   42.70
   1   0  -5 1845.72   44.40
  -1   0   5 1864.31   43.40
  -1   0   5 1915.41   43.80
  -1   0   5 1808.62   42.00
  -1   0   5 1857.21   44.50
  -1   0   5 1853.71   44.70
  -1   0   5 1879.31   44.70
  -1   0   5 1893.41   44.30
   0   0  -5   62.29    6.50
   0   0  -5   72.39    7.00
   0   0  -5   71.89    5.80
   0   0  -5   77.29    9.10
   0   0  -5   60.29    6.20
   0   0  -5   71.09    7.10
   0   0  -5   62.59    3.90
   0   0  -5   71.59    5.20
   0   0  -5   62.29    6.60
   0   0   5   73.69    7.70
   0   0   5   63.69    5.80
   0   0   5   59.89    6.00
   0   0   5   60.69    5.90
   0   0   5   60.69    6.70
   0   0   5   67.59    7.40
  -1   0  -5  114.19    8.40
  -1   0  -5  116.79    8.70
  -1   0  -5  121.39    6.60
  -1   0  -5  121.19    9.30
  -1   0  -5  119.09    7.50
  -1   0  -5  124.29    8.80
  -1   0  -5  114.69    5.40
  -1   0  -5  116.69    8.80
  -1   0  -5  117.29    6.70
   1   0   5  115.19    8.90
   1   0   5  121.19    8.50
   1   0   5  124.29    8.70
   1   0   5  109.79    8.90
   1   0   5  114.79    5.50
   1   0   5  123.09    8.00
  -2   0  -5  277.47   12.90
  -2   0  -5  272.97   12.00
  -2   0  -5  290.87    9.50
  -2   0  -5  288.07   13.20
  -2   0  -5  287.77   13.50
  -2   0  -5  283.17   13.30
  -2   0  -5  288.37   10.10
   2   0   5  268.17   12.10
   2   0   5  294.57   13.20
   2   0   5  272.57   13.00
   2   0   5  283.47   10.00
   2   0   5  293.17   13.70
   2   0   5  276.57   12.50
   2   0   5  271.17    7.80
  -3   0  -5  595.54   21.40
  -3   0  -5  579.94   20.70
  -3   0  -5  582.74   18.80
  -3   0  -5  572.14   20.40
  -3   0  -5  536.25   17.20
  -3   0  -5  590.04   20.30
   3   0   5  521.75   18.30
   3   0   5  557.74   20.90
   3   0   5  563.44   20.20
   3   0   5  584.44   20.40
   3   0   5  566.54   20.40
  -4   0  -5   58.79    7.80
  -4   0  -5   58.19    7.30
  -4   0  -5   68.29    7.40
  -4   0  -5   56.19    8.80
  -4   0  -5   60.09    8.90
   4   0   5   97.99   10.80
   4   0   5   74.09    7.00
   4   0   5   41.30    7.80
   4   0   5   75.29   10.30
  -5   0  -5  176.68   15.20
  -5   0  -5  178.28   14.90
  -5   0  -5  156.38   11.70
  -5   0  -5  150.48    7.50
   5   0   5  151.48   13.30
   5   0   5  157.08   10.30
   5   0   5  141.79   14.40
   5   0   5  150.18   15.10
  -6   0  -5   33.70    9.70
  -6   0  -5   21.90    7.10
  -6   0  -5   47.00   10.50
   6   0   5   14.30    5.90
   6   0   5   10.80    6.50
   6   0   5   11.90    8.80
   6   0   5   18.80    8.70
  -7   0  -5   93.69   13.30
  -7   0  -5  117.19   13.00
  -7   0  -5  123.89   15.70
   7   0   5   83.59   12.70
   7   0   5  123.39   11.10
   7   0   5  124.99   14.30
   7   0   5  136.09   16.10
   9  -1  -5   75.89   10.30
   9  -1  -5   87.59   13.40
   9  -1  -5   52.29   12.90
   9  -1  -5   48.10   11.40
  -9   1   5   76.09   13.40
  -9   1   5   66.19    9.60
  -9   1   5   71.69   11.00
   8  -1  -5  281.67   21.50
   8  -1  -5  287.77   18.20
   8  -1  -5  260.17   16.10
   8  -1  -5  278.37   17.90
  -8   1   5  290.37   15.50
  -8   1   5  256.57   16.90
  -8   1   5  289.07   21.40
   7  -1  -5  138.89    9.00
   7  -1  -5  119.59   11.90
   7  -1  -5  126.79   12.90
   7  -1  -5  140.69   13.80
  -7   1   5  135.49   11.40
  -7   1   5  119.49   13.10
  -7   1   5  110.09   12.10
   6  -1  -5  321.37   15.60
   6  -1  -5  331.27   15.80
   6  -1  -5  312.57   13.00
   6  -1  -5  334.47   17.10
  -6   1   5  292.27   19.20
  -6   1   5  316.57   14.40
  -6   1   5  328.17   16.00
   5  -1  -5 1179.38   30.10
   5  -1  -5 1154.48   31.70
   5  -1  -5 1091.79   32.70
   5  -1  -5 1108.79   32.20
  -5   1   5 1132.99   31.70
  -5   1   5 1143.69   31.00
  -5   1   5 1084.19   32.60
  -5   1   5 1121.59   32.30
  -5   1   5 1123.19   32.80
   4  -1  -5 1533.45   39.20
   4  -1  -5 1529.55   38.60
   4  -1  -5 1537.35   39.30
  -4   1   5 1501.15   39.30
  -4   1   5 1479.45   37.90
  -4   1   5 1476.45   39.00
  -4   1   5 1488.45   39.60
   3  -1  -5  485.15   12.40
   3  -1  -5  466.05   15.90
   3  -1  -5  478.85   16.80
   3  -1  -5  500.85   16.20
   3  -1  -5  458.55   16.40
  -3   1   5  481.45   16.90
  -3   1   5  475.85   15.80
  -3   1   5  492.85   17.30
  -3   1   5  476.65   17.10
  -3   1   5  509.45   16.20
   2  -1  -5 1019.60   25.50
   2  -1  -5 1015.40   27.40
   2  -1  -5 1019.40   27.10
   2  -1  -5 1007.30   24.40
   2  -1  -5 1056.49   27.80
  -2   1   5 1026.10   27.40
  -2   1   5  975.20   26.90
  -2   1   5 1034.10   27.80
  -2   1   5 1054.29   28.20
   1  -1  -5 1735.13   42.90
   1  -1  -5 1794.42   42.80
   1  -1  -5 1777.62   42.00
   1  -1  -5 1743.63   38.90
   1  -1  -5 1750.62   39.30
   1  -1  -5 1750.62   43.30
  -1   1   5 1787.72   42.60
  -1   1   5 1708.33   38.80
  -1   1   5 1775.72   41.10
  -1   1   5 1768.32   43.30
  -1   1   5 1711.43   42.70
  -1   1   5 1745.63   41.90
  -1   1   5 1763.62   43.20
   0  -1  -5 1994.60   47.50
   0  -1  -5 1979.90   47.80
   0  -1  -5 1977.40   48.00
   0  -1  -5 1961.40   44.40
   0   1   5 1907.71   48.00
   0   1   5 1935.91   48.00
   0   1   5 1870.01   44.30
   0   1   5 1994.90   47.20
   0   1   5 1956.20   45.50
   0   1   5 2016.60   47.00
   0   1   5 1958.30   47.90
  -1  -1  -5  476.55   16.90
  -1  -1  -5  468.25   17.10
  -1  -1  -5  455.05   11.10
  -1  -1  -5  454.05   13.60
  -1  -1  -5  454.85   12.30
   1   1   5  472.05   16.40
   1   1   5  480.95   17.40
   1   1   5  456.85   15.00
   1   1   5  464.25   16.70
   1   1   5  456.45   13.60
   1   1   5  458.65   17.20
   1   1   5  478.15   17.30
  -2  -1  -5   82.89    5.10
  -2  -1  -5   85.99    5.30
  -2  -1  -5   83.39    8.80
  -2  -1  -5  109.69   10.20
  -2  -1  -5   78.89    8.70
   2   1   5   69.59    7.70
   2   1   5   64.89    7.70
   2   1   5   84.29    8.40
   2   1   5   92.79    9.20
   2   1   5   81.99    6.20
  -3  -1  -5  322.87   15.00
  -3  -1  -5  324.97   16.00
  -3  -1  -5  314.77   16.00
  -3  -1  -5  311.07   11.40
   3   1   5  302.47   14.90
   3   1   5  314.77    9.90
   3   1   5  312.97   15.70
   3   1   5  313.37    9.70
   3   1   5  317.17   13.80
   3   1   5  295.07   14.50
  -4  -1  -5  291.57   12.70
  -4  -1  -5  280.17   16.60
  -4  -1  -5  290.97   15.60
  -4  -1  -5  290.07   17.10
   4   1   5  302.07   16.20
   4   1   5  284.97   10.40
   4   1   5  298.67   13.80
   4   1   5  281.67   15.00
   4   1   5  293.27    9.00
  -5  -1  -5   45.30    9.80
  -5  -1  -5   29.10    8.80
  -5  -1  -5   26.40    8.10
  -5  -1  -5   26.40    6.20
   5   1   5   40.20    5.30
   5   1   5   32.80    3.00
   5   1   5   21.20    8.00
   5   1   5   29.30    3.20
   5   1   5   41.80    9.80
  -6  -1  -5  159.98   10.10
  -6  -1  -5  162.78   16.80
  -6  -1  -5  169.58   15.00
  -6  -1  -5  149.49   16.00
   6   1   5  151.98    9.50
   6   1   5  153.48   15.20
   6   1   5  139.09   15.80
  -7  -1  -5   12.50   10.10
  -7  -1  -5    6.50    7.30
  -7  -1  -5   17.10    9.00
  -7  -1  -5   16.50    8.40
   7   1   5   19.70    9.30
   7   1   5   25.80    5.70
   7   1   5   19.40   10.20
   7   1   5   11.50   13.00
   9  -2  -5   -7.60    4.50
   9  -2  -5  -12.60    5.70
   9  -2  -5   -2.50    8.70
   9  -2  -5  -12.20    9.20
  -9   2   5   -3.20    5.90
  -9   2   5   -9.90    8.10
  -9   2   5    7.70    7.80
   8  -2  -5  111.99   13.70
   8  -2  -5   86.69   10.70
   8  -2  -5   97.89    8.20
   8  -2  -5   94.69   15.40
  -8   2   5   84.99   12.90
  -8   2   5   77.69   10.90
  -8   2   5   80.89    9.30
   7  -2  -5   61.99    7.20
   7  -2  -5   67.79    6.40
   7  -2  -5   70.79    9.50
   7  -2  -5   55.29   10.10
  -7   2   5   64.59    9.30
  -7   2   5   71.59   10.60
  -7   2   5   74.29    8.50
  -7   2   5   76.49   11.20
  -7   2   5   63.59    9.50
   6  -2  -5  179.58    7.20
   6  -2  -5  206.68   14.30
   6  -2  -5  184.38   12.90
   6  -2  -5  188.88   14.10
   6  -2  -5  194.68   11.00
  -6   2   5  209.58   11.60
  -6   2   5  164.88   15.10
  -6   2   5  225.58   14.50
  -6   2   5  208.58   13.80
  -6   2   5  208.68   14.20
   5  -2  -5   63.49    8.50
   5  -2  -5   73.29    8.60
   5  -2  -5   45.30    7.30
  -5   2   5   60.79    8.80
  -5   2   5   76.79    8.90
  -5   2   5   59.69    6.80
  -5   2   5   64.19    8.00
   4  -2  -5 1085.49   30.20
   4  -2  -5 1116.89   31.00
   4  -2  -5 1057.49   28.80
   4  -2  -5 1105.19   31.00
  -4   2   5 1067.79   30.70
  -4   2   5 1114.09   31.30
  -4   2   5 1067.99   30.10
   3  -2  -5   33.80    5.70
   3  -2  -5   42.10    6.50
   3  -2  -5   36.70    5.80
   3  -2  -5   36.50    6.30
   3  -2  -5   43.30    5.60
  -3   2   5   36.30    6.70
  -3   2   5   30.40    6.10
  -3   2   5   25.10    4.70
  -3   2   5   39.60    6.50
   2  -2  -5   86.49    9.00
   2  -2  -5   70.39    7.20
   2  -2  -5   73.99    7.60
   2  -2  -5   79.09    7.90
  -2   2   5   74.99    5.00
  -2   2   5   79.19    7.40
  -2   2   5   77.79    8.20
  -2   2   5   96.29    8.70
   1  -2  -5   19.70    5.20
   1  -2  -5   18.00    5.40
   1  -2  -5   19.40    5.30
   1  -2  -5   13.80    4.60
  -1   2   5   12.40    5.30
  -1   2   5   19.60    4.90
  -1   2   5   24.00    5.30
  -1   2   5   12.50    4.70
  -1   2   5   20.30    2.30
   0  -2  -5   84.49    9.30
   0  -2  -5   80.49    7.80
   0  -2  -5   77.49    8.60
   0  -2  -5   80.29    7.10
   0   2   5   84.79    5.00
   0   2   5   88.99    7.00
   0   2   5   80.99    8.60
   0   2   5   92.39    9.50
  -1  -2  -5  305.87   11.50
  -1  -2  -5  282.27   13.30
  -1  -2  -5  280.27   14.30
   1   2   5  303.07   14.40
   1   2   5  276.37   13.10
   1   2   5  298.07   14.50
   1   2   5  287.07   11.20
   1   2   5  322.57   14.10
  -2  -2  -5  103.29    9.50
  -2  -2  -5   88.09    9.60
  -2  -2  -5   98.99   10.40
  -2  -2  -5   91.29    4.80
   2   2   5   89.49    9.20
   2   2   5   91.99    8.20
   2   2   5   88.89    9.70
   2   2   5   98.39    9.90
   2   2   5   86.09    6.60
  -3  -2  -5   48.40    8.00
  -3  -2  -5   54.99    5.30
  -3  -2  -5   61.09    9.20
  -3  -2  -5   61.69    8.50
   3   2   5   62.69    6.00
   3   2   5   61.69    9.20
   3   2   5   87.69    9.90
   3   2   5   65.89    8.20
   3   2   5   83.49    8.90
  -4  -2  -5   10.00    7.30
  -4  -2  -5   22.20    5.00
  -4  -2  -5   15.70    6.60
  -4  -2  -5   13.90    8.80
   4   2   5   15.10    6.40
   4   2   5   10.10    5.30
   4   2   5   12.20    7.00
   4   2   5   17.00    3.70
   4   2   5    3.80    6.60
  -5  -2  -5    3.60    7.40
  -5  -2  -5    0.90    7.00
  -5  -2  -5    4.60    5.90
  -5  -2  -5   -3.00    4.50
   5   2   5   -2.60    7.40
   5   2   5    2.30    2.40
   5   2   5   -9.50    4.90
   5   2   5    3.70    3.00
  -6  -2  -5   -1.00    8.80
  -6  -2  -5    1.10    7.60
  -6  -2  -5   18.20   11.50
  -6  -2  -5    8.00    5.50
   6   2   5    0.10    1.40
   6   2   5    4.20    8.00
   6   2   5    3.50    8.50
   6   2   5    0.00    1.90
  -7  -2  -5  -11.30    8.50
  -7  -2  -5   -3.20    8.70
  -7  -2  -5    7.50    6.50
  -7  -2  -5    6.50    7.30
   7   2   5   -1.70    1.30
   7   2   5   -0.60    1.10
   7   2   5    0.40    9.20
   7   2   5    2.20    2.50
   7   2   5   -0.70    7.90
   9  -3  -5    4.60    9.50
   9  -3  -5   19.90    8.10
   9  -3  -5   19.50   12.90
  -9   3   5   15.60    9.50
  -9   3   5   23.60   10.80
  -9   3   5   11.50    6.00
   8  -3  -5  108.89   13.90
   8  -3  -5   77.29   10.90
  -8   3   5   69.29   12.10
  -8   3   5   87.19   11.80
  -8   3   5   91.69   12.60
  -8   3   5   94.39    9.70
  -8   3   5   88.19   13.10
   7  -3  -5   -4.40    7.00
   7  -3  -5   -8.30    5.90
   7  -3  -5    3.90    4.30
  -7   3   5   -2.30    5.80
  -7   3   5   47.30   10.10
  -7   3   5    2.70    4.50
  -7   3   5   10.60    6.50
  -7   3   5    5.80    7.50
   6  -3  -5  563.34   23.00
   6  -3  -5  536.75   21.60
  -6   3   5  545.85   22.10
  -6   3   5  501.75   31.50
  -6   3   5  559.64   21.80
   5  -3  -5    4.40    6.30
   5  -3  -5   -6.60    4.50
   5  -3  -5    4.70    4.40
  -5   3   5   -4.70    5.40
  -5   3   5    3.20    5.60
  -5   3   5    4.80    6.10
   4  -3  -5  465.55   18.60
   4  -3  -5  435.56   17.80
   4  -3  -5  439.46   15.60
  -4   3   5  477.05   18.30
  -4   3   5  449.86   18.00
  -4   3   5  447.36   16.90
   3  -3  -5   16.00    4.70
   3  -3  -5   14.40    5.60
   3  -3  -5    9.30    4.90
   3  -3  -5   14.10    5.40
   3  -3  -5    3.00    5.10
  -3   3   5    5.30    5.60
  -3   3   5    8.10    5.10
  -3   3   5   12.30    5.30
  -3   3   5    8.70    4.20
   2  -3  -5  546.75   18.70
   2  -3  -5  599.34   20.40
   2  -3  -5  585.54   19.60
  -2   3   5  550.34   15.90
  -2   3   5  571.54   19.40
  -2   3   5  569.04   15.60
  -2   3   5  537.95   18.90
  -2   3   5  571.74   20.20
   1  -3  -5  126.49    9.40
   1  -3  -5  127.59   10.50
   1  -3  -5  125.49    9.40
  -1   3   5  136.09    9.50
  -1   3   5  134.29   10.60
  -1   3   5  134.69    5.30
   0  -3  -5  852.31   26.00
   0  -3  -5  899.81   25.90
   0  -3  -5  878.01   27.30
   0  -3  -5  834.92   24.60
   0   3   5  837.12   24.60
   0   3   5  868.41   27.10
   0   3   5  832.42   26.10
   0   3   5  842.72   20.40
  -1  -3  -5    8.80    5.00
  -1  -3  -5   -1.00    4.40
  -1  -3  -5   10.90    6.00
  -1  -3  -5    8.30    4.50
   1   3   5    9.90    4.60
   1   3   5    3.70    5.00
   1   3   5    2.50    5.00
  -2  -3  -5  115.89   10.60
  -2  -3  -5  112.59   12.20
  -2  -3  -5  132.79    5.40
  -2  -3  -5  111.09   11.80
   2   3   5  116.99   11.30
   2   3   5  107.19   11.30
   2   3   5  116.59    8.40
   2   3   5  133.29    9.30
   2   3   5  119.09   10.60
  -3  -3  -5   21.20    2.70
  -3  -3  -5   17.80    3.70
  -3  -3  -5   15.60    6.40
  -3  -3  -5   11.40   12.50
  -3  -3  -5   12.80    7.80
   3   3   5   20.70    7.40
   3   3   5   14.80    6.60
   3   3   5   13.80    4.50
   3   3   5   15.30    6.60
   3   3   5   17.40    6.80
  -4  -3  -5    2.10    6.80
  -4  -3  -5   12.50    8.30
  -4  -3  -5   10.10    8.40
  -4  -3  -5    2.70    3.90
   4   3   5    6.50    6.70
   4   3   5   11.50    6.10
   4   3   5   -4.10    4.70
   4   3   5    4.30    6.10
   4   3   5    8.70    4.00
  -5  -3  -5   27.20    9.80
  -5  -3  -5   21.10    7.90
  -5  -3  -5   15.40    5.30
  -5  -3  -5    8.10    8.90
   5   3   5   22.40    9.30
   5   3   5   23.40    6.40
   5   3   5   12.70    7.20
   5   3   5   21.40    8.40
  -6  -3  -5   13.10   10.70
  -6  -3  -5   13.50    8.00
  -6  -3  -5   21.30    8.60
   6   3   5   27.10   10.10
   6   3   5   20.30    9.20
   6   3   5   30.50    8.20
   9  -4  -5   53.79   12.00
   9  -4  -5   63.09   10.00
   9  -4  -5   53.09   11.70
   9  -4  -5   51.09   12.10
  -9   4   5   48.80   11.60
  -9   4   5   38.00   10.90
  -9   4   5   83.29   14.50
   8  -4  -5    0.60    7.80
   8  -4  -5   -3.50    7.10
   8  -4  -5   -6.40    7.30
   8  -4  -5   -0.30    2.70
  -8   4   5   -8.20    8.10
  -8   4   5    3.20    7.30
  -8   4   5   17.40    9.30
   7  -4  -5  158.98   16.40
   7  -4  -5  126.39   13.30
   7  -4  -5  138.29   13.20
  -7   4   5  133.29   13.80
  -7   4   5  160.68   13.30
   6  -4  -5    7.50    6.60
   6  -4  -5   18.10    6.60
   6  -4  -5   31.90    8.80
  -6   4   5   20.40    7.90
  -6   4   5   20.60    7.40
  -6   4   5    4.80    6.90
   5  -4  -5   96.29    8.50
   5  -4  -5   98.89    8.70
   5  -4  -5   93.19   11.00
   5  -4  -5  106.49   11.60
  -5   4   5  111.79   11.20
  -5   4   5   93.09    9.90
  -5   4   5  103.99   11.00
   4  -4  -5    3.90    3.50
   4  -4  -5   -8.30    5.50
   4  -4  -5   -5.60    5.80
   4  -4  -5    0.00    3.80
  -4   4   5   -1.20    5.30
  -4   4   5   -2.00    4.50
  -4   4   5    0.60    5.40
   3  -4  -5   53.89    6.70
   3  -4  -5   45.40    7.60
   3  -4  -5   48.80    8.10
   3  -4  -5   47.20    7.70
   3  -4  -5   54.69    7.20
  -3   4   5   57.09    9.30
  -3   4   5   54.69    7.80
  -3   4   5   36.50    5.30
  -3   4   5   45.20    3.60
  -3   4   5   56.89    7.90
   2  -4  -5  541.85   20.80
   2  -4  -5  575.04   20.20
   2  -4  -5  603.84   19.80
  -2   4   5  545.65   16.40
  -2   4   5  527.95   19.90
  -2   4   5  590.14   21.40
  -2   4   5  562.94   19.70
   1  -4  -5  352.06   15.10
   1  -4  -5  339.97   16.30
   1  -4  -5  339.47   14.60
  -1   4   5  309.37   16.30
  -1   4   5  333.57   10.00
  -1   4   5  355.16   15.10
  -1   4   5  315.37   15.70
   0  -4  -5  748.23   24.00
   0  -4  -5  761.52   24.20
   0  -4  -5  781.32   26.50
   0   4   5  764.42   24.10
   0   4   5  754.92   17.20
   0   4   5  773.22   18.30
   0   4   5  765.82   25.30
   0   4   5  781.52   26.80
  -1  -4  -5    5.10    5.60
  -1  -4  -5    1.30    4.50
  -1  -4  -5    7.10    6.30
  -1  -4  -5   14.60    5.90
   1   4   5    6.10    4.80
   1   4   5   13.20   10.70
   1   4   5   17.00    5.40
   1   4   5   -1.30    5.30
  -2  -4  -5  285.97   15.40
   2   4   5  288.17    8.70
   2   4   5  265.07   12.60
   2   4   5  276.67   16.20
   2   4   5  257.87   17.10
   2   4   5  284.47   15.20
   2   4   5  252.57   12.90
  -3  -4  -5    3.10    6.30
  -3  -4  -5   -0.70    2.90
  -3  -4  -5   -5.50    5.80
  -3  -4  -5   -7.10    6.80
   3   4   5   -3.10    5.90
   3   4   5   -3.10    5.80
   3   4   5    4.70    5.00
  -4  -4  -5   38.90   10.00
  -4  -4  -5   30.50    5.20
  -4  -4  -5   30.80   10.00
  -4  -4  -5   21.80    7.20
   4   4   5   23.10    7.40
   4   4   5   25.70    5.90
   4   4   5   28.00    7.20
   4   4   5   36.00    8.20
  -5  -4  -5    5.10    5.70
  -5  -4  -5    0.70    7.40
  -5  -4  -5    2.10    4.50
  -5  -4  -5   -1.10    8.70
   5   4   5   -4.50   10.40
   5   4   5   -3.90    2.00
   5   4   5   10.80    6.50
   5   4   5    1.00    6.30
   5   4   5  -10.80    7.60
   8  -5  -5    5.10    7.20
   8  -5  -5    3.50    8.80
   8  -5  -5   10.50    7.90
  -8   5   5   10.80    9.60
  -8   5   5    2.50    7.80
   7  -5  -5   18.60    7.40
   7  -5  -5   29.10   10.10
   7  -5  -5   24.00    7.90
  -7   5   5   22.50    8.30
  -7   5   5   16.60    8.00
   6  -5  -5   -2.20    6.50
   6  -5  -5   10.20    7.50
   6  -5  -5    2.80    5.40
  -6   5   5   -0.30    7.00
  -6   5   5    6.60    7.10
  -6   5   5   -6.50    6.00
   5  -5  -5  134.69    9.60
   5  -5  -5  135.79   14.20
   5  -5  -5  130.89   12.60
   5  -5  -5  137.39    9.20
   5  -5  -5  155.98   14.90
  -5   5   5  121.29   12.10
  -5   5   5  118.89   12.50
  -5   5   5  118.89   11.90
   4  -5  -5   -0.30    2.90
   4  -5  -5   -2.20    5.80
   4  -5  -5   -3.80    6.30
   4  -5  -5   -1.80    4.60
  -4   5   5    4.80    5.70
  -4   5   5   -4.10    5.00
  -4   5   5    0.20    6.50
   3  -5  -5  794.52   25.20
   3  -5  -5  783.92   27.10
   3  -5  -5  802.52   26.50
   3  -5  -5  763.42   27.20
  -3   5   5  756.52   27.40
  -3   5   5  756.12   23.10
  -3   5   5  770.42   26.30
  -3   5   5  748.03   25.00
   2  -5  -5  341.27   17.60
   2  -5  -5  351.66   15.40
   2  -5  -5  336.47   16.50
  -2   5   5  325.27   15.30
  -2   5   5  333.07   17.40
  -2   5   5  359.96   24.50
  -2   5   5  330.67   12.40
   1  -5  -5  605.64   21.20
   1  -5  -5  595.44   23.70
   1  -5  -5  584.94   22.20
  -1   5   5  597.04   22.90
  -1   5   5  618.44   16.50
  -1   5   5  561.64   28.90
  -1   5   5  586.94   22.00
   0  -5  -5  657.63   22.90
   0  -5  -5  668.13   25.70
   0  -5  -5  654.63   17.50
   0  -5  -5  669.63   23.60
   0   5   5  681.73   23.60
   0   5   5  699.33   26.40
   0   5   5  642.44   16.40
   0   5   5  638.34   24.10
   0   5   5  646.34   15.70
  -1  -5  -5 1223.58   35.10
  -1  -5  -5 1205.08   38.20
   1   5   5 1178.58   35.20
   1   5   5 1145.39   38.00
   1   5   5 1173.28   30.30
   1   5   5 1198.28   34.50
   1   5   5 1136.69   26.70
  -2  -5  -5 1334.77   42.30
  -2  -5  -5 1358.56   42.30
  -2  -5  -5 1322.97   38.70
   2   5   5 1285.97   30.50
   2   5   5 1276.27   37.10
  -3  -5  -5  477.15   23.00
  -3  -5  -5  452.65   23.60
  -3  -5  -5  504.95   21.00
   3   5   5  461.45   19.40
   3   5   5  497.55   21.10
   3   5   5  438.96   22.10
  -4  -5  -5  181.68   17.10
  -4  -5  -5  165.38   18.10
  -4  -5  -5  239.38   15.10
   4   5   5  219.68   15.30
   4   5   5  186.58   14.80
   4   5   5  199.58   16.20
  -5  -5  -5  226.88   20.20
  -5  -5  -5  252.17   18.70
  -5  -5  -5  203.98   11.70
   5   5   5  201.38   16.10
   5   5   5  213.88   14.60
   5   5   5  173.08   21.50
   5   5   5  231.48   16.90
   8  -6  -5   18.80    9.00
   8  -6  -5    0.90   11.20
   8  -6  -5   20.30    8.40
  -8   6   5   24.80    9.10
  -8   6   5   22.00   10.70
  -8   6   5   19.90    9.90
   7  -6  -5   -0.10   16.10
   7  -6  -5    5.70    8.70
   7  -6  -5    1.40    6.50
  -7   6   5    8.20    7.10
  -7   6   5    7.70    8.10
  -7   6   5   -0.10    8.10
   6  -6  -5  200.58   17.70
   6  -6  -5  186.58   10.40
   6  -6  -5  213.78   16.10
   6  -6  -5  201.78   16.70
   6  -6  -5  196.18   11.70
  -6   6   5  223.98   16.60
  -6   6   5  215.88   16.40
  -6   6   5  175.38   14.90
   5  -6  -5   15.10    7.90
   5  -6  -5   11.50    8.10
   5  -6  -5   -7.10    5.10
   5  -6  -5    9.50    4.60
  -5   6   5   11.90    8.50
  -5   6   5   17.30    7.70
   4  -6  -5  323.27   18.40
   4  -6  -5  326.47   14.90
   4  -6  -5  327.67   28.80
  -4   6   5  305.67   16.30
  -4   6   5  346.87   19.50
  -4   6   5  328.67   15.90
   3  -6  -5  155.08   11.80
   3  -6  -5  144.99   13.70
   3  -6  -5  135.59   14.60
  -3   6   5  161.28   12.40
  -3   6   5  169.08   15.30
  -3   6   5  173.58   10.90
   2  -6  -5  535.35   22.90
   2  -6  -5  599.44   27.10
   2  -6  -5  584.74   21.10
  -2   6   5  573.64   18.20
  -2   6   5  542.25   22.20
   1  -6  -5  143.69    9.60
   1  -6  -5  124.79   11.10
   1  -6  -5  125.29   12.30
   1  -6  -5  123.99   14.10
  -1   6   5  116.29   13.00
  -1   6   5  116.59   13.10
  -1   6   5  142.09   12.70
  -1   6   5  132.89    8.00
   0  -6  -5   37.20    9.50
   0  -6  -5   21.30    7.10
   0  -6  -5   36.60    8.30
   0  -6  -5   31.20    4.40
   0   6   5   24.30    7.40
   0   6   5   32.20    3.70
   0   6   5   18.80    7.30
   0   6   5   33.60    9.10
  -1  -6  -5  177.88   16.20
  -1  -6  -5  189.68   13.30
   1   6   5  168.08   15.90
   1   6   5  162.98    6.70
   1   6   5  170.58    8.80
   1   6   5  173.58   13.90
   1   6   5  174.38   13.10
  -2  -6  -5   38.90   10.40
  -2  -6  -5   35.40    8.90
   2   6   5   42.30    8.70
   2   6   5   27.00    9.00
   2   6   5   37.80    4.00
  -3  -6  -5   -0.60    7.90
  -3  -6  -5    4.60    8.00
  -3  -6  -5    1.50    5.80
   3   6   5   -1.70    6.90
   3   6   5    6.00    5.60
   3   6   5   -4.90    6.80
  -4  -6  -5    9.80    5.80
  -4  -6  -5   -7.10    6.70
  -4  -6  -5    1.60    8.70
   4   6   5    6.00    7.10
   4   6   5   -9.90    6.50
   4   6   5   16.30    9.20
   4   6   5    7.10    5.20
   4   6   5   -1.30    6.90
   7  -7  -5   17.30    9.90
   7  -7  -5   13.00    6.10
   7  -7  -5    8.60    8.40
   7  -7  -5   19.40    8.20
  -7   7   5   23.10    8.30
  -7   7   5   12.10    8.80
  -7   7   5   14.40    8.20
   6  -7  -5   79.89   13.90
   6  -7  -5   69.89    7.90
   6  -7  -5   70.09   11.30
   6  -7  -5   58.69   10.40
  -6   7   5   53.69    9.70
   5  -7  -5  251.77   21.60
   5  -7  -5  265.47   13.10
   5  -7  -5  276.57   18.10
   5  -7  -5  278.47   18.40
  -5   7   5  283.57   18.30
  -5   7   5  257.67   16.10
  -5   7   5  281.77   16.50
   4  -7  -5   24.10    6.40
   4  -7  -5   20.40    8.00
   4  -7  -5   22.40    9.30
  -4   7   5   20.20    6.80
  -4   7   5   19.20    6.60
  -4   7   5   34.00   10.00
   3  -7  -5   49.40    9.60
   3  -7  -5   39.00    9.30
   3  -7  -5   51.49    9.70
  -3   7   5   40.40   10.00
  -3   7   5   54.09    7.10
   2  -7  -5   11.60    6.60
   2  -7  -5   11.00    7.90
   2  -7  -5    8.90    5.10
   2  -7  -5    6.80    7.10
  -2   7   5   16.40    7.90
  -2   7   5   14.10    4.50
   1  -7  -5   10.50    8.20
   1  -7  -5    1.90    7.10
   1  -7  -5   18.60    6.90
   1  -7  -5    6.90    4.90
  -1   7   5   13.50    4.20
  -1   7   5    8.30    7.20
   0  -7  -5  292.37   10.50
   0  -7  -5  306.47   15.70
   0  -7  -5  310.57   19.30
   0   7   5  325.97   18.10
   0   7   5  281.47   19.50
  -1  -7  -5   54.59   10.60
  -1  -7  -5   56.19    8.60
   1   7   5   62.89    9.70
   1   7   5   87.09   13.00
   1   7   5   46.50    4.70
  -3  -7  -5    5.00    6.70
  -3  -7  -5    7.20    9.00
  -3  -7  -5   18.50    7.30
   3   7   5   -1.50    5.50
   3   7   5   16.70    5.90
   3   7   5    7.00    9.60
   3   7   5    6.00    7.20
   3   7   5    8.90    7.70
   6  -8  -5   18.70    8.60
   6  -8  -5   17.10    8.10
  -6   8   5   25.20    8.90
  -6   8   5   22.70    7.20
  -6   8   5   17.50   10.40
   5  -8  -5   -2.40    6.70
   5  -8  -5  -12.40    6.60
   5  -8  -5   -6.90    2.50
   5  -8  -5   -9.10    8.10
  -5   8   5    1.30    5.50
  -5   8   5   -1.10    7.70
  -5   8   5   -5.50    5.70
   4  -8  -5    8.30    5.80
   4  -8  -5    6.00    7.40
   4  -8  -5   12.70    9.80
   4  -8  -5   -3.90    8.00
  -4   8   5    5.20    6.10
  -4   8   5   -0.70    5.40
  -4   8   5   10.90    8.40
  -4   8   5   -1.50    7.90
   3  -8  -5   10.60    6.80
   3  -8  -5   19.00    8.80
   3  -8  -5    2.90    7.60
   3  -8  -5    6.50    7.20
  -3   8   5    1.80    2.90
  -3   8   5    9.10    7.60
   2  -8  -5  151.98   11.60
   2  -8  -5  137.49   14.90
   2  -8  -5  158.38   12.30
   2  -8  -5  186.38   16.50
   2  -8  -5  163.28   16.80
  -2   8   5  168.88   15.80
  -2   8   5  144.79   10.10
  -2   8   5  162.68   15.40
   1  -8  -5    0.30    4.80
   1  -8  -5   -0.50    6.60
   1  -8  -5    3.10    4.90
  -1   8   5   -8.20    6.60
  -1   8   5   -0.40    3.60
  -1   8   5   -1.80    7.00
   0  -8  -5   89.59    6.70
   0  -8  -5   83.89   12.70
   0  -8  -5   67.79    9.00
   0   8   5   78.29   13.50
   0   8   5   69.49   10.20
   0   8   5   79.39   11.40
  -1  -8  -5    6.40    8.00
  -1  -8  -5    6.70    3.90
   1   8   5    7.40    7.70
   1   8   5   -0.10    2.30
   1   8   5    9.50    7.20
   1   8   5   20.00   12.60
   4  -9  -5   17.10    7.60
   4  -9  -5   16.50    9.80
   4  -9  -5    5.60    7.40
  -4   9   5    2.70    3.80
  -4   9   5   13.10   10.50
   3  -9  -5    5.60    7.10
   3  -9  -5   14.00    9.00
   3  -9  -5    6.10    7.50
   3  -9  -5    0.30    7.00
  -3   9   5    0.20    5.10
  -3   9   5    7.40    7.50
   2  -9  -5   34.10   10.90
   2  -9  -5   33.40   10.20
   2  -9  -5   77.99   12.50
   2  -9  -5   30.90    7.60
  -2   9   5   36.30    9.40
  -2   9   5   35.90    6.30
  -2   9   5   57.99   14.50
   1  -9  -5   14.30    8.60
   1  -9  -5    2.10    2.90
   1  -9  -5   -0.40    5.00
  -1   9   5    1.10    2.90
  -1   9   5    6.30    7.10
  -1   9   5   -2.30    7.70
  -1   9   5   -1.60    2.50
   1  11  -6   11.80    9.50
   1  11  -6    2.90    4.20
   1  11  -6    3.00    4.70
   1  11  -6    5.10    8.60
  -1 -11   6   -0.80    8.70
  -1 -11   6   -3.00    3.20
   0  11  -6   59.69   11.00
   0  11  -6   58.19   11.10
   0  11  -6   46.00   11.50
   0 -11   6   51.89   10.60
   0 -11   6   70.89   15.60
  -1  11  -6   18.50    8.80
  -1  11  -6   32.80   11.20
  -1  11  -6   15.70    9.30
   1 -11   6   26.60   12.20
   1 -11   6   15.40    8.80
   1 -11   6   10.70    6.00
  -2  11  -6   36.50   12.70
  -2  11  -6   43.10   10.30
  -2  11  -6   38.00   10.70
   2 -11   6   52.09   11.90
   2 -11   6   31.20    5.60
   2 -11   6   49.30   13.80
   3  10  -6   -1.00    8.20
   3  10  -6    3.00    5.60
   3  10  -6    1.80    8.20
  -3 -10   6   16.10    4.70
  -3 -10   6   18.80    8.10
   2  10  -6   46.20   10.70
   2  10  -6   34.20   11.60
   2  10  -6   36.80    9.10
  -2 -10   6   52.19    9.60
   1  10  -6    5.60    3.80
   1  10  -6    3.10    7.70
   1  10  -6   36.40   17.70
   1  10  -6    2.60    4.50
  -1 -10   6    3.50    8.20
  -1 -10   6    4.10    7.70
   0  10  -6   35.10   10.20
   0  10  -6   41.30    9.40
   0 -10   6   40.40    7.10
   0 -10   6   37.10   10.60
   0 -10   6   42.80   11.00
  -1  10  -6   16.30    7.90
  -1  10  -6   23.30    8.30
   1 -10   6   22.70    7.00
   1 -10   6   19.60    9.80
   1 -10   6   22.10    9.00
  -2  10  -6    0.70    7.70
   2 -10   6   -3.20    3.50
   2 -10   6    8.20    8.30
   2 -10   6   -7.80    4.90
  -3  10  -6   15.80    8.20
   3 -10   6   27.00   10.70
  -4  10  -6    4.20    7.40
  -4  10  -6    9.70    7.10
   4 -10   6    0.90   12.80
   4 -10   6    1.60    6.00
   5   9  -6    3.30    7.40
  -5  -9   6   -3.20    2.00
  -5  -9   6    1.50    2.20
   4   9  -6    4.30    7.40
   4   9  -6   11.00    7.20
   4   9  -6    0.10    4.80
  -4  -9   6    5.00    2.80
  -4  -9   6   18.60    7.40
  -4  -9   6    8.50    3.30
  -4  -9   6   -1.20    2.00
   3   9  -6   12.20    6.60
   3   9  -6    7.20    6.30
   3   9  -6   10.80    8.10
  -3  -9   6   10.50    7.40
  -3  -9   6   11.60    4.20
   2   9  -6    8.00    7.70
   2   9  -6   -2.30    6.80
   2   9  -6    6.50    5.10
  -2  -9   6    2.70    1.90
  -2  -9   6  -10.40    5.80
   1   9  -6  107.69   13.70
   1   9  -6   89.99    8.50
   1   9  -6  110.59   12.70
   1   9  -6   97.09   12.30
   1   9  -6   77.79   11.60
  -1  -9   6   98.19   12.00
  -1  -9   6   90.99   12.00
  -1  -9   6   99.69    8.80
   0   9  -6    0.10    7.10
   0   9  -6   -8.60    6.70
   0   9  -6   -0.10    3.00
   0   9  -6   -4.70    6.80
   0   9  -6   10.50    7.50
   0  -9   6   -9.10    6.30
   0  -9   6   -3.70    6.70
   0  -9   6   10.60    4.70
  -1   9  -6  -14.60    5.90
  -1   9  -6    0.80    7.00
  -1   9  -6   -3.80    7.40
   1  -9   6    0.90    7.40
   1  -9   6   -2.50    7.60
   1  -9   6   -4.00    4.50
   1  -9   6   -1.20    4.90
  -2   9  -6   -0.80    6.40
  -2   9  -6    0.60    6.80
   2  -9   6   15.90    6.40
   2  -9   6    1.00    3.60
   2  -9   6    9.00    8.70
  -3   9  -6    3.20    6.90
  -3   9  -6   -3.70    4.30
  -3   9  -6   -2.00    5.90
  -3   9  -6    4.50    6.70
   3  -9   6   -5.20    5.50
   3  -9   6   -5.50    7.40
  -4   9  -6   66.19    6.10
  -4   9  -6   62.39    9.50
  -4   9  -6   80.79   12.20
  -4   9  -6   47.20    9.30
  -4   9  -6   51.89   11.90
   4  -9   6   57.99   11.80
  -5   9  -6   96.69   10.70
  -5   9  -6   96.29   13.80
  -5   9  -6   73.89   11.50
   5  -9   6   64.29   20.20
   5  -9   6   64.49   10.70
   5  -9   6   46.50   11.00
   5  -9   6   79.49    9.90
   6   8  -6   63.29   11.60
   6   8  -6   66.39   19.30
  -6  -8   6   67.89   12.60
  -6  -8   6   71.29   11.20
   5   8  -6  257.37   16.10
   5   8  -6  253.57   18.30
   5   8  -6  303.87   19.00
  -5  -8   6  260.17   19.50
  -5  -8   6  256.67   17.60
   4   8  -6  202.58   15.80
   4   8  -6  211.88   16.70
   4   8  -6  198.88   14.70
  -4  -8   6  220.38   17.00
  -4  -8   6  193.98   10.10
   3   8  -6  915.31   31.40
   3   8  -6  942.51   30.00
   3   8  -6  880.01   32.10
  -3  -8   6  924.01   33.90
   2   8  -6   20.70    8.50
   2   8  -6   18.60    7.60
   2   8  -6   22.40    5.90
  -2  -8   6   11.40    7.10
  -2  -8   6   14.40    4.30
   1   8  -6  830.32   30.30
   1   8  -6  865.01   30.60
   1   8  -6  873.01   30.70
   1   8  -6  897.61   30.40
   1   8  -6  878.91   25.20
  -1  -8   6  895.31   24.90
  -1  -8   6  948.11   34.20
  -1  -8   6  896.51   30.40
   0   8  -6    6.10    6.90
   0   8  -6   15.60    7.30
   0   8  -6   13.90    8.10
   0   8  -6   10.00    7.60
   0  -8   6    6.50    5.00
   0  -8   6    9.80    8.20
   0  -8   6   21.00   13.00
  -1   8  -6 1090.89   33.90
  -1   8  -6 1073.19   34.50
  -1   8  -6 1073.89   35.20
   1  -8   6 1076.59   35.40
   1  -8   6 1086.99   36.50
   1  -8   6 1077.99   29.60
   1  -8   6 1067.09   31.20
  -2   8  -6  529.65   21.10
  -2   8  -6  553.34   22.40
  -2   8  -6  519.35   20.80
  -2   8  -6  485.55   22.20
   2  -8   6  474.35   15.80
   2  -8   6  492.35   20.60
   2  -8   6  501.35   24.10
  -3   8  -6  583.24   24.60
  -3   8  -6  560.64   23.50
  -3   8  -6  579.94   25.80
  -3   8  -6  603.84   25.50
   3  -8   6  584.04   26.50
   3  -8   6  632.84   24.10
  -4   8  -6  130.39   13.90
  -4   8  -6  117.39   13.50
  -4   8  -6  129.19   14.20
   4  -8   6  116.39   14.00
   4  -8   6   97.79   12.00
   4  -8   6  136.69   14.80
  -5   8  -6  512.35   19.80
  -5   8  -6  527.35   24.80
  -5   8  -6  524.55   23.30
  -5   8  -6  525.55   25.00
   5  -8   6  506.35   24.60
   5  -8   6  530.15   26.70
   5  -8   6  494.95   24.80
   5  -8   6  537.85   19.90
  -6   8  -6   45.30    7.60
  -6   8  -6   24.80    8.10
   6  -8   6   42.50    6.60
   6  -8   6   33.40   10.20
   6  -8   6   41.20   10.90
   6  -8   6   41.50   20.90
   6   7  -6   33.00    7.70
   6   7  -6   17.20    8.90
   6   7  -6   11.00    7.80
  -6  -7   6   20.30   15.40
  -6  -7   6   12.00    7.10
  -6  -7   6    6.30    2.70
   5   7  -6  113.69   13.20
   5   7  -6   94.59   12.60
   5   7  -6  113.99   13.30
  -5  -7   6  139.59   15.30
  -5  -7   6  106.19   12.20
  -5  -7   6  105.79    7.00
   4   7  -6    9.70    7.30
   4   7  -6   -3.10    6.00
   4   7  -6    5.80    7.20
  -4  -7   6    0.90    2.70
  -4  -7   6   -1.70    7.10
  -4  -7   6    6.70    6.70
  -4  -7   6    5.40    2.90
  -4  -7   6   -0.30    6.00
   3   7  -6  221.88   15.70
   3   7  -6  247.98   17.80
   3   7  -6  236.98   14.30
  -3  -7   6  217.08   14.30
  -3  -7   6  223.38    9.70
  -3  -7   6  221.48    8.30
  -3  -7   6  229.68    8.20
   2   7  -6   76.89   11.00
   2   7  -6   76.99    8.80
   2   7  -6   83.69   10.20
  -2  -7   6   95.99   10.90
  -2  -7   6   64.79    4.30
   1   7  -6   17.00    6.90
   1   7  -6   14.60    4.30
   1   7  -6   13.50    7.00
  -1  -7   6   16.90    7.50
  -1  -7   6   20.50    4.30
  -1  -7   6   11.70    7.20
   0   7  -6   27.20    3.30
   0   7  -6   33.90    8.10
   0   7  -6   35.10    8.00
   0   7  -6   25.80    7.40
   0  -7   6   29.20    5.20
   0  -7   6   28.20    8.40
   0  -7   6   19.50    7.60
  -1   7  -6  124.49   11.60
  -1   7  -6  140.19   13.20
  -1   7  -6  109.39   10.80
  -1   7  -6  114.29    9.80
   1  -7   6  130.09   12.20
   1  -7   6  115.19    8.50
   1  -7   6  112.69   12.90
   1  -7   6   98.19    9.20
  -2   7  -6  247.48   14.00
  -2   7  -6  245.98   13.60
  -2   7  -6  250.77    8.40
  -2   7  -6  269.07   15.50
  -2   7  -6  248.88   19.50
   2  -7   6  230.48    9.80
   2  -7   6  266.57   18.30
   2  -7   6  245.48   23.70
   2  -7   6  232.78   13.60
  -3   7  -6   10.20    6.40
  -3   7  -6    5.00    5.20
  -3   7  -6    5.30    6.40
  -3   7  -6    7.10   11.60
   3  -7   6   -3.90    5.90
   3  -7   6    6.30    7.00
   3  -7   6    7.50   11.20
  -4   7  -6   64.49    8.90
  -4   7  -6   86.39   11.30
  -4   7  -6   82.39    8.80
  -4   7  -6   76.79   11.60
   4  -7   6   88.39   13.00
   4  -7   6   73.59    9.50
   4  -7   6   58.39   10.60
   4  -7   6   85.39    8.90
  -5   7  -6   20.00    5.60
  -5   7  -6   14.80    7.80
  -5   7  -6   14.60    9.40
   5  -7   6   16.00    9.50
   5  -7   6   10.90    4.80
   5  -7   6   20.80    8.30
  -6   7  -6   65.79    7.00
  -6   7  -6   51.59   13.30
  -6   7  -6   82.19   13.30
   6  -7   6   66.59    6.90
   6  -7   6   59.89   12.20
   6  -7   6   74.79   13.00
   6  -7   6   95.19   15.00
  -7   7  -6    8.70    9.50
  -7   7  -6   11.40    4.10
   7  -7   6   -2.30   10.10
   7  -7   6   -3.40    7.00
   7  -7   6   -4.40    8.80
   7  -7   6   -4.70    2.20
   7   6  -6    0.50    7.50
   7   6  -6    4.60    7.70
  -7  -6   6    6.30    7.50
  -7  -6   6   -0.70    3.90
  -7  -6   6    2.60    6.40
   6   6  -6   -3.90    6.30
   6   6  -6    0.20    7.00
   6   6  -6    9.70    8.10
  -6  -6   6    8.60    7.70
  -6  -6   6    7.50    3.70
  -6  -6   6    7.30    6.20
   5   6  -6  213.98   16.20
   5   6  -6  243.98   15.90
   5   6  -6  231.28   16.20
  -5  -6   6  210.48    8.20
  -5  -6   6  217.68   14.50
  -5  -6   6  218.48   16.30
   4   6  -6  166.38   13.90
   4   6  -6  147.49   12.90
   4   6  -6  159.88   13.20
  -4  -6   6  167.58   13.90
  -4  -6   6  147.39   12.10
  -4  -6   6  161.48   12.50
  -4  -6   6  145.39    5.60
   3   6  -6  198.28   12.40
   3   6  -6  200.78   13.90
   3   6  -6  200.58   14.40
  -3  -6   6  198.18   13.60
  -3  -6   6  186.58   12.80
  -3  -6   6  199.88   13.30
  -3  -6   6  199.88    9.50
   2   6  -6   30.40    7.60
   2   6  -6   22.10    7.00
   2   6  -6    4.10    4.30
  -2  -6   6   21.00    2.80
  -2  -6   6   22.50    7.20
  -2  -6   6   17.70    3.20
   1   6  -6  463.35   14.80
   1   6  -6  495.95   19.60
   1   6  -6  490.35   19.70
  -1  -6   6  457.15   19.50
  -1  -6   6  499.05   19.40
   0   6  -6    2.10    4.90
   0   6  -6    2.40    5.70
   0   6  -6    1.60    1.90
   0   6  -6    3.10    5.50
   0  -6   6   -1.50    5.20
   0  -6   6    3.00    5.50
   0  -6   6    3.10    3.80
   0  -6   6   -1.70    3.10
  -1   6  -6    9.50    5.80
  -1   6  -6   13.40    4.80
  -1   6  -6   15.40    6.20
  -1   6  -6    9.60    5.30
  -1   6  -6   13.10    2.40
   1  -6   6   14.20    4.60
   1  -6   6   12.70    6.30
   1  -6   6   11.30    4.10
   1  -6   6   10.80    6.60
  -2   6  -6   45.30    6.40
  -2   6  -6   39.80    7.30
  -2   6  -6   36.50    6.80
  -2   6  -6   32.00    7.20
   2  -6   6   38.60    6.90
   2  -6   6   56.29    6.80
   2  -6   6   53.29    8.50
   2  -6   6   41.90    8.40
   2  -6   6   50.19    7.10
  -3   6  -6   54.69    9.60
  -3   6  -6   39.50    7.20
  -3   6  -6   35.50    5.70
  -3   6  -6   53.39    8.60
   3  -6   6   28.80    6.40
   3  -6   6   57.09    7.30
   3  -6   6   72.09   11.10
   3  -6   6   37.80    8.60
  -4   6  -6    1.00    4.10
  -4   6  -6    3.20    7.20
  -4   6  -6    0.00    7.20
  -4   6  -6    0.50    7.70
   4  -6   6   -4.70    4.00
   4  -6   6    1.10    1.80
   4  -6   6   -6.10    7.40
   4  -6   6    0.80    6.70
   4  -6   6    0.70    5.90
  -5   6  -6   36.00    5.20
  -5   6  -6   45.50    9.60
   5  -6   6   45.00    4.80
   5  -6   6   36.40    5.00
   5  -6   6   58.89   11.10
   5  -6   6   37.70   10.50
  -6   6  -6  -14.30    7.00
  -6   6  -6    4.30    3.50
  -6   6  -6   -3.70    7.90
   6  -6   6   -4.10    8.40
   6  -6   6    0.20    1.90
   6  -6   6   -6.90    5.70
   6  -6   6   10.60    8.50
  -7   6  -6    4.60    6.80
  -7   6  -6    7.00   10.30
  -7   6  -6   -4.20    8.70
   7  -6   6   -0.50    2.70
   7  -6   6   17.00    9.20
   7  -6   6    5.60    6.40
   7  -6   6   -6.40    8.90
   8   5  -6    4.50    9.20
   8   5  -6   14.80    7.80
   8   5  -6    4.40   10.50
  -8  -5   6   28.00   10.60
  -8  -5   6    6.10    6.00
  -8  -5   6    8.60    5.10
   7   5  -6   16.80    9.30
   7   5  -6   27.00    9.60
  -7  -5   6   20.50    5.00
  -7  -5   6   21.50    7.00
  -7  -5   6   34.00    9.90
   6   5  -6   12.50    8.40
   6   5  -6   11.70    8.20
  -6  -5   6   10.60    3.90
  -6  -5   6    8.90    7.40
  -6  -5   6   20.20    7.20
   5   5  -6  129.09   14.70
   5   5  -6  101.59   12.30
   5   5  -6   93.29   11.60
   5   5  -6  105.59   10.20
   5   5  -6  104.99    9.20
  -5  -5   6   97.39    5.60
  -5  -5   6   85.29   10.60
  -5  -5   6   76.99    8.90
   4   5  -6   49.40    7.50
   4   5  -6   76.69    9.80
   4   5  -6   48.60    8.30
   4   5  -6   47.50    8.00
  -4  -5   6   61.89    9.30
  -4  -5   6   57.29    8.40
   3   5  -6   64.39    8.60
   3   5  -6   84.59    9.40
   3   5  -6   90.99   10.10
  -3  -5   6   81.09    9.50
  -3  -5   6   94.99    9.50
  -3  -5   6   88.19    7.20
  -3  -5   6   92.69    9.50
   2   5  -6  232.98   13.70
   2   5  -6  277.67   14.30
   2   5  -6  264.17    7.60
   2   5  -6  257.47   11.60
  -2  -5   6  284.97   13.60
  -2  -5   6  265.07   13.40
  -2  -5   6  253.57    9.60
   1   5  -6  317.47   14.50
   1   5  -6  293.27   10.50
   1   5  -6  318.57   14.90
  -1  -5   6  284.17    9.00
  -1  -5   6  283.57   14.00
  -1  -5   6  306.27   13.00
  -1  -5   6  289.97    9.20
  -1  -5   6  292.67   14.70
  -1  -5   6  280.37   13.40
   0   5  -6  261.07   13.60
   0   5  -6  226.18    6.90
   0   5  -6  224.48    7.60
   0   5  -6  229.08   11.00
   0   5  -6  231.18   13.00
   0   5  -6  221.88   12.20
   0  -5   6  239.98   12.30
   0  -5   6  232.18   10.60
   0  -5   6  228.08   13.20
   0  -5   6  240.58   13.00
   0  -5   6  237.78    9.50
  -1   5  -6    3.50    3.90
  -1   5  -6    3.30    5.50
  -1   5  -6   -5.00    4.60
  -1   5  -6   -1.50    4.80
   1  -5   6    0.90    4.80
   1  -5   6    1.50    3.50
   1  -5   6    1.80    3.10
   1  -5   6    1.10    4.10
   1  -5   6   -3.00    5.50
  -2   5  -6   65.89    6.70
  -2   5  -6   66.19    8.40
  -2   5  -6   76.19    8.30
  -2   5  -6   84.49    9.30
   2  -5   6   64.39    8.80
   2  -5   6   63.19    8.60
   2  -5   6   81.99    9.50
   2  -5   6   78.49    8.40
   2  -5   6   76.09    7.50
  -3   5  -6   30.00    6.60
  -3   5  -6   34.20    4.80
  -3   5  -6   37.00    7.50
  -3   5  -6   38.30    7.70
   3  -5   6   48.30    7.80
   3  -5   6   24.20    5.10
   3  -5   6   29.20    5.90
   3  -5   6   39.40    8.50
   3  -5   6   47.90    9.20
   3  -5   6   35.30    3.10
  -4   5  -6   -1.10    5.90
  -4   5  -6   -1.40    5.50
  -4   5  -6   -1.30    5.40
  -4   5  -6    3.40    3.20
   4  -5   6    1.30    6.00
   4  -5   6    2.40    3.10
   4  -5   6   -1.30    3.50
   4  -5   6   -2.20    7.10
   4  -5   6    0.70    5.50
  -5   5  -6   10.40    4.60
  -5   5  -6    7.50    2.50
  -5   5  -6    7.20    7.00
   5  -5   6    9.30    7.00
   5  -5   6   10.90    3.50
   5  -5   6    6.20    4.00
   5  -5   6    3.00    6.20
   5  -5   6   -4.40    8.00
   5  -5   6   -2.90    6.90
  -6   5  -6    0.70    3.40
  -6   5  -6   11.70    7.40
  -6   5  -6    8.80    7.40
  -6   5  -6   16.90    2.70
   6  -5   6   11.70    8.20
   6  -5   6   15.40    8.70
   6  -5   6   14.50    6.70
   6  -5   6    8.70    6.60
   6  -5   6   11.30    5.00
   6  -5   6   17.00    8.20
  -7   5  -6   14.90    9.80
  -7   5  -6   15.40    7.40
  -7   5  -6   30.30   15.50
   7  -5   6   28.20   10.40
   7  -5   6   22.20   10.00
   7  -5   6   21.10    8.00
   7  -5   6   28.00   10.10
   7  -5   6   12.60   11.10
   8   4  -6   42.70    9.60
   8   4  -6   35.10    9.90
   8   4  -6   19.20    9.80
  -8  -4   6   41.10   10.80
  -8  -4   6   42.80    7.80
  -8  -4   6   40.90    6.70
   7   4  -6   62.69   10.20
   7   4  -6   46.20   11.00
   7   4  -6   59.49    8.00
   7   4  -6   42.90    9.60
  -7  -4   6   56.49    6.70
  -7  -4   6   49.60   10.50
  -7  -4   6   39.40    7.30
   6   4  -6    4.40    7.70
   6   4  -6   10.40    5.50
   6   4  -6    8.20    8.30
  -6  -4   6    8.80    7.20
  -6  -4   6   11.50    3.90
  -6  -4   6    9.40    2.80
  -6  -4   6   16.70    6.40
   5   4  -6   71.89    4.60
   5   4  -6   61.19   16.80
   5   4  -6   84.09    9.10
   5   4  -6   74.09   10.00
  -5  -4   6   62.59    3.70
  -5  -4   6   53.59    7.40
  -5  -4   6   82.39    5.60
   4   4  -6  123.49    9.70
   4   4  -6  120.69   11.50
   4   4  -6  118.09   11.70
   4   4  -6  123.09    6.80
  -4  -4   6  135.89   10.70
  -4  -4   6  124.89   10.70
   3   4  -6  487.35   18.20
   3   4  -6  513.05   19.60
   3   4  -6  529.05   19.40
   3   4  -6  498.55   18.00
  -3  -4   6  498.05   16.20
  -3  -4   6  480.35   17.90
  -3  -4   6  504.35   19.30
  -3  -4   6  488.95   17.80
   2   4  -6   12.60    5.20
   2   4  -6   12.90    4.50
   2   4  -6   20.70    5.70
   2   4  -6   21.80    2.90
   2   4  -6   14.30    5.60
  -2  -4   6   17.30    4.00
  -2  -4   6   21.40    6.10
  -2  -4   6   17.00    5.90
  -2  -4   6   24.00    5.60
  -2  -4   6   14.30    5.50
   1   4  -6 1189.58   26.70
   1   4  -6 1231.38   32.40
   1   4  -6 1140.99   33.20
   1   4  -6 1229.68   33.30
   1   4  -6 1160.38   32.10
   1   4  -6 1141.29   28.70
  -1  -4   6 1118.99   31.30
  -1  -4   6 1149.39   28.20
  -1  -4   6 1200.28   31.00
  -1  -4   6 1138.59   26.60
  -1  -4   6 1157.38   32.00
   0   4  -6   46.00    7.60
   0   4  -6   32.50    4.30
   0   4  -6   19.40    5.30
   0   4  -6   31.00    6.30
   0  -4   6   22.80    4.50
   0  -4   6   29.90    6.90
   0  -4   6   34.30    6.20
   0  -4   6   31.80    5.60
   0  -4   6   31.60    4.20
  -1   4  -6 3297.87   77.99
  -1   4  -6 3378.46   77.89
  -1   4  -6 3195.08   70.09
  -1   4  -6 3331.37   75.19
  -1   4  -6 3280.07   77.49
   1  -4   6 3310.37   76.99
   1  -4   6 3342.77   73.79
   1  -4   6 3323.07   75.09
   1  -4   6 3346.27   75.59
   1  -4   6 3224.38   77.39
   1  -4   6 3269.97   77.99
  -2   4  -6   39.60    7.50
  -2   4  -6   23.80    5.50
  -2   4  -6   30.30    6.30
  -2   4  -6   21.10    3.80
  -2   4  -6   22.20    5.60
  -2   4  -6   28.60    4.20
  -2   4  -6   33.20    3.50
   2  -4   6   35.20    7.30
   2  -4   6   23.10    4.80
   2  -4   6   25.00    5.90
   2  -4   6   26.60    7.20
   2  -4   6   14.60    5.30
  -3   4  -6 2088.59   52.89
  -3   4  -6 2166.08   53.59
  -3   4  -6 2109.99   53.99
  -3   4  -6 1787.72   50.19
  -3   4  -6 2085.39   47.30
   3  -4   6 2162.98   51.79
   3  -4   6 2048.99   48.50
   3  -4   6 2030.40   53.29
   3  -4   6 2094.49   52.89
   3  -4   6 2042.70   53.79
  -4   4  -6   60.19    9.20
  -4   4  -6   72.89    6.10
  -4   4  -6   66.39    4.00
   4  -4   6   74.39   10.10
   4  -4   6   67.29    6.50
   4  -4   6   78.89   17.70
   4  -4   6   66.39    8.00
   4  -4   6   57.59   10.00
   4  -4   6   71.89   10.00
  -5   4  -6  166.08   13.30
  -5   4  -6  168.78   14.50
  -5   4  -6  170.98    8.40
  -5   4  -6  142.49   13.20
  -5   4  -6  171.88   14.90
   5  -4   6  165.78   11.50
   5  -4   6  161.98   14.40
   5  -4   6  171.58   14.70
   5  -4   6  156.98   10.80
   5  -4   6  167.58   15.10
  -6   4  -6   94.89   11.00
  -6   4  -6  111.09   12.80
  -6   4  -6   74.99   11.20
  -6   4  -6   50.29    9.10
   6  -4   6   84.59   11.50
   6  -4   6   79.09    8.80
   6  -4   6   84.89    9.40
   6  -4   6  105.59   13.20
   6  -4   6   94.89   13.90
   6  -4   6   83.69   12.60
  -7   4  -6   17.50    8.50
  -7   4  -6   21.70    6.20
  -7   4  -6    8.40    6.70
   7  -4   6   17.20    9.10
   7  -4   6    6.40    7.10
   7  -4   6   21.20    6.40
   7  -4   6   13.00    5.60
   7  -4   6   20.20    8.20
   7  -4   6   20.50   10.60
   8   3  -6   13.50    4.30
   8   3  -6  -13.30    9.80
   8   3  -6    2.10    7.60
   8   3  -6   -0.10    6.20
   8   3  -6    6.30    7.70
  -8  -3   6   13.40    5.70
   7   3  -6   74.69    8.80
   7   3  -6   55.19   10.80
   7   3  -6   66.59   11.70
   7   3  -6   83.29    8.70
   7   3  -6   72.39   10.20
  -7  -3   6   75.29    8.30
  -7  -3   6   47.20    7.40
   6   3  -6  585.04   18.40
   6   3  -6  610.94   25.60
   6   3  -6  594.04   24.50
   6   3  -6  561.04   25.80
   6   3  -6  583.44   20.90
  -6  -3   6  591.04   18.30
  -6  -3   6  600.74   20.60
   5   3  -6  188.28   12.90
   5   3  -6  181.48    8.70
   5   3  -6  165.78   14.30
   5   3  -6  172.68   11.40
   5   3  -6  201.68   13.30
  -5  -3   6  191.78   11.50
  -5  -3   6  175.48    8.40
  -5  -3   6  180.28    8.20
   4   3  -6 2243.88   55.89
   4   3  -6 2153.38   48.80
   4   3  -6 2164.48   53.89
   4   3  -6 2255.57   55.79
   4   3  -6 2115.59   50.79
  -4  -3   6 2164.88   53.39
  -4  -3   6 2210.68   53.79
  -4  -3   6 2271.17   49.50
  -4  -3   6 2203.88   55.69
   3   3  -6  915.41   26.80
   3   3  -6  881.81   25.90
   3   3  -6  869.81   22.90
   3   3  -6  864.11   23.20
  -3  -3   6  911.01   26.80
  -3  -3   6  870.51   26.30
  -3  -3   6  909.11   26.00
  -3  -3   6  893.11   24.90
  -3  -3   6  891.61   21.90
   2   3  -6 2261.67   55.39
   2   3  -6 2209.18   54.09
   2   3  -6 2175.08   51.89
   2   3  -6 2178.68   53.89
   2   3  -6 2200.68   50.49
  -2  -3   6 2197.78   53.59
  -2  -3   6 2268.87   54.29
  -2  -3   6 2322.17   54.39
  -2  -3   6 2328.47   52.19
  -2  -3   6 2260.67   53.89
   1   3  -6  351.26   13.60
   1   3  -6  343.67   11.90
   1   3  -6  352.86   14.70
   1   3  -6  348.57   13.80
   1   3  -6  364.36   11.90
   1   3  -6  331.37    9.80
  -1  -3   6  376.16   14.10
  -1  -3   6  343.57   13.30
  -1  -3   6  332.67   13.30
   0   3  -6 1827.22   43.80
   0   3  -6 1915.21   47.00
   0   3  -6 1896.51   45.70
   0   3  -6 1908.81   46.10
   0   3  -6 1954.90   46.70
   0   3  -6 1836.82   46.60
   0   3  -6 1859.21   44.10
   0   3  -6 1890.81   44.90
   0   3  -6 1938.01   43.00
   0   3  -6 1855.81   47.10
   0   3  -6 1897.91   45.40
   0  -3   6 1901.91   47.40
   0  -3   6 1917.71   45.10
   0  -3   6 1923.61   46.60
   0  -3   6 1875.41   43.80
   0  -3   6 1901.61   45.70
  -1   3  -6  109.79    7.00
  -1   3  -6   98.99    9.10
  -1   3  -6  105.89    9.40
  -1   3  -6  122.39    9.30
  -1   3  -6  104.69    5.70
  -1   3  -6  106.59    8.00
   1  -3   6   95.89    7.70
   1  -3   6  105.29    7.90
   1  -3   6   99.99    9.40
   1  -3   6  101.69    9.20
   1  -3   6  110.19    8.60
  -2   3  -6  676.83   21.50
  -2   3  -6  635.34   20.90
  -2   3  -6  645.14   16.30
  -2   3  -6  643.14   22.00
  -2   3  -6  666.73   21.50
  -2   3  -6  655.93   21.90
  -2   3  -6  636.54   21.70
  -2   3  -6  649.04   17.70
  -2   3  -6  654.13   18.40
   2  -3   6  622.04   21.30
   2  -3   6  634.74   20.10
   2  -3   6  657.73   21.10
   2  -3   6  649.14   22.20
   2  -3   6  649.74   22.10
   2  -3   6  642.84   18.70
  -3   3  -6    7.90    4.70
  -3   3  -6    8.60    3.70
  -3   3  -6   10.80    4.00
  -3   3  -6    9.30    4.80
  -3   3  -6   14.00    5.80
  -3   3  -6   17.40    5.90
  -3   3  -6    6.00    5.60
  -3   3  -6   10.00    1.50
  -3   3  -6    9.90    1.50
   3  -3   6    9.30    5.70
   3  -3   6    6.80    6.00
   3  -3   6   13.30    5.70
   3  -3   6   16.10    6.10
   3  -3   6    8.20    4.40
   3  -3   6    8.30    3.70
  -4   3  -6  361.66   16.10
  -4   3  -6  345.07   16.80
  -4   3  -6  339.27   14.60
  -4   3  -6  358.66   17.90
   4  -3   6  364.16   14.70
   4  -3   6  350.26   16.90
   4  -3   6  351.86   14.20
   4  -3   6  331.37   17.20
   4  -3   6  357.96   18.20
  -5   3  -6   -0.30    6.00
  -5   3  -6    8.50    5.80
  -5   3  -6    5.90    7.80
  -5   3  -6   -3.50    5.00
  -5   3  -6   -9.50    5.80
   5  -3   6   14.30    8.40
   5  -3   6    9.00    6.50
   5  -3   6    1.00    4.50
   5  -3   6    2.30    7.20
   5  -3   6   -0.70    6.70
   5  -3   6    3.50    4.90
  -6   3  -6  -11.60    6.30
  -6   3  -6   -3.10    6.50
  -6   3  -6    1.40    5.40
  -6   3  -6   -5.10    4.70
   6  -3   6    5.20    6.70
   6  -3   6   -3.70    5.40
   6  -3   6    1.00    4.20
   6  -3   6   14.40    8.90
   6  -3   6    4.20   12.10
  -7   3  -6   14.00    6.00
  -7   3  -6   13.30    7.90
  -7   3  -6   17.70    8.40
   7  -3   6   18.20    4.80
   7  -3   6   19.30    9.80
   7  -3   6   17.10    8.30
   7  -3   6   19.60    8.50
   7  -3   6   16.80    8.00
   7  -3   6   22.10    7.80
   9   2  -6   10.00    7.50
   9   2  -6   -2.20    3.20
   9   2  -6  -15.90   10.20
   9   2  -6    5.90    7.90
   9   2  -6   17.80    7.50
  -9  -2   6   -5.30    7.70
  -9  -2   6   10.60   11.60
  -9  -2   6   -7.40    5.30
   8   2  -6   19.40    9.40
   8   2  -6   19.10    7.30
   8   2  -6   16.20    7.60
   8   2  -6   14.70    6.10
   8   2  -6   12.50   10.00
  -8  -2   6   19.80    9.00
  -8  -2   6   30.00    9.00
  -8  -2   6   17.50    6.50
   7   2  -6   -1.60    4.90
   7   2  -6    9.30    6.60
   7   2  -6   -3.50    7.10
   7   2  -6    2.20    5.50
  -7  -2   6    3.60    4.70
  -7  -2   6   -6.20    6.50
   6   2  -6   79.59    8.40
   6   2  -6  100.09   19.30
   6   2  -6   70.09   10.60
   6   2  -6   89.89    9.40
   6   2  -6  110.49   11.20
  -6  -2   6   89.89   10.20
  -6  -2   6   87.59    8.30
  -6  -2   6   78.09   10.00
   5   2  -6    7.50    5.30
   5   2  -6    0.20    5.10
   5   2  -6   -2.30    5.80
   5   2  -6    8.00    5.80
   5   2  -6    2.80    3.60
  -5  -2   6    5.30    3.80
  -5  -2   6    1.70    4.90
  -5  -2   6   14.50    6.20
  -5  -2   6    1.90    4.40
   4   2  -6    1.10    2.70
   4   2  -6   -3.60    4.60
   4   2  -6    3.90    5.20
   4   2  -6   -5.10    4.00
   4   2  -6   -7.50    4.30
  -4  -2   6    0.30    4.50
  -4  -2   6    1.30    3.40
  -4  -2   6   -4.30    3.90
  -4  -2   6   -4.90    4.60
  -4  -2   6   -2.00    4.60
   3   2  -6  153.68    9.90
   3   2  -6  152.18    8.50
   3   2  -6  140.99    7.40
   3   2  -6  139.39    5.60
   3   2  -6  141.39    9.60
   3   2  -6  140.29    9.50
   3   2  -6  154.08    9.80
  -3  -2   6  168.18    9.50
  -3  -2   6  149.79    7.80
  -3  -2   6  142.09    9.40
  -3  -2   6  144.89    9.50
  -3  -2   6  148.39    9.80
   2   2  -6   -1.60    4.50
   2   2  -6    3.50    3.60
   2   2  -6   -1.90    3.90
   2   2  -6    2.00    3.60
   2   2  -6    0.80    3.20
   2   2  -6   -1.60    3.30
   2   2  -6    2.30    4.40
   2   2  -6    0.50    4.50
  -2  -2   6    3.00    4.10
  -2  -2   6   -4.30    3.60
  -2  -2   6   -5.60    4.10
  -2  -2   6   -0.40    4.10
  -2  -2   6    4.10    3.80
   1   2  -6 4933.11  108.69
   1   2  -6 5140.19  109.99
   1   2  -6 5047.00  109.29
   1   2  -6 4906.31  109.19
   1   2  -6 4950.20  108.79
   1   2  -6 4778.12  109.49
   1   2  -6 4846.31  110.69
   1   2  -6 4970.80  109.89
   1   2  -6 4887.81  108.99
   1   2  -6 4914.61  109.39
   1   2  -6 5077.59  110.29
   1   2  -6 4846.72  106.89
  -1  -2   6 4927.21  109.29
  -1  -2   6 4947.10  109.59
  -1  -2   6 5071.79  108.99
  -1  -2   6 5042.10  109.79
   0   2  -6    1.90    3.20
   0   2  -6    2.60    3.60
   0   2  -6    4.40    3.90
   0   2  -6    1.10    3.60
   0   2  -6    0.60    3.70
   0   2  -6    6.40    3.80
   0   2  -6   -1.10    4.00
   0   2  -6    3.30    3.90
   0   2  -6    4.00    4.20
   0   2  -6    8.00    4.20
   0   2  -6   -1.80    4.10
   0   2  -6    3.90    4.00
   0   2  -6    1.20    4.00
   0   2  -6    0.80    3.00
   0  -2   6   -1.40    4.30
   0  -2   6    3.60    4.40
   0  -2   6    2.40    3.90
  -1   2  -6  436.56   14.50
  -1   2  -6  442.36   12.20
  -1   2  -6  436.46   15.00
  -1   2  -6  439.96   16.00
  -1   2  -6  448.76   16.70
  -1   2  -6  417.66   13.60
  -1   2  -6  442.56   15.70
  -1   2  -6  441.26   14.50
  -1   2  -6  412.36   15.20
  -1   2  -6  428.96   16.20
  -1   2  -6  420.16   15.20
   1  -2   6  427.46   16.20
   1  -2   6  436.86   15.60
   1  -2   6  409.86   15.10
   1  -2   6  431.76   14.90
   1  -2   6  440.16   16.10
   1  -2   6  442.56   13.90
  -2   2  -6  157.68   10.40
  -2   2  -6  152.18   10.50
  -2   2  -6  162.68   10.80
  -2   2  -6  146.99   10.40
  -2   2  -6  154.38    8.00
  -2   2  -6  156.38    8.50
  -2   2  -6  151.88   10.00
  -2   2  -6  142.69    9.20
  -2   2  -6  156.88    4.90
   2  -2   6  145.19    8.60
   2  -2   6  145.09    8.60
   2  -2   6  139.79   10.30
   2  -2   6  161.48    9.90
   2  -2   6  154.38   10.80
   2  -2   6  149.09   10.50
  -3   2  -6   18.90    5.50
  -3   2  -6   33.00    7.00
  -3   2  -6   32.40    5.60
  -3   2  -6   36.60    4.50
  -3   2  -6   35.10    5.80
   3  -2   6   32.00    6.60
   3  -2   6   33.30    6.40
   3  -2   6   43.00    7.60
   3  -2   6   28.20    4.80
   3  -2   6   33.30    5.50
   3  -2   6   16.20    6.20
  -4   2  -6  181.58   12.10
  -4   2  -6  161.68   11.60
  -4   2  -6  173.18   13.80
  -4   2  -6  166.68   12.60
  -4   2  -6  175.18   11.60
   4  -2   6  170.58   11.60
   4  -2   6  168.08   13.70
   4  -2   6  183.68   11.90
   4  -2   6  188.58   17.70
   4  -2   6  161.58   13.50
   4  -2   6  173.38    9.30
  -5   2  -6  248.98   22.70
  -5   2  -6  284.97   16.20
  -5   2  -6  317.67   16.00
  -5   2  -6  289.47   14.70
  -5   2  -6  273.87   18.10
   5  -2   6  285.87   15.50
   5  -2   6  269.87   11.30
   5  -2   6  306.07   18.30
   5  -2   6  274.47   15.90
   5  -2   6  292.37   17.50
  -6   2  -6   66.89   10.00
  -6   2  -6   48.00    9.50
  -6   2  -6   75.49   11.70
  -6   2  -6   54.49   11.30
   6  -2   6   66.49   11.60
   6  -2   6   88.29   11.30
   6  -2   6   65.49    6.10
   6  -2   6   47.50    8.70
   6  -2   6   71.99   11.80
  -7   2  -6    3.70    4.90
  -7   2  -6   10.20    5.80
  -7   2  -6   -3.20    8.70
  -7   2  -6    4.60    8.10
   7  -2   6    6.60    7.00
   7  -2   6    2.20    8.40
   7  -2   6    4.70    8.40
   7  -2   6    7.80    7.70
   9   1  -6  -15.30    9.00
   9   1  -6    2.30    6.30
   9   1  -6    5.70   11.80
   9   1  -6    1.70    4.10
   9   1  -6  -16.80    6.20
  -9  -1   6   -5.20    6.30
  -9  -1   6   -3.10    5.30
  -9  -1   6    5.10    8.80
   8   1  -6    3.10   11.60
   8   1  -6    4.70    6.80
   8   1  -6   22.20    8.70
  -8  -1   6   10.10    5.80
  -8  -1   6   13.30    7.40
   7   1  -6   31.10    8.30
   7   1  -6   54.49    8.20
   7   1  -6   45.30    9.90
  -7  -1   6   47.10    7.70
  -7  -1   6   24.60   13.50
   6   1  -6   48.80    9.20
   6   1  -6   64.89    7.50
   6   1  -6   58.19    7.00
   6   1  -6   57.69    8.80
   6   1  -6   47.50    9.10
  -6  -1   6   45.50    8.20
  -6  -1   6   48.10    6.80
  -6  -1   6   51.59    8.80
   5   1  -6  417.76   18.20
   5   1  -6  410.36   14.50
   5   1  -6  430.36   15.70
   5   1  -6  397.16   17.00
  -5  -1   6  406.06   14.50
  -5  -1   6  401.86   16.90
  -5  -1   6  425.26   18.00
  -5  -1   6  425.96   17.50
   4   1  -6   56.29    6.70
   4   1  -6   43.00    6.90
   4   1  -6   37.30    4.70
   4   1  -6   42.00    6.80
  -4  -1   6   45.80    4.70
  -4  -1   6   52.09    6.40
  -4  -1   6   44.30    6.90
  -4  -1   6   56.09    7.70
  -4  -1   6   48.60    7.30
   3   1  -6    1.70    5.60
   3   1  -6    0.30    4.60
   3   1  -6   -2.90    4.20
   3   1  -6   -2.60    3.90
  -3  -1   6    2.20    3.10
  -3  -1   6   -7.60    3.90
  -3  -1   6    1.60    3.30
  -3  -1   6    7.90    3.90
  -3  -1   6   10.40    4.80
  -3  -1   6    6.30    4.50
   2   1  -6   43.60    5.70
   2   1  -6   35.70    5.30
   2   1  -6   30.10    5.70
   2   1  -6   35.70    4.80
   2   1  -6   34.50    4.80
   2   1  -6   41.90    5.40
   2   1  -6   40.40    5.90
   2   1  -6   40.60    5.90
  -2  -1   6   46.00    5.70
  -2  -1   6   49.60    5.80
  -2  -1   6   32.50    4.70
  -2  -1   6   34.00    5.30
  -2  -1   6   28.70    5.30
  -2  -1   6   27.80    5.60
   1   1  -6  171.88    8.90
   1   1  -6  187.68    8.20
   1   1  -6  168.98    9.20
   1   1  -6  174.18    8.90
   1   1  -6  193.88    9.60
   1   1  -6  181.68    9.70
   1   1  -6  173.88    9.40
   1   1  -6  165.78    9.00
   1   1  -6  161.78    9.10
   1   1  -6  171.58    9.70
   1   1  -6  171.48    9.00
  -1  -1   6  187.58    9.90
  -1  -1   6  181.58    9.80
  -1  -1   6  176.28    9.80
  -1  -1   6  172.18    9.50
  -1  -1   6  174.58    8.20
  -1  -1   6  184.48   10.10
   0   1  -6 3271.87   74.69
   0   1  -6 3346.57   73.59
   0   1  -6 3289.27   73.59
   0   1  -6 3244.58   73.09
   0   1  -6 3236.38   72.99
   0   1  -6 3182.38   73.69
   0   1  -6 3245.78   73.29
   0   1  -6 3233.28   74.09
   0   1  -6 3162.88   72.89
   0   1  -6 3167.28   73.79
   0   1  -6 3190.28   71.29
   0   1  -6 3171.18   72.99
   0   1  -6 3206.28   73.09
   0   1  -6 3206.18   71.39
   0  -1   6 3222.28   73.09
   0  -1   6 3218.08   73.89
   0  -1   6 3253.57   73.89
   0  -1   6 3217.08   74.59
  -1   1  -6   71.19    7.40
  -1   1  -6   76.59    6.70
  -1   1  -6   62.59    7.10
  -1   1  -6   69.29    6.50
  -1   1  -6   71.09    8.00
  -1   1  -6   60.29    7.30
  -1   1  -6   78.89    7.60
  -1   1  -6   69.79    4.60
  -1   1  -6   72.89    7.10
  -1   1  -6   71.09    7.50
  -1   1  -6   74.49    6.70
   1  -1   6   70.79    7.90
   1  -1   6   76.69    8.60
   1  -1   6   80.99    7.50
   1  -1   6   78.29    7.10
   1  -1   6   62.09    7.10
   1  -1   6   75.39    8.00
  -2   1  -6    8.30    4.90
  -2   1  -6    9.00    4.70
  -2   1  -6    8.90    5.20
  -2   1  -6   11.70    5.20
  -2   1  -6   11.80    3.70
  -2   1  -6    9.70    5.10
  -2   1  -6    9.30    1.50
  -2   1  -6   13.40    4.60
  -2   1  -6   13.50    4.10
   2  -1   6   21.90    6.40
   2  -1   6   12.50    5.00
   2  -1   6   13.00    5.80
   2  -1   6   10.70    4.10
  -3   1  -6  141.09   11.20
  -3   1  -6  146.99    9.00
  -3   1  -6  136.99   10.10
  -3   1  -6  125.19   10.20
  -3   1  -6  136.09    7.60
  -3   1  -6  142.49   11.60
   3  -1   6  160.98   11.60
   3  -1   6  139.99   11.80
   3  -1   6  128.49    8.90
   3  -1   6  142.49   11.60
   3  -1   6  136.99   10.30
  -4   1  -6   70.19   10.60
  -4   1  -6   62.89    7.60
  -4   1  -6   68.09    8.70
  -4   1  -6   55.39    8.20
  -4   1  -6   52.89    5.00
  -4   1  -6   49.00    8.50
   4  -1   6   49.20    7.10
   4  -1   6   63.19   10.10
   4  -1   6   49.60    9.90
   4  -1   6   52.49    8.00
   4  -1   6   62.29   10.00
  -5   1  -6   21.00    7.80
  -5   1  -6   20.50    3.20
  -5   1  -6   15.50    6.40
  -5   1  -6   19.30    7.80
  -5   1  -6   18.30    8.60
  -5   1  -6   15.60    6.20
   5  -1   6   21.40    6.40
   5  -1   6    8.90   12.50
   5  -1   6   24.70    8.60
   5  -1   6   26.90    8.00
  -6   1  -6    1.50    7.40
  -6   1  -6   -0.90    5.90
  -6   1  -6    3.40    7.60
  -6   1  -6    2.60    6.10
  -6   1  -6    7.20    6.30
   6  -1   6    4.60    8.20
   6  -1   6   -0.40    6.90
   6  -1   6    0.90    6.90
   6  -1   6    2.00    5.60
   6  -1   6    2.80    7.90
  -7   1  -6    0.70    7.60
  -7   1  -6    2.80    6.90
  -7   1  -6    7.20    8.00
   7  -1   6   15.10    8.80
   7  -1   6   -3.20    5.80
   7  -1   6    3.80    8.30
   7  -1   6   -4.40    7.40
   7  -1   6   11.30   10.10
   9   0  -6   54.09   12.10
   9   0  -6   72.99   11.60
   9   0  -6   68.39   10.60
   9   0  -6   77.59   16.60
  -9   0   6   58.49   12.30
  -9   0   6   67.69   10.50
  -9   0   6   55.99    9.70
   8   0  -6  259.17   21.10
   8   0  -6  287.77   17.00
   8   0  -6  268.37   16.30
   8   0  -6  266.37   18.20
  -8   0   6  251.77   15.60
  -8   0   6  269.97   19.20
  -8   0   6  249.28   15.70
   7   0  -6  506.65   21.90
   7   0  -6  515.05   22.60
   7   0  -6  536.55   20.60
   7   0  -6  518.65   17.90
  -7   0   6  505.65   20.70
  -7   0   6  504.15   20.50
  -7   0   6  450.35   22.10
   6   0  -6   75.59    9.80
   6   0  -6   65.59    8.80
   6   0  -6   75.79    8.60
   6   0  -6   72.39    7.60
  -6   0   6   78.09   10.00
  -6   0   6   65.49    8.40
  -6   0   6   85.39    9.00
  -6   0   6   73.69    5.50
  -6   0   6   75.59    4.40
  -6   0   6   89.89   10.60
   5   0  -6  834.02   26.80
   5   0  -6  869.51   24.90
   5   0  -6  868.01   25.00
   5   0  -6  886.61   27.70
  -5   0   6  854.11   26.00
  -5   0   6  829.62   21.70
  -5   0   6  836.52   27.00
  -5   0   6  870.51   27.40
  -5   0   6  854.21   25.60
   4   0  -6   33.90    5.00
   4   0  -6   37.20    6.80
   4   0  -6   32.30    6.50
   4   0  -6   46.00    6.30
  -4   0   6   44.00    5.00
  -4   0   6   40.60    6.70
  -4   0   6   47.80    6.80
  -4   0   6   39.90    5.00
  -4   0   6   33.50    6.70
  -4   0   6   34.30    6.20
  -4   0   6   40.30    6.70
   3   0  -6 6166.68  138.29
   3   0  -6 6351.86  138.89
   3   0  -6 6529.85  139.79
   3   0  -6 6391.36  137.59
   3   0  -6 6315.27  138.79
   3   0  -6 6208.98  139.19
  -3   0   6 6202.88  139.49
  -3   0   6 6349.36  139.09
  -3   0   6 6367.26  137.39
  -3   0   6 6255.17  138.29
  -3   0   6 6303.67  137.49
  -3   0   6 6370.26  138.89
  -3   0   6 6254.47  139.39
   2   0  -6 8337.77  181.28
   2   0  -6 8295.17  183.18
   2   0  -6 8557.14  183.48
   2   0  -6 8426.76  183.58
   2   0  -6 8605.24  183.58
   2   0  -6 8558.94  183.68
  -2   0   6 8478.25  183.48
  -2   0   6 8478.25  183.48
  -2   0   6 8479.15  183.88
  -2   0   6 8499.85  183.38
  -2   0   6 8307.07  182.98
  -2   0   6 8481.35  182.78
   1   0  -6 8493.45  184.58
   1   0  -6 8649.53  184.78
   1   0  -6 8379.16  184.78
   1   0  -6 8591.44  183.58
   1   0  -6 8545.14  185.08
   1   0  -6 8448.95  181.48
   1   0  -6 8609.14  183.58
  -1   0   6 8566.24  184.48
  -1   0   6 8475.15  183.48
  -1   0   6 8397.16  183.38
  -1   0   6 8344.96  184.68
  -1   0   6 8643.74  185.18
  -1   0   6 8583.14  184.98
   0   0  -6 5397.96  120.89
   0   0  -6 5410.76  119.29
   0   0  -6 5484.45  121.39
   0   0  -6 5548.15  121.69
   0   0  -6 5466.15  116.89
   0   0  -6 5584.24  119.49
   0   0  -6 5546.04  119.29
   0   0  -6 5452.45  122.09
   0   0  -6 5446.75  121.19
   0   0   6 5353.76  120.99
   0   0   6 5421.86  118.69
   0   0   6 5429.86  120.89
   0   0   6 5443.46  121.79
   0   0   6 5584.94  122.29
   0   0   6 5465.75  121.39
  -1   0  -6 5577.94  122.49
  -1   0  -6 5504.95  121.29
  -1   0  -6 5480.65  123.39
  -1   0  -6 5624.74  124.59
  -1   0  -6 5500.75  123.79
  -1   0  -6 5400.86  123.99
  -1   0  -6 5568.24  121.39
  -1   0  -6 5533.05  124.89
  -1   0  -6 5484.65  119.69
   1   0   6 5690.63  123.79
   1   0   6 5708.63  124.19
   1   0   6 5531.45  120.19
   1   0   6 5561.94  124.89
   1   0   6 5699.43  122.69
   1   0   6 5572.94  124.29
  -2   0  -6 1998.50   46.90
  -2   0  -6 2013.50   51.29
  -2   0  -6 2098.49   51.89
  -2   0  -6 2041.10   51.79
  -2   0  -6 2037.50   50.99
  -2   0  -6 2017.30   50.09
  -2   0  -6 2026.60   46.60
  -2   0  -6 2024.70   44.90
   2   0   6 2058.69   51.19
   2   0   6 2048.30   50.29
   2   0   6 2071.89   51.99
   2   0   6 1917.81   44.80
   2   0   6 2043.30   51.79
   2   0   6 2056.59   47.20
   2   0   6 2060.49   50.29
  -3   0  -6  311.57   15.60
  -3   0  -6  333.07   15.70
  -3   0  -6  319.87   16.10
  -3   0  -6  292.67   15.30
  -3   0  -6  290.17   13.80
  -3   0  -6  303.47   12.00
   3   0   6  312.47   14.10
   3   0   6  303.17   15.00
   3   0   6  326.47   15.80
   3   0   6  323.87   13.20
   3   0   6  326.47   15.80
   3   0   6  280.07   16.00
  -4   0  -6   59.99    7.20
  -4   0  -6   82.29   12.70
  -4   0  -6   57.29    8.10
  -4   0  -6   90.69    9.80
  -4   0  -6   61.69    9.50
  -4   0  -6   64.99    6.10
  -4   0  -6   81.39   14.90
   4   0   6   66.39    6.70
   4   0   6   78.99   16.70
   4   0   6   41.20    8.30
   4   0   6   69.89    9.90
  -5   0  -6   23.90    8.70
  -5   0  -6   12.50    6.30
  -5   0  -6   21.40    8.60
  -5   0  -6   15.10    3.60
  -5   0  -6   21.10    8.40
   5   0   6   16.10    4.80
   5   0   6   23.40    8.20
   5   0   6   17.60    8.20
   5   0   6   17.80    8.40
  -6   0  -6   25.50    7.80
  -6   0  -6   35.20   10.20
  -6   0  -6   40.80   10.70
   6   0   6   26.70    9.00
   6   0   6   22.60   10.20
   6   0   6   35.80    6.30
  -7   0  -6   -3.50   13.40
  -7   0  -6   -2.60    6.00
  -7   0  -6    2.60    9.30
  -7   0  -6   27.70   15.10
   7   0   6    8.90    5.60
   7   0   6   12.30   14.50
   7   0   6   16.30    9.10
   9  -1  -6   -4.40    8.00
   9  -1  -6   12.20    7.00
   9  -1  -6   -3.70    8.70
   9  -1  -6   10.80    8.20
  -9   1   6   12.00    7.50
  -9   1   6    7.10    6.80
  -9   1   6   -4.90    8.50
   8  -1  -6   -1.50    8.00
   8  -1  -6    3.00    6.90
   8  -1  -6    2.30    7.10
   8  -1  -6    8.90    4.30
   8  -1  -6    4.60    7.50
  -8   1   6    6.10    7.90
  -8   1   6   -2.60    2.60
  -8   1   6    6.80    6.40
  -8   1   6    1.80    7.60
  -8   1   6    8.60    7.70
   7  -1  -6  100.99   12.00
   7  -1  -6  121.99   13.30
   7  -1  -6  125.59   12.60
   7  -1  -6  118.99    9.40
  -7   1   6  137.09   12.00
  -7   1   6  120.69   13.10
  -7   1   6  110.59    7.10
  -7   1   6  110.69   11.30
  -7   1   6  123.59   13.40
   6  -1  -6  108.59   11.10
   6  -1  -6   92.09   10.50
   6  -1  -6   82.69    9.10
   6  -1  -6  108.49   11.50
  -6   1   6  123.09   10.70
  -6   1   6  110.49   11.50
  -6   1   6  109.99   11.30
  -6   1   6  124.29   13.50
   5  -1  -6    5.40    4.80
   5  -1  -6    0.50    5.10
   5  -1  -6   -6.20    5.20
   5  -1  -6   -0.70    4.70
  -5   1   6    1.00    5.20
  -5   1   6   -1.40    4.90
  -5   1   6   -0.10    4.80
  -5   1   6   -3.00    5.40
   4  -1  -6   51.59    7.00
   4  -1  -6   62.09    7.10
   4  -1  -6   54.89    7.40
   4  -1  -6   65.39    7.30
   4  -1  -6   53.49    4.30
  -4   1   6   65.89    8.40
  -4   1   6   57.29    7.00
  -4   1   6   62.79    7.50
  -4   1   6   53.69    7.40
  -4   1   6   52.89    7.60
   3  -1  -6  380.16   15.20
   3  -1  -6  363.66   11.00
   3  -1  -6  376.56   13.90
   3  -1  -6  373.76   15.20
   3  -1  -6  360.86   14.30
   3  -1  -6  396.66   14.60
  -3   1   6  403.76   15.50
  -3   1   6  365.06   15.40
  -3   1   6  381.76   15.50
  -3   1   6  371.56   13.60
   2  -1  -6 1810.82   45.10
   2  -1  -6 1836.62   46.20
   2  -1  -6 1800.52   44.70
   2  -1  -6 1811.12   44.80
   2  -1  -6 1790.12   42.10
  -2   1   6 1804.12   42.20
  -2   1   6 1816.62   45.20
  -2   1   6 1769.52   45.30
  -2   1   6 1832.72   44.70
  -2   1   6 1832.42   45.70
  -2   1   6 1868.91   44.70
   1  -1  -6  312.07   12.40
   1  -1  -6  306.97   10.10
   1  -1  -6  302.67    9.00
   1  -1  -6  320.47   13.30
   1  -1  -6  310.07   14.00
   1  -1  -6  328.37   13.80
  -1   1   6  319.37   13.70
  -1   1   6  312.67   13.40
  -1   1   6  326.37    9.10
  -1   1   6  316.17   12.00
  -1   1   6  337.57   12.60
  -1   1   6  306.57   13.90
  -1   1   6  304.07   13.30
   0  -1  -6  398.36   15.90
   0  -1  -6  368.46   16.50
   0  -1  -6  416.06   15.60
   0  -1  -6  405.26   13.40
   0  -1  -6  393.66   12.80
   0  -1  -6  402.56   15.80
   0   1   6  397.86   14.80
   0   1   6  427.86   16.50
   0   1   6  384.16   15.60
   0   1   6  409.66   13.50
   0   1   6  383.66   16.00
   0   1   6  394.26   12.50
   0   1   6  395.96   15.40
  -1  -1  -6 1503.85   40.30
  -1  -1  -6 1481.75   38.50
  -1  -1  -6 1575.74   40.60
  -1  -1  -6 1511.15   34.80
  -1  -1  -6 1496.75   40.00
  -1  -1  -6 1474.95   32.60
   1   1   6 1466.25   35.90
   1   1   6 1517.85   37.40
   1   1   6 1521.65   40.50
   1   1   6 1499.35   40.50
   1   1   6 1552.24   39.50
   1   1   6 1523.35   39.90
  -2  -1  -6  118.49    6.30
  -2  -1  -6   93.19    6.20
  -2  -1  -6   97.79    5.40
  -2  -1  -6  101.39   10.60
  -2  -1  -6  100.19   10.40
  -2  -1  -6  100.79    9.90
   2   1   6  107.99    8.90
   2   1   6  103.69   10.20
   2   1   6  103.09   10.00
   2   1   6   92.99   10.30
   2   1   6  113.69    9.50
   2   1   6  101.19    6.00
  -3  -1  -6  137.79    7.70
  -3  -1  -6  132.09   11.60
  -3  -1  -6  129.19   12.00
  -3  -1  -6  121.79   12.20
   3   1   6  124.49    6.10
   3   1   6  121.39   10.40
   3   1   6  108.89   12.20
   3   1   6  123.39   11.00
   3   1   6  128.89   11.60
   3   1   6  137.19   12.00
  -4  -1  -6    6.50    6.20
  -4  -1  -6    5.50    4.40
  -4  -1  -6    5.00    7.80
  -4  -1  -6    7.80    7.80
   4   1   6   14.00    6.30
   4   1   6    4.40    5.80
   4   1   6   12.00    6.80
   4   1   6   -3.80    6.40
   4   1   6   15.40    3.50
   4   1   6    9.70    6.60
   4   1   6   12.00    2.40
  -5  -1  -6    3.90    7.80
  -5  -1  -6   10.80    7.20
  -5  -1  -6   10.00    8.00
  -5  -1  -6    1.50    4.50
   5   1   6   -1.30    7.20
   5   1   6    3.90    5.00
   5   1   6   -2.40    7.10
   5   1   6    3.80    4.00
  -6  -1  -6   63.49   11.90
  -6  -1  -6   29.30   13.50
  -6  -1  -6   33.00   10.20
  -6  -1  -6   33.50    4.50
  -6  -1  -6   24.80   10.00
   6   1   6   63.39   12.10
   6   1   6   34.70    5.30
   6   1   6   32.50    9.40
   6   1   6   34.70   10.30
  -7  -1  -6    4.70    6.40
  -7  -1  -6    0.50    8.00
   7   1   6    2.50    9.30
   7   1   6    1.10    2.20
   7   1   6   -4.50    7.90
   9  -2  -6   81.29   13.70
   9  -2  -6  118.69   14.10
   9  -2  -6   95.39   12.10
   9  -2  -6  117.99    8.80
  -9   2   6  123.89   11.90
  -9   2   6   97.89   20.30
  -9   2   6  152.28   17.00
  -9   2   6  112.29   13.20
   8  -2  -6   57.09    8.80
   8  -2  -6   60.79   10.10
   8  -2  -6   51.39   10.10
   8  -2  -6   58.39    7.10
  -8   2   6   51.79   10.60
  -8   2   6   72.59    9.00
  -8   2   6   54.09    9.60
  -8   2   6   45.40   10.00
   7  -2  -6   33.70    6.30
   7  -2  -6   29.30    8.70
   7  -2  -6   32.60    8.90
   7  -2  -6   21.50    3.30
   7  -2  -6   23.50    8.20
  -7   2   6   24.40    8.90
  -7   2   6   23.40    6.90
  -7   2   6   31.60    8.30
  -7   2   6   32.20    8.50
   6  -2  -6  307.27   16.30
   6  -2  -6  256.97   16.10
   6  -2  -6  282.87   13.80
   6  -2  -6  298.37   16.40
  -6   2   6  308.07   16.40
  -6   2   6  290.97   14.20
  -6   2   6  264.67   19.30
  -6   2   6  296.47   16.20
   5  -2  -6   -0.30    5.40
   5  -2  -6   -5.00    4.90
   5  -2  -6   -0.70    5.70
  -5   2   6    4.00    6.00
  -5   2   6   -1.90    4.50
  -5   2   6    0.20    5.40
  -5   2   6    2.50    5.90
   4  -2  -6   26.00    6.50
   4  -2  -6   16.20    5.20
   4  -2  -6   18.60    5.90
   4  -2  -6   21.30    5.50
  -4   2   6   16.90    6.70
  -4   2   6   16.60    5.90
  -4   2   6   16.80    5.40
  -4   2   6   42.10    7.00
   3  -2  -6  693.73   22.40
   3  -2  -6  712.33   21.80
   3  -2  -6  724.63   22.70
   3  -2  -6  684.73   20.30
  -3   2   6  707.23   20.40
  -3   2   6  681.53   22.50
  -3   2   6  720.53   23.50
  -3   2   6  692.93   22.80
   2  -2  -6  306.67   13.70
   2  -2  -6  310.67    8.70
   2  -2  -6  321.07   13.40
   2  -2  -6  317.67   14.60
   2  -2  -6  297.87   13.40
  -2   2   6  318.27   10.60
  -2   2   6  323.57   15.00
  -2   2   6  292.57   13.60
  -2   2   6  306.37   14.90
  -2   2   6  334.17   13.70
   1  -2  -6  492.35   18.70
   1  -2  -6  483.85   16.60
   1  -2  -6  476.95   17.40
   1  -2  -6  462.95   17.70
  -1   2   6  477.65   18.20
  -1   2   6  478.25   11.60
  -1   2   6  500.95   15.90
  -1   2   6  483.15   16.70
   0  -2  -6  965.70   26.80
   0  -2  -6  959.30   29.50
   0  -2  -6  997.40   28.70
   0  -2  -6 1005.40   29.20
   0   2   6 1000.60   29.80
   0   2   6 1019.20   30.00
   0   2   6  997.50   24.20
   0   2   6  980.40   27.90
   0   2   6  997.80   28.70
   0   2   6  948.61   29.30
   0   2   6  996.60   26.90
  -1  -2  -6  572.84   14.20
  -1  -2  -6  620.64   21.40
  -1  -2  -6  604.04   18.30
  -1  -2  -6  599.34   21.20
  -1  -2  -6  594.74   21.70
   1   2   6  587.94   21.40
   1   2   6  599.14   22.20
   1   2   6  616.94   18.00
   1   2   6  592.24   18.10
   1   2   6  612.94   20.90
   1   2   6  597.44   21.90
  -2  -2  -6  518.95   19.90
  -2  -2  -6  539.45   21.20
  -2  -2  -6  497.95   14.90
  -2  -2  -6  518.95   20.90
  -2  -2  -6  505.35   12.70
   2   2   6  521.15   21.30
   2   2   6  475.05   20.20
   2   2   6  516.85   17.80
   2   2   6  502.85   19.20
   2   2   6  521.35   16.00
  -3  -2  -6   98.99   10.70
  -3  -2  -6   88.19   10.80
  -3  -2  -6   90.39    6.30
  -3  -2  -6  111.19   13.90
  -3  -2  -6   94.99    4.90
   3   2   6   78.49   10.10
   3   2   6   97.59    6.90
   3   2   6  125.29   11.10
   3   2   6  101.89   10.20
   3   2   6  120.29   12.40
  -4  -2  -6  173.48   13.80
  -4  -2  -6  178.48    9.60
  -4  -2  -6  165.18   15.60
  -4  -2  -6  161.28   15.30
   4   2   6  164.48    7.90
   4   2   6  166.38   13.70
   4   2   6  168.38   12.30
   4   2   6  166.38   15.40
   4   2   6  156.58   13.20
  -5  -2  -6    8.60    7.50
  -5  -2  -6   13.60    5.20
  -5  -2  -6   -3.30    7.50
  -5  -2  -6    3.60    9.00
   5   2   6   14.60    8.90
   5   2   6   17.10    7.20
   5   2   6   21.30    8.60
[truncated: 436,221 more chars]
