# Supplementary material for: ‘Foxtrot’ fumarate: a water-soluble salt of N,N-di­allyl-5-methoxytryptamine (5-MeO-DALT)
Source: Acta Crystallogr E Crystallogr Commun. 2021 Mar 19;77(Pt 4):416–9. doi: 10.1107/S2056989021002838 (PMC8025863; doi:10.1107/S2056989021002838)
Supplement: Supplementary file 2 [file e-77-00416-Isup2.hkl]

data_I                                                                          
_shelx_title ' UMD2042B_a.res in P-1'                                           
_shelx_refln_list_code          4                                               
_shelx_F_calc_maximum       47.37                                               
_exptl_crystal_F_000       352.00                                               
_reflns_d_resolution_high  0.8188                                               
                                                                                
loop_                                                                           
 _space_group_symop_operation_xyz                                               
 'x, y, z'                                                                      
 '-x, -y, -z'                                                                   
                                                                                
_cell_length_a     7.8791                                                       
_cell_length_b     9.2908                                                       
_cell_length_c    13.5352                                                       
_cell_angle_alpha 108.081                                                       
_cell_angle_beta  104.365                                                       
_cell_angle_gamma  95.903                                                       
                                                                                
_shelx_F_squared_multiplier     1.000                                           
                                                                                
loop_                                                                           
 _refln_index_h                                                                 
 _refln_index_k                                                                 
 _refln_index_l                                                                 
 _refln_F_squared_calc                                                          
 _refln_F_squared_meas                                                          
 _refln_F_squared_sigma                                                         
 _refln_observed_status                                                         
   1   0   0         99.36        107.13         2.70 o                         
   3   0   0         56.96         61.63         0.69 o                         
   4   0   0       1825.21       1806.82        19.00 o                         
   5   0   0        355.36        335.98         3.07 o                         
   6   0   0         38.96         34.88         1.01 o                         
   7   0   0        210.37        199.09         2.76 o                         
   8   0   0         16.62         16.54         1.06 o                         
   9   0   0         37.34         36.84         1.50 o                         
  -9   1   0          9.54          7.86         0.77 o                         
  -8   1   0         60.37         55.87         2.18 o                         
  -7   1   0        115.06        113.01         1.63 o                         
  -6   1   0        157.52        149.49         1.97 o                         
  -5   1   0         82.16         78.80         1.24 o                         
  -4   1   0        463.74        429.80         4.30 o                         
  -3   1   0        552.75        559.91         4.49 o                         
  -2   1   0         27.62         15.62         0.77 o                         
   2   1   0         96.74         86.94         1.12 o                         
   3   1   0        408.43        398.51         3.34 o                         
   4   1   0          3.28          5.64         0.48 o                         
   5   1   0         55.39         60.55         0.96 o                         
   6   1   0         37.89         37.22         0.92 o                         
   7   1   0          3.12          1.43         0.67 o                         
   8   1   0          1.52          1.43         0.64 o                         
  -9   2   0          1.75          0.29         0.62 o                         
  -8   2   0         17.56         22.27         1.11 o                         
  -7   2   0        168.21        163.03         2.65 o                         
  -6   2   0         33.98         33.19         1.12 o                         
  -5   2   0        146.80        148.49         1.80 o                         
  -4   2   0        136.56        144.68         1.69 o                         
  -3   2   0         18.94         13.68         0.44 o                         
  -2   2   0         65.67         57.04         0.85 o                         
   0   2   0         86.71         90.72         0.98 o                         
   1   2   0       1315.69       1300.04        20.28 o                         
   2   2   0        166.12        197.88         2.50 o                         
   3   2   0         72.25         74.91         1.23 o                         
   4   2   0         10.92         13.29         0.66 o                         
   5   2   0          0.87          1.08         0.51 o                         
   6   2   0         13.44         13.25         0.92 o                         
   7   2   0         12.02         12.46         0.71 o                         
   8   2   0          0.66          0.32         0.66 o                         
  -9   3   0          9.75          9.44         0.96 o                         
  -8   3   0          3.54          1.93         0.52 o                         
  -7   3   0          0.08         -0.42         0.42 o                         
  -6   3   0         88.33         85.30         1.06 o                         
  -5   3   0         39.76         37.97         0.75 o                         
  -4   3   0          0.70          1.44         0.28 o                         
  -3   3   0        565.17        538.89         5.11 o                         
  -2   3   0         28.56         36.56         0.84 o                         
  -1   3   0        213.12        189.96         1.99 o                         
   0   3   0          5.16          1.20         0.30 o                         
   1   3   0         34.85         39.45         0.62 o                         
   2   3   0        240.18        210.57         2.07 o                         
   3   3   0        198.39        197.85         2.71 o                         
   4   3   0         66.08         62.85         0.99 o                         
   5   3   0         58.45         57.11         1.02 o                         
   6   3   0          2.17          1.05         0.71 o                         
   7   3   0          3.97          3.78         0.54 o                         
   8   3   0          0.03          0.10         0.49 o                         
  -9   4   0          0.91          0.50         0.83 o                         
  -8   4   0         19.68         15.38         0.97 o                         
  -7   4   0          0.08         -0.27         0.27 o                         
  -6   4   0         17.68         17.74         0.80 o                         
  -5   4   0          3.20          5.30         0.57 o                         
  -4   4   0         43.73         54.52         1.14 o                         
  -3   4   0          7.61          9.70         0.65 o                         
  -2   4   0        173.22        191.62         1.96 o                         
  -1   4   0         27.41         23.94         0.51 o                         
   0   4   0         79.26         92.11         1.15 o                         
   1   4   0        204.20        186.15         2.11 o                         
   2   4   0          0.17          0.45         0.35 o                         
   3   4   0          0.04          0.36         0.31 o                         
   4   4   0         50.29         44.30         0.93 o                         
   5   4   0         13.58         16.31         0.69 o                         
   6   4   0         12.54         12.68         0.83 o                         
   7   4   0         18.14         20.77         1.08 o                         
  -8   5   0          9.87         10.90         0.91 o                         
  -7   5   0         75.51         77.57         2.68 o                         
  -6   5   0         38.65         36.59         1.34 o                         
  -5   5   0         96.49        100.47         1.87 o                         
  -4   5   0          7.52          8.04         0.56 o                         
  -3   5   0        275.40        267.19         2.79 o                         
  -2   5   0          1.18          3.00         0.37 o                         
  -1   5   0        726.78        781.55         6.27 o                         
   0   5   0         37.77         31.20         0.72 o                         
   1   5   0        134.98        158.02         2.17 o                         
   2   5   0          3.17          3.25         0.46 o                         
   3   5   0         16.60         18.68         0.60 o                         
   4   5   0         36.56         39.35         0.83 o                         
   5   5   0          9.39         10.23         0.54 o                         
   6   5   0         18.32         17.29         0.79 o                         
   7   5   0          7.48          8.69         0.83 o                         
  -8   6   0          3.35          2.52         0.77 o                         
  -7   6   0          2.02          2.54         0.94 o                         
  -6   6   0          8.81         10.14         0.99 o                         
  -5   6   0         28.12         29.55         1.03 o                         
  -4   6   0         53.41         56.00         0.90 o                         
  -3   6   0        279.28        275.21         2.67 o                         
  -2   6   0         41.66         48.27         0.96 o                         
  -1   6   0         37.76         39.51         0.89 o                         
   0   6   0          7.44          7.97         0.47 o                         
   1   6   0         51.65         50.73         0.97 o                         
   2   6   0         63.50         67.22         1.45 o                         
   3   6   0        283.45        278.22         3.22 o                         
   4   6   0         51.98         53.36         1.05 o                         
   5   6   0          9.35         10.51         0.71 o                         
   6   6   0         11.59         15.01         0.83 o                         
  -8   7   0          0.13          0.95         0.76 o                         
  -7   7   0          0.14          1.22         0.61 o                         
  -6   7   0          0.09          0.08         0.62 o                         
  -5   7   0         63.14         69.04         1.31 o                         
  -4   7   0          1.16          1.79         0.35 o                         
  -3   7   0         27.12         30.71         0.94 o                         
  -2   7   0         78.45         83.50         1.56 o                         
  -1   7   0          0.00          0.40         0.45 o                         
   0   7   0          3.99          2.70         0.41 o                         
   1   7   0         52.34         43.05         1.00 o                         
   2   7   0         19.73         19.91         1.53 o                         
   3   7   0          0.01          1.14         0.61 o                         
   4   7   0         18.10         19.92         1.24 o                         
   5   7   0          0.37         -0.17         0.53 o                         
  -7   8   0          1.42          1.80         0.61 o                         
  -6   8   0         21.16         23.90         1.06 o                         
  -5   8   0          0.31          0.84         0.62 o                         
  -4   8   0        196.02        195.09         3.25 o                         
  -3   8   0          3.60          4.21         0.61 o                         
  -2   8   0         64.08         55.89         1.45 o                         
  -1   8   0          2.15          1.90         0.49 o                         
   0   8   0          2.35          0.30         0.37 o                         
   1   8   0        143.66        143.23         2.12 o                         
   2   8   0         19.81         23.61         1.04 o                         
   3   8   0        143.19        147.55         2.56 o                         
   4   8   0          1.02          1.52         0.65 o                         
  -6   9   0         30.33         32.65         1.38 o                         
  -5   9   0          1.39          1.20         0.51 o                         
  -4   9   0         25.19         24.62         1.93 o                         
  -3   9   0         16.96          9.97         0.91 o                         
  -2   9   0         12.91         15.35         1.04 o                         
  -1   9   0          6.27          7.52         0.80 o                         
   0   9   0          0.15          0.03         0.26 o                         
   1   9   0         19.63         20.57         1.07 o                         
   2   9   0          0.22          0.31         0.80 o                         
   3   9   0          6.19          6.48         0.93 o                         
  -5  10   0          8.15          8.18         0.88 o                         
  -4  10   0          0.00         -0.03         0.58 o                         
  -3  10   0          0.81          1.68         0.84 o                         
  -2  10   0          0.52          0.19         0.53 o                         
  -1  10   0          0.29         -0.31         0.34 o                         
   0  10   0          3.58          4.73         0.65 o                         
   1  10   0          0.57          0.50         0.37 o                         
  -2 -10   1         16.88         15.51         1.09 o                         
  -1 -10   1          4.23          3.68         1.26 o                         
   0 -10   1         18.99         17.73         0.97 o                         
   1 -10   1          1.62          0.94         0.41 o                         
   2 -10   1         11.12          9.97         0.96 o                         
   3 -10   1          4.81          5.69         0.85 o                         
   4 -10   1          3.94          2.26         1.22 o                         
   5 -10   1          0.05         -0.08         0.43 o                         
  -3  -9   1          4.53          5.10         0.80 o                         
  -2  -9   1          6.25          4.87         0.65 o                         
  -1  -9   1          0.05          0.31         0.27 o                         
   0  -9   1          0.20         -0.10         0.63 o                         
   1  -9   1         31.88         25.10         1.05 o                         
   2  -9   1          5.44          6.20         0.74 o                         
   3  -9   1          5.93          4.12         0.75 o                         
   4  -9   1         13.16         14.31         0.79 o                         
   5  -9   1          4.09          1.17         0.41 o                         
   6  -9   1          9.01          7.87         0.71 o                         
  -5  -8   1          0.02          0.20         0.83 o                         
  -4  -8   1          1.24          0.49         0.60 o                         
  -3  -8   1          1.17          0.92         0.72 o                         
  -2  -8   1          0.01         -0.40         0.44 o                         
  -1  -8   1          9.62         10.99         0.67 o                         
   0  -8   1         10.78         12.99         0.57 o                         
   1  -8   1          0.22          0.64         0.48 o                         
   2  -8   1        100.98        101.53         2.25 o                         
   3  -8   1          0.04          0.08         0.45 o                         
   4  -8   1         12.24         13.10         0.54 o                         
   5  -8   1          1.40          0.88         0.52 o                         
   6  -8   1         13.31         12.47         0.73 o                         
   7  -8   1         14.73         17.12         0.85 o                         
  -6  -7   1         23.92         27.61         1.17 o                         
  -5  -7   1         28.20         27.37         1.35 o                         
  -4  -7   1         58.92         59.96         1.59 o                         
  -3  -7   1        128.08        122.64         1.94 o                         
  -2  -7   1         37.02         39.37         1.08 o                         
  -1  -7   1          7.31          7.12         0.49 o                         
   0  -7   1          5.37          4.84         0.39 o                         
   1  -7   1        254.68        230.95         3.49 o                         
   2  -7   1         63.32         66.17         2.56 o                         
   3  -7   1        391.71        368.65         4.15 o                         
   4  -7   1         43.04         43.62         0.99 o                         
   5  -7   1         16.34         16.41         0.73 o                         
   6  -7   1          5.96          6.01         0.71 o                         
   7  -7   1          0.17          0.67         0.55 o                         
   8  -7   1          9.01          8.81         1.03 o                         
  -6  -6   1          0.23         -0.21         0.26 o                         
  -5  -6   1         11.10         10.91         0.85 o                         
  -4  -6   1          0.45          1.06         0.44 o                         
  -3  -6   1         30.25         29.90         0.98 o                         
  -2  -6   1         34.02         39.34         0.99 o                         
  -1  -6   1        146.32        160.88         1.74 o                         
   0  -6   1        105.01        106.13         1.38 o                         
   1  -6   1        140.15        149.10         1.92 o                         
   2  -6   1         89.52         95.82         1.32 o                         
   3  -6   1         52.38         53.65         0.90 o                         
   4  -6   1          4.82          5.25         0.48 o                         
   5  -6   1         21.82         22.83         0.92 o                         
   6  -6   1         23.28         24.82         1.41 o                         
   7  -6   1          0.00          0.07         0.59 o                         
   8  -6   1          1.11          1.00         0.68 o                         
  -7  -5   1          8.99         11.21         0.93 o                         
  -6  -5   1         29.43         25.23         1.10 o                         
  -5  -5   1          4.95          7.09         0.48 o                         
  -4  -5   1        634.94        606.03         5.17 o                         
  -3  -5   1          2.79          3.52         0.44 o                         
  -2  -5   1        715.23        699.99         6.19 o                         
  -1  -5   1        153.20        174.07         1.97 o                         
   0  -5   1        594.80        657.01         8.53 o                         
   1  -5   1         15.29          9.73         0.52 o                         
   2  -5   1        116.34        151.98         1.61 o                         
   3  -5   1         56.61         51.71         1.01 o                         
   4  -5   1        107.13        108.14         1.64 o                         
   5  -5   1          1.14          1.05         0.53 o                         
   6  -5   1         26.05         26.58         1.13 o                         
   7  -5   1          0.66          0.67         0.88 o                         
   8  -5   1          1.29          0.62         0.58 o                         
  -8  -4   1          0.25         -0.02         0.43 o                         
  -7  -4   1         11.58         13.19         0.98 o                         
  -6  -4   1         12.05         13.59         0.88 o                         
  -5  -4   1        132.78        137.90         1.90 o                         
  -4  -4   1         95.22         96.50         1.39 o                         
  -3  -4   1        299.97        316.09         2.85 o                         
  -2  -4   1        708.24        679.89        10.16 o                         
  -1  -4   1        157.67        151.89         1.64 o                         
   0  -4   1        934.64        939.06         8.46 o                         
   1  -4   1        664.54        691.94         5.87 o                         
   2  -4   1          7.01          8.49         0.44 o                         
   3  -4   1         16.20         16.32         0.72 o                         
   4  -4   1         25.46         30.02         1.02 o                         
   5  -4   1         20.07         14.76         0.62 o                         
   6  -4   1         30.55         25.80         1.53 o                         
   7  -4   1         17.97         15.67         0.91 o                         
   8  -4   1          5.17          4.46         0.62 o                         
   9  -4   1          0.00         -0.03         0.36 o                         
  -8  -3   1          3.50          2.80         0.68 o                         
  -7  -3   1          4.51          5.00         0.67 o                         
  -6  -3   1          2.02          1.94         0.76 o                         
  -5  -3   1         23.69         24.61         1.48 o                         
  -4  -3   1         12.57         13.50         0.57 o                         
  -3  -3   1         78.71         74.74         1.86 o                         
  -2  -3   1         85.33         91.31         1.28 o                         
  -1  -3   1        154.23        157.43         2.55 o                         
   0  -3   1        163.45        157.72         1.65 o                         
   1  -3   1         45.19         53.12         0.65 o                         
   2  -3   1         34.58         32.32         0.68 o                         
   3  -3   1        194.28        207.30         2.15 o                         
   4  -3   1        153.32        156.93         1.53 o                         
   5  -3   1        261.57        262.86         2.59 o                         
   6  -3   1          0.80         -0.35         0.41 o                         
   7  -3   1        196.16        189.46         2.47 o                         
   8  -3   1          2.11          1.00         0.37 o                         
   9  -3   1          1.35          0.81         0.40 o                         
  -8  -2   1          0.10         -0.63         0.63 o                         
  -7  -2   1         13.51         12.92         0.97 o                         
  -6  -2   1         44.51         41.44         1.20 o                         
  -5  -2   1          5.66          7.59         0.58 o                         
  -4  -2   1        134.94        119.03         1.36 o                         
  -3  -2   1        159.78        159.87         1.94 o                         
  -2  -2   1         85.83         85.75         1.12 o                         
  -1  -2   1         31.88         23.47         0.55 o                         
   0  -2   1        134.29        122.20         1.41 o                         
   1  -2   1         58.88         50.29         0.73 o                         
   2  -2   1         11.13         12.66         0.41 o                         
   3  -2   1        258.78        244.06         2.93 o                         
   4  -2   1        119.65        124.86         1.43 o                         
   5  -2   1         18.29         15.45         0.61 o                         
   6  -2   1          2.71          2.23         0.48 o                         
   7  -2   1         38.51         41.27         0.96 o                         
   8  -2   1          0.16          0.32         0.29 o                         
   9  -2   1          0.00         -0.30         0.30 o                         
  -9  -1   1          1.99          3.40         1.37 o                         
  -8  -1   1          2.29          4.11         0.70 o                         
  -7  -1   1         16.90         15.01         0.93 o                         
  -6  -1   1          0.72          0.10         0.42 o                         
  -5  -1   1          0.27          0.72         0.35 o                         
  -4  -1   1         34.75         40.99         1.00 o                         
  -3  -1   1        828.42        831.82         7.02 o                         
  -2  -1   1        277.03        271.10         2.74 o                         
   1  -1   1        271.41        278.99         2.86 o                         
   3  -1   1         18.56         21.46         0.59 o                         
   4  -1   1       2243.48       2167.37        19.11 o                         
   5  -1   1         81.74         77.44         1.25 o                         
   6  -1   1        872.38        827.11         7.42 o                         
   7  -1   1          2.88          3.34         0.46 o                         
   8  -1   1         84.00         82.09         1.67 o                         
   9  -1   1          2.49          2.20         0.56 o                         
  -9   0   1          0.17          0.65         0.53 o                         
  -8   0   1         17.26         12.13         0.87 o                         
  -7   0   1          0.83          1.11         0.59 o                         
  -6   0   1        193.72        193.47         2.34 o                         
  -5   0   1        214.69        206.31         2.03 o                         
  -4   0   1        792.24        827.19         6.56 o                         
  -3   0   1        370.99        333.57         3.34 o                         
   1   0   1        292.02        373.38         2.67 o                         
   2   0   1          0.35          0.78         0.24 o                         
   4   0   1          3.05          3.78         0.34 o                         
   5   0   1        682.31        686.14         5.40 o                         
   6   0   1         51.42         52.74         1.31 o                         
   7   0   1         47.76         40.99         1.90 o                         
   8   0   1          0.00          1.39         0.73 o                         
  -9   1   1          1.33          0.27         0.66 o                         
  -8   1   1         40.42         41.76         1.65 o                         
  -7   1   1         29.08         27.33         1.05 o                         
  -6   1   1         81.35         80.47         1.53 o                         
  -5   1   1          0.07          2.50         0.49 o                         
  -4   1   1         26.68         25.27         0.60 o                         
  -3   1   1        252.40        265.40         2.72 o                         
  -2   1   1        278.61        262.59         2.42 o                         
   0   1   1        294.02        294.69         3.90 o                         
   1   1   1          5.36          1.31         0.25 o                         
   2   1   1          0.17          0.93         0.47 o                         
   3   1   1         19.34         18.47         0.63 o                         
   4   1   1        311.15        333.51         3.58 o                         
   5   1   1         16.04         16.16         0.58 o                         
   6   1   1         46.41         43.14         0.90 o                         
   7   1   1          1.74          1.45         0.60 o                         
   8   1   1          0.00         -0.29         0.62 o                         
  -9   2   1          9.70          9.89         0.83 o                         
  -8   2   1          1.42          0.22         0.36 o                         
  -7   2   1          6.82          4.96         0.58 o                         
  -6   2   1         65.32         68.48         1.31 o                         
  -5   2   1        171.24        183.29         1.79 o                         
  -4   2   1         68.20         74.44         1.06 o                         
  -3   2   1       1342.91       1362.01        13.24 o                         
  -2   2   1       1271.78       1201.50        10.75 o                         
  -1   2   1          8.84         15.16         0.46 o                         
   0   2   1       1226.48       1153.49        17.65 o                         
   1   2   1        139.32        128.89         1.31 o                         
   2   2   1        556.39        585.26         8.48 o                         
   3   2   1          0.07          0.49         0.30 o                         
   4   2   1        235.65        239.36         2.89 o                         
   5   2   1         27.01         28.65         1.03 o                         
   6   2   1          5.72          8.61         0.89 o                         
   7   2   1          0.19          0.10         0.40 o                         
   8   2   1          0.64          1.18         0.66 o                         
  -9   3   1          0.95          0.21         0.40 o                         
  -8   3   1         34.54         38.94         1.15 o                         
  -7   3   1          6.53          5.41         0.39 o                         
  -6   3   1          6.16          6.69         0.52 o                         
  -5   3   1        110.60        109.88         1.49 o                         
  -4   3   1         19.84         23.07         0.81 o                         
  -3   3   1          0.14          0.56         0.26 o                         
  -2   3   1        311.10        313.75         3.42 o                         
  -1   3   1         18.74         14.84         0.45 o                         
   0   3   1         42.18         61.07         1.17 o                         
   1   3   1         78.35         71.35         0.88 o                         
   2   3   1         69.80         77.17         1.06 o                         
   3   3   1         48.93         47.66         0.82 o                         
   4   3   1         84.36         87.27         1.24 o                         
   5   3   1          9.82          9.32         0.63 o                         
   6   3   1          2.01          2.05         0.67 o                         
   7   3   1          0.17          0.63         0.55 o                         
   8   3   1          1.77          1.15         0.43 o                         
  -9   4   1          0.32          0.31         0.82 o                         
  -8   4   1          5.69          5.00         0.65 o                         
  -7   4   1          0.08          0.26         0.48 o                         
  -6   4   1         15.65         18.55         1.28 o                         
  -5   4   1        270.09        269.02         3.15 o                         
  -4   4   1         87.79         84.10         1.54 o                         
  -3   4   1       1407.41       1442.70        13.10 o                         
  -2   4   1        411.55        440.06         3.97 o                         
  -1   4   1       1790.78       1829.33        17.92 o                         
   0   4   1        303.59        313.19         2.91 o                         
   1   4   1       1189.49       1253.23        12.34 o                         
   2   4   1          1.61          1.78         0.30 o                         
   3   4   1        352.43        352.70         2.97 o                         
   4   4   1          1.38          1.34         0.34 o                         
   5   4   1        182.66        180.49         1.90 o                         
   6   4   1          2.74          3.54         0.50 o                         
   7   4   1          8.28          8.82         1.02 o                         
  -9   5   1         31.34         27.75         5.10 o                         
  -8   5   1          0.14          0.50         0.83 o                         
  -7   5   1         62.25         60.35         1.54 o                         
  -6   5   1          4.13          2.43         0.55 o                         
  -5   5   1         94.44         94.04         2.26 o                         
  -4   5   1         61.36         64.03         0.93 o                         
  -3   5   1        102.08        118.30         1.65 o                         
  -2   5   1        112.74        118.29         1.85 o                         
  -1   5   1         12.56         11.55         0.51 o                         
   0   5   1         39.23         43.20         0.85 o                         
   1   5   1         49.19         45.11         0.96 o                         
   2   5   1        142.74        145.58         2.16 o                         
   3   5   1         99.44         89.06         1.25 o                         
   4   5   1         28.42         26.34         0.64 o                         
   5   5   1         11.45         13.38         0.67 o                         
   6   5   1          4.80          4.62         0.56 o                         
  -8   6   1          0.12          0.38         0.75 o                         
  -7   6   1          1.42          0.37         0.62 o                         
  -6   6   1          2.67          1.75         0.62 o                         
  -5   6   1          1.16          1.67         0.53 o                         
  -4   6   1         14.39         12.96         0.79 o                         
  -3   6   1         17.18         10.49         0.74 o                         
  -2   6   1          7.15          8.99         0.53 o                         
  -1   6   1         20.94         15.23         0.68 o                         
   0   6   1          5.56          7.03         0.49 o                         
   1   6   1         72.11         63.63         1.12 o                         
   2   6   1          2.46          1.51         0.61 o                         
   3   6   1          0.13         -0.32         0.52 o                         
   4   6   1          1.19          1.23         0.52 o                         
   5   6   1          1.03          0.24         0.35 o                         
   6   6   1         34.76         38.06         1.75 o                         
  -8   7   1          1.35          0.09         0.59 o                         
  -7   7   1          5.71          6.35         0.76 o                         
  -6   7   1          7.67          6.69         0.80 o                         
  -5   7   1          0.00         -0.41         0.41 o                         
  -4   7   1         51.65         54.50         1.01 o                         
  -3   7   1          3.02          2.08         0.61 o                         
  -2   7   1         34.17         33.85         1.05 o                         
  -1   7   1         16.36         15.69         0.91 o                         
   0   7   1        125.98        130.22         1.60 o                         
   1   7   1         26.04         28.87         0.89 o                         
   2   7   1        193.54        194.69         3.00 o                         
   3   7   1          2.75          1.65         0.63 o                         
   4   7   1         14.81         14.52         0.93 o                         
   5   7   1          4.89          5.68         0.72 o                         
  -7   8   1         10.83         11.46         0.93 o                         
  -6   8   1          9.38         11.41         0.83 o                         
  -5   8   1         74.13         74.88         1.51 o                         
  -4   8   1         17.89         19.36         1.03 o                         
  -3   8   1        138.40        130.21         2.33 o                         
  -2   8   1         51.86         53.54         1.42 o                         
  -1   8   1        424.34        393.00         3.67 o                         
   0   8   1         74.63         74.09         1.30 o                         
   1   8   1        217.43        206.32         2.93 o                         
   2   8   1          4.79          6.26         0.69 o                         
   3   8   1         34.86         32.37         1.50 o                         
   4   8   1          9.94         10.50         0.86 o                         
  -6   9   1          1.07          0.78         0.81 o                         
  -5   9   1         48.65         49.76         1.49 o                         
  -4   9   1          0.25         -0.12         0.35 o                         
  -3   9   1         17.38         15.35         2.36 o                         
  -2   9   1         14.96         15.69         1.60 o                         
  -1   9   1          4.53          3.33         0.82 o                         
   0   9   1          0.01         -0.22         0.30 o                         
   1   9   1          0.00         -0.44         0.50 o                         
   2   9   1          0.55          0.08         0.38 o                         
   3   9   1          0.23          0.17         0.91 o                         
  -4  10   1          1.39          0.44         0.47 o                         
  -3  10   1          4.40          5.15         0.89 o                         
  -2  10   1         13.25         16.04         1.12 o                         
  -1  10   1          0.01         -0.07         0.44 o                         
   0  10   1         16.72         20.03         1.50 o                         
   1 -11   2          0.34          1.39         0.62 o                         
   2 -11   2          4.08          5.19         0.88 o                         
  -2 -10   2         13.76         14.73         0.98 o                         
  -1 -10   2          0.58          1.19         0.57 o                         
   0 -10   2         10.23          9.11         0.67 o                         
   1 -10   2         12.24         12.44         0.88 o                         
   2 -10   2         10.75         13.24         1.77 o                         
   3 -10   2          7.94          8.12         1.04 o                         
   4 -10   2         13.18         12.52         1.00 o                         
   5 -10   2          1.46          0.56         0.58 o                         
  -4  -9   2          0.00          0.43         0.65 o                         
  -3  -9   2         17.94         20.41         1.30 o                         
  -2  -9   2          4.34          3.55         0.60 o                         
  -1  -9   2          9.07         10.12         0.68 o                         
   0  -9   2          8.22          5.94         0.60 o                         
   1  -9   2          7.30          6.78         0.70 o                         
   2  -9   2          0.96          1.50         0.59 o                         
   3  -9   2          0.27         -0.08         0.54 o                         
   4  -9   2          3.12          2.26         0.50 o                         
   5  -9   2          0.13          0.10         0.39 o                         
   6  -9   2          0.08         -0.34         0.38 o                         
  -5  -8   2         11.83         15.06         1.68 o                         
  -4  -8   2         38.05         40.99         2.00 o                         
  -3  -8   2          7.60          9.01         0.81 o                         
  -2  -8   2          4.63          3.62         0.75 o                         
  -1  -8   2         78.38         73.27         1.43 o                         
   0  -8   2         95.63         90.78         1.47 o                         
   1  -8   2        135.45        122.98         2.10 o                         
   2  -8   2         64.32         61.10         2.25 o                         
   3  -8   2        142.14        137.32         1.95 o                         
   4  -8   2         54.74         53.60         1.14 o                         
   5  -8   2          0.03         -0.47         0.47 o                         
   6  -8   2          9.08         11.07         0.72 o                         
   7  -8   2          1.62          2.59         0.62 o                         
  -6  -7   2          1.21          0.45         0.42 o                         
  -5  -7   2         19.22         21.38         1.19 o                         
  -4  -7   2          0.23          0.20         0.41 o                         
  -3  -7   2          2.14          2.28         0.57 o                         
  -2  -7   2          0.34         -0.03         0.41 o                         
  -1  -7   2          1.16          1.62         0.34 o                         
   0  -7   2        187.12        178.36         2.28 o                         
   1  -7   2         20.16         21.07         0.85 o                         
   2  -7   2        101.34         94.09         2.63 o                         
   3  -7   2        293.85        291.90         3.34 o                         
   4  -7   2          9.14         11.57         0.65 o                         
   5  -7   2         74.86         75.02         1.48 o                         
   6  -7   2         24.96         21.30         0.99 o                         
   7  -7   2          5.97          5.96         0.81 o                         
  -7  -6   2          2.60          2.40         0.50 o                         
  -6  -6   2         52.53         50.97         1.21 o                         
  -5  -6   2          1.80          2.62         0.61 o                         
  -4  -6   2        285.79        285.61         3.23 o                         
  -3  -6   2          3.95          2.98         0.49 o                         
  -2  -6   2         53.37         50.90         1.27 o                         
  -1  -6   2         18.00         16.79         0.56 o                         
   0  -6   2          2.69          1.83         0.47 o                         
   1  -6   2         22.96         30.47         0.88 o                         
   2  -6   2         13.47         12.97         0.64 o                         
   3  -6   2          8.83          6.70         0.41 o                         
   4  -6   2          4.33          2.55         0.49 o                         
   5  -6   2         23.44         27.05         0.93 o                         
   6  -6   2         20.06         15.91         1.08 o                         
   7  -6   2         15.18         16.06         1.46 o                         
   8  -6   2          9.19          8.45         0.85 o                         
  -7  -5   2         14.79         12.67         0.96 o                         
  -6  -5   2         51.42         50.81         1.00 o                         
  -5  -5   2         69.46         66.46         1.14 o                         
  -4  -5   2          6.59          6.59         0.59 o                         
  -3  -5   2         60.03         56.57         1.07 o                         
  -2  -5   2         37.44         29.04         0.86 o                         
  -1  -5   2        511.88        527.68         6.29 o                         
   0  -5   2         14.80         16.47         0.60 o                         
   1  -5   2        640.52        666.98         6.87 o                         
   2  -5   2        845.06        827.80         6.82 o                         
   3  -5   2         72.62         80.10         1.17 o                         
   4  -5   2        290.37        290.54         3.03 o                         
   5  -5   2          3.30          2.30         0.49 o                         
   6  -5   2          8.45          7.84         0.73 o                         
   7  -5   2          1.90          1.35         0.55 o                         
   8  -5   2          0.66          0.10         0.57 o                         
  -8  -4   2          0.14          0.22         0.57 o                         
  -7  -4   2         17.31         17.97         1.05 o                         
  -6  -4   2         36.98         35.58         1.13 o                         
  -5  -4   2         93.12         96.83         1.73 o                         
  -4  -4   2         51.59         50.47         1.04 o                         
  -3  -4   2          6.08          7.85         0.47 o                         
  -2  -4   2         24.72         23.95         0.90 o                         
  -1  -4   2        162.97        164.83         2.05 o                         
   0  -4   2        272.65        305.93         3.05 o                         
   1  -4   2          4.46          4.73         0.29 o                         
   2  -4   2          1.73          1.13         0.29 o                         
   3  -4   2          4.98          6.01         0.42 o                         
   4  -4   2        150.55        149.02         1.77 o                         
   5  -4   2         67.94         59.10         1.32 o                         
   6  -4   2         15.33         14.63         0.53 o                         
   7  -4   2         70.85         69.99         1.33 o                         
   8  -4   2          0.19          0.07         0.42 o                         
  -8  -3   2          5.82          4.80         0.66 o                         
  -7  -3   2         43.84         39.84         1.56 o                         
  -6  -3   2         76.65         71.22         1.93 o                         
  -5  -3   2         17.25         14.47         0.65 o                         
  -4  -3   2        173.19        156.11         2.27 o                         
  -3  -3   2         44.42         41.71         0.75 o                         
  -2  -3   2         15.33         14.27         0.55 o                         
  -1  -3   2        925.85        865.72         8.77 o                         
   0  -3   2        671.16        623.41         8.87 o                         
   1  -3   2       1483.91       1417.38        15.34 o                         
   2  -3   2        242.96        230.71         2.12 o                         
   3  -3   2        323.81        325.47         3.06 o                         
   4  -3   2        148.26        143.23         1.59 o                         
   5  -3   2          0.06          0.05         0.35 o                         
   6  -3   2         23.24         23.20         1.22 o                         
   7  -3   2          6.89          8.51         0.63 o                         
   8  -3   2         11.89         13.00         0.81 o                         
  -8  -2   2         10.08         11.69         0.91 o                         
  -7  -2   2          2.98          2.01         0.44 o                         
  -6  -2   2         12.41         13.34         0.62 o                         
  -5  -2   2          4.08          5.30         0.44 o                         
  -4  -2   2          1.08          1.76         0.38 o                         
  -3  -2   2        522.20        537.23         5.04 o                         
  -2  -2   2        279.82        260.94         2.46 o                         
   0  -2   2        111.91        112.50         1.35 o                         
   2  -2   2        641.04        619.40         5.95 o                         
   3  -2   2         46.05         37.17         0.63 o                         
   4  -2   2        232.90        235.27         2.25 o                         
   5  -2   2         37.10         33.63         0.82 o                         
   6  -2   2         72.25         73.14         1.58 o                         
   7  -2   2          0.02          0.11         0.37 o                         
   8  -2   2          9.10          6.84         0.68 o                         
  -9  -1   2          0.17          0.44         0.61 o                         
  -8  -1   2         11.20         11.34         0.87 o                         
  -7  -1   2          7.38          9.48         0.71 o                         
  -6  -1   2         13.90         15.04         1.27 o                         
  -5  -1   2          7.06          7.56         0.53 o                         
  -4  -1   2         32.54         35.87         1.15 o                         
  -3  -1   2        484.53        472.41         4.92 o                         
  -2  -1   2         15.44         23.44         1.00 o                         
  -1  -1   2       1062.83        945.99        20.36 o                         
   2  -1   2       1817.01       1737.59        38.00 o                         
   3  -1   2         49.91         42.87         0.69 o                         
   4  -1   2        469.86        480.29         3.67 o                         
   5  -1   2        162.58        150.63         1.63 o                         
   6  -1   2          3.70          5.00         0.47 o                         
   7  -1   2         96.46         83.70         1.28 o                         
   8  -1   2          8.72          8.32         0.67 o                         
  -9   0   2          2.56          1.74         0.96 o                         
  -8   0   2          4.01          5.62         0.74 o                         
  -7   0   2         62.17         63.92         1.54 o                         
  -6   0   2          9.46         11.56         0.77 o                         
  -5   0   2         95.86         87.73         1.24 o                         
  -4   0   2         97.33         89.16         1.20 o                         
  -3   0   2        509.21        524.13         5.36 o                         
  -2   0   2         64.21         59.97         0.75 o                         
  -1   0   2        490.67        447.24         3.52 o                         
   0   0   2          0.06          0.87         0.11 o                         
   2   0   2         29.18         30.65         0.50 o                         
   3   0   2       1504.82       1493.55        11.49 o                         
   4   0   2         41.45         47.63         0.82 o                         
   5   0   2        415.75        406.83         3.65 o                         
   6   0   2         23.29         23.88         1.11 o                         
   7   0   2         52.40         44.91         1.45 o                         
   8   0   2         35.47         33.69         1.64 o                         
  -9   1   2          1.47         -0.12         0.63 o                         
  -8   1   2          0.86          0.73         0.71 o                         
  -7   1   2         53.64         52.16         1.17 o                         
  -6   1   2         45.91         43.79         1.26 o                         
  -5   1   2         78.00         83.87         1.24 o                         
  -4   1   2          2.97          4.56         0.40 o                         
  -3   1   2         96.27        109.12         1.28 o                         
  -2   1   2        358.70        372.26         2.92 o                         
   1   1   2        820.68        772.93         5.34 o                         
   3   1   2         51.23         49.86         1.29 o                         
   4   1   2        274.23        275.28         2.87 o                         
   5   1   2         17.31         14.58         0.69 o                         
   6   1   2          0.01         -0.28         0.28 o                         
   7   1   2          3.70          3.66         0.67 o                         
   8   1   2          2.59          4.21         0.73 o                         
  -9   2   2          1.33          0.34         0.47 o                         
  -8   2   2         72.67         82.95         2.44 o                         
  -7   2   2          0.71          0.29         0.55 o                         
  -6   2   2         32.78         29.85         0.78 o                         
  -5   2   2         28.14         26.00         0.75 o                         
  -4   2   2         12.33         11.76         0.54 o                         
  -3   2   2        377.13        366.31         3.33 o                         
  -2   2   2        103.90        110.15         1.34 o                         
  -1   2   2       1169.29       1095.60        11.92 o                         
   0   2   2         44.39         46.37         0.67 o                         
   1   2   2        315.85        308.02         2.78 o                         
   2   2   2         12.10          9.96         0.41 o                         
   3   2   2          0.54          2.13         0.31 o                         
   4   2   2         14.83         16.22         0.62 o                         
   5   2   2         10.60         10.72         0.67 o                         
   6   2   2          2.77          0.34         0.54 o                         
   7   2   2         12.32         11.95         0.71 o                         
   8   2   2         11.87         11.38         0.97 o                         
  -9   3   2          0.35          0.06         0.37 o                         
  -8   3   2         10.56          9.98         0.76 o                         
  -7   3   2          1.58          0.86         0.37 o                         
  -6   3   2         20.11         21.36         0.91 o                         
  -5   3   2        275.97        302.89         2.82 o                         
  -4   3   2          6.72          7.83         0.57 o                         
  -3   3   2        807.19        811.62         6.90 o                         
  -2   3   2        439.51        421.61         5.59 o                         
  -1   3   2         44.26         46.26         0.68 o                         
   0   3   2         50.98         51.64         0.76 o                         
   1   3   2        149.56        157.06         1.84 o                         
   2   3   2        123.47        133.15         1.67 o                         
   3   3   2        105.03        108.64         1.05 o                         
   4   3   2         75.16         78.66         1.20 o                         
   5   3   2          1.10          0.97         0.39 o                         
   6   3   2          8.08          9.85         0.64 o                         
   7   3   2          6.56          5.85         0.67 o                         
  -9   4   2          6.53          8.17         0.87 o                         
  -8   4   2          8.94          7.83         0.69 o                         
  -7   4   2          1.44          1.76         0.75 o                         
  -6   4   2         18.32         19.24         1.00 o                         
  -5   4   2         28.18         31.68         0.96 o                         
  -4   4   2        124.68        132.91         1.84 o                         
  -3   4   2         80.76         90.29         1.09 o                         
  -2   4   2         25.28         20.94         0.73 o                         
  -1   4   2        434.34        468.71         4.65 o                         
   0   4   2        141.69        153.92         1.81 o                         
   1   4   2        465.96        446.89         5.69 o                         
   2   4   2         96.53         99.97         1.35 o                         
   3   4   2        273.96        270.75         3.32 o                         
   4   4   2         44.35         45.23         0.95 o                         
   5   4   2          0.00         -0.32         0.32 o                         
   6   4   2          4.34          5.25         0.52 o                         
   7   4   2          9.17          8.65         1.00 o                         
  -9   5   2          0.01          0.58         0.86 o                         
  -8   5   2          8.20          8.59         0.96 o                         
  -7   5   2          7.35          6.83         0.96 o                         
  -6   5   2          6.58          8.06         0.72 o                         
  -5   5   2          9.97          9.51         0.69 o                         
  -4   5   2        117.99        118.35         1.40 o                         
  -3   5   2          0.61          2.54         0.45 o                         
  -2   5   2         60.07         63.70         1.18 o                         
  -1   5   2         89.15        105.79         1.41 o                         
   0   5   2         60.17         67.84         1.07 o                         
   1   5   2         13.42         11.40         0.54 o                         
   2   5   2          3.23          2.68         0.49 o                         
   3   5   2         30.05         24.52         0.82 o                         
   4   5   2          0.47         -0.33         0.42 o                         
   5   5   2          0.06          0.31         0.43 o                         
   6   5   2         18.50         21.22         1.22 o                         
  -8   6   2          0.55          2.39         0.90 o                         
  -7   6   2          5.73          8.67         0.85 o                         
  -6   6   2          2.24          3.24         0.70 o                         
  -5   6   2         16.67         20.89         1.09 o                         
  -4   6   2          0.03          0.17         0.33 o                         
  -3   6   2         11.53         15.59         1.95 o                         
  -2   6   2        118.70        125.44         1.52 o                         
  -1   6   2         47.82         42.77         0.86 o                         
   0   6   2        167.96        169.96         2.01 o                         
   1   6   2          8.99         10.29         0.73 o                         
   2   6   2        261.13        260.86         3.61 o                         
   3   6   2         26.59         26.00         1.05 o                         
   4   6   2         17.85         18.15         0.65 o                         
   5   6   2          3.65          1.37         0.39 o                         
  -8   7   2          8.00          9.95         1.01 o                         
  -7   7   2          1.98          2.49         0.77 o                         
  -6   7   2         30.04         29.36         1.38 o                         
  -5   7   2         25.42         21.71         0.82 o                         
  -4   7   2        195.81        193.47         2.28 o                         
  -3   7   2         19.63         16.30         0.86 o                         
  -2   7   2        106.10        101.96         2.00 o                         
  -1   7   2         34.51         36.15         0.85 o                         
   0   7   2         26.87         27.87         0.81 o                         
   1   7   2         35.67         32.11         1.09 o                         
   2   7   2         20.29         18.29         0.89 o                         
   3   7   2         88.11         93.89         1.92 o                         
   4   7   2          3.51          2.22         0.63 o                         
  -7   8   2          5.62          5.39         0.79 o                         
  -6   8   2          6.04          5.72         0.71 o                         
  -5   8   2          0.03          0.36         0.46 o                         
  -4   8   2          3.33          1.30         0.33 o                         
  -3   8   2         17.27         15.39         1.40 o                         
  -2   8   2         26.91         20.45         0.94 o                         
  -1   8   2          4.43          2.51         0.44 o                         
   0   8   2          4.41          2.93         0.46 o                         
   1   8   2         12.17         11.20         0.83 o                         
   2   8   2         11.60         11.45         0.77 o                         
   3   8   2          1.71          3.00         0.79 o                         
  -6   9   2          0.00          1.31         0.77 o                         
  -5   9   2          6.37          6.34         0.74 o                         
  -4   9   2          1.57          0.69         0.66 o                         
  -3   9   2          3.10          2.51         0.74 o                         
  -2   9   2          8.14          7.46         0.82 o                         
  -1   9   2          0.88          0.64         0.30 o                         
   0   9   2          1.22          0.59         0.27 o                         
   1   9   2          3.47          3.88         0.71 o                         
   2   9   2          2.26          2.06         0.56 o                         
  -4  10   2          8.26         10.36         2.41 o                         
  -3  10   2          0.38          1.01         0.90 o                         
  -2  10   2          3.67          4.38         0.97 o                         
  -1  10   2          2.84          3.56         0.69 o                         
   0  10   2          0.14          1.75         1.66 o                         
   0 -11   3         13.10         21.23         1.44 o                         
   1 -11   3         20.31         22.87         1.41 o                         
   2 -11   3          6.50          8.94         1.15 o                         
   3 -11   3         18.77         19.78         3.68 o                         
  -3 -10   3         20.54         19.66         1.33 o                         
  -2 -10   3          0.23          0.34         0.52 o                         
  -1 -10   3          7.85          9.11         0.63 o                         
   0 -10   3          0.52          0.54         0.48 o                         
   1 -10   3          0.62          0.51         0.56 o                         
   2 -10   3          8.67          8.01         0.84 o                         
   3 -10   3          0.41          0.32         0.96 o                         
   4 -10   3          0.03          1.19         0.89 o                         
   5 -10   3          0.01          0.45         0.57 o                         
  -4  -9   3         14.41         15.85         0.96 o                         
  -3  -9   3          6.26          5.13         0.79 o                         
  -2  -9   3          0.00          0.43         0.31 o                         
  -1  -9   3          1.80          0.02         0.43 o                         
   0  -9   3         93.30         91.01         1.52 o                         
   1  -9   3          2.75          1.87         0.59 o                         
   2  -9   3         78.30         77.71         1.69 o                         
   3  -9   3         22.82         20.08         1.00 o                         
   4  -9   3         28.98         28.23         1.24 o                         
   5  -9   3          2.09          2.25         0.51 o                         
   6  -9   3          0.21          0.64         0.36 o                         
  -5  -8   3         16.39         13.27         1.20 o                         
  -4  -8   3          2.36          1.92         0.57 o                         
  -3  -8   3         32.30         32.20         1.28 o                         
  -2  -8   3          2.42          0.70         0.43 o                         
  -1  -8   3         18.24         15.77         0.92 o                         
   0  -8   3          9.11          6.92         0.74 o                         
   1  -8   3         18.93         19.74         0.99 o                         
   2  -8   3          1.13          0.50         0.57 o                         
   3  -8   3         20.24         21.12         1.79 o                         
   4  -8   3          0.00         -0.26         0.49 o                         
   5  -8   3          4.89          3.24         0.52 o                         
   6  -8   3         33.17         33.65         1.19 o                         
   7  -8   3          1.87          1.11         0.76 o                         
  -6  -7   3         31.85         34.00         1.13 o                         
  -5  -7   3         73.21         77.04         1.68 o                         
  -4  -7   3         50.47         52.26         1.22 o                         
  -3  -7   3        147.44        149.50         2.76 o                         
  -2  -7   3        330.42        319.64         3.27 o                         
  -1  -7   3         40.04         49.21         1.09 o                         
   0  -7   3        368.26        365.01         3.62 o                         
   1  -7   3         65.00         71.48         2.84 o                         
   2  -7   3        285.61        282.96         3.10 o                         
   3  -7   3          5.75          5.68         0.36 o                         
   4  -7   3         29.75         31.22         0.92 o                         
   5  -7   3          7.59          7.48         0.59 o                         
   6  -7   3          7.47          9.71         1.00 o                         
   7  -7   3         12.11         11.93         0.85 o                         
  -7  -6   3          0.10          0.07         0.64 o                         
  -6  -6   3         31.48         33.86         1.07 o                         
  -5  -6   3          0.58          0.94         0.58 o                         
  -4  -6   3          2.16          1.40         0.51 o                         
  -3  -6   3          1.06          1.10         0.45 o                         
  -2  -6   3         14.46         13.84         1.00 o                         
  -1  -6   3        105.21        112.81         1.31 o                         
   0  -6   3         42.63         52.05         0.93 o                         
   1  -6   3          0.85         -0.36         0.36 o                         
   2  -6   3          0.46          0.06         0.44 o                         
   3  -6   3         26.68         23.57         0.71 o                         
   4  -6   3         16.25         16.85         0.74 o                         
   5  -6   3         55.65         55.49         1.16 o                         
   6  -6   3         19.61         19.10         1.05 o                         
   7  -6   3         10.01          9.60         0.66 o                         
   8  -6   3          5.64          6.20         0.92 o                         
  -7  -5   3          2.88          3.91         0.76 o                         
  -6  -5   3         20.17         20.28         0.96 o                         
  -5  -5   3          2.87          3.20         0.74 o                         
  -4  -5   3          1.74          1.76         0.47 o                         
  -3  -5   3        195.19        212.69         2.35 o                         
  -2  -5   3         73.48         85.29         1.61 o                         
  -1  -5   3        240.76        261.79         2.61 o                         
   0  -5   3        538.48        589.76         4.86 o                         
   1  -5   3         42.03         46.72         0.89 o                         
   2  -5   3          6.39          8.89         0.55 o                         
   3  -5   3         19.96         24.72         0.68 o                         
   4  -5   3         28.20         33.12         0.82 o                         
   5  -5   3         43.26         42.03         1.00 o                         
   6  -5   3         14.66         13.47         0.82 o                         
   7  -5   3         24.96         22.07         0.95 o                         
   8  -5   3          1.90          1.09         0.57 o                         
  -8  -4   3          3.95          3.77         0.67 o                         
  -7  -4   3         24.88         24.48         1.19 o                         
  -6  -4   3          3.64          3.04         0.63 o                         
  -5  -4   3         10.55          9.60         0.45 o                         
  -4  -4   3          1.04          1.62         0.31 o                         
  -3  -4   3         50.17         48.93         0.94 o                         
  -2  -4   3        715.31        741.53         6.94 o                         
  -1  -4   3         48.06         44.80         1.07 o                         
   0  -4   3        465.73        481.21         7.39 o                         
   1  -4   3         53.54         45.54         0.73 o                         
   2  -4   3          6.46         11.47         0.66 o                         
   3  -4   3        177.66        155.68         1.68 o                         
   4  -4   3         18.55         20.01         0.62 o                         
   5  -4   3        116.87        115.15         1.36 o                         
   6  -4   3          5.38          5.82         0.53 o                         
   7  -4   3          0.93          0.69         0.53 o                         
   8  -4   3          5.55          3.92         0.58 o                         
  -8  -3   3         18.75         15.26         0.89 o                         
  -7  -3   3         10.69          8.02         0.85 o                         
  -6  -3   3         19.16         18.24         0.85 o                         
  -5  -3   3          4.21          9.05         0.60 o                         
  -4  -3   3          3.06          2.77         0.42 o                         
  -3  -3   3        268.98        300.04         3.41 o                         
  -2  -3   3         23.92         20.52         0.57 o                         
  -1  -3   3        968.41        961.96         7.46 o                         
   0  -3   3        790.39        718.41         5.60 o                         
   1  -3   3         54.95         54.18         0.77 o                         
   2  -3   3         98.13         83.98         0.92 o                         
   3  -3   3        187.15        187.49         1.55 o                         
   4  -3   3          0.29         -0.17         0.23 o                         
   5  -3   3         13.91         13.96         0.73 o                         
   6  -3   3         11.34         10.39         0.63 o                         
   7  -3   3          4.91          4.80         0.58 o                         
   8  -3   3         17.82         19.67         1.16 o                         
  -9  -2   3          9.82         10.86         1.36 o                         
  -8  -2   3          0.48          0.09         0.36 o                         
  -7  -2   3         58.98         68.27         1.43 o                         
  -6  -2   3         97.80         90.14         1.33 o                         
  -5  -2   3        133.20        121.74         1.57 o                         
  -4  -2   3        803.64        756.63         6.60 o                         
  -3  -2   3        243.58        215.77         2.26 o                         
  -2  -2   3       1336.40       1323.78        12.30 o                         
  -1  -2   3          1.05          0.77         0.23 o                         
   0  -2   3       1008.51        989.48        10.75 o                         
   1  -2   3        293.24        273.81         1.84 o                         
   2  -2   3        173.26        176.27         1.41 o                         
   3  -2   3          4.65          5.88         0.35 o                         
   4  -2   3         26.89         27.31         0.66 o                         
   5  -2   3         10.36          9.77         0.48 o                         
   6  -2   3         43.34         42.33         0.89 o                         
   7  -2   3          2.21          2.61         0.40 o                         
   8  -2   3          3.59          2.98         0.68 o                         
  -9  -1   3          0.33          0.32         0.65 o                         
  -8  -1   3         19.13         19.30         1.03 o                         
  -7  -1   3          0.00          0.09         0.56 o                         
  -6  -1   3         12.76         14.93         0.83 o                         
  -5  -1   3         37.69         37.09         0.87 o                         
  -4  -1   3        133.51        129.28         1.67 o                         
  -3  -1   3        371.98        360.99         3.24 o                         
  -2  -1   3        134.39        129.09         1.19 o                         
   0  -1   3        202.04        205.33         1.21 o                         
   1  -1   3        846.27        849.98         4.97 o                         
   2  -1   3         65.05         73.88         0.77 o                         
   3  -1   3         79.46         84.14         0.97 o                         
   4  -1   3         12.13         14.79         0.71 o                         
   5  -1   3          0.96          0.45         0.28 o                         
   6  -1   3          0.73          0.82         0.30 o                         
   7  -1   3         14.93         14.83         0.60 o                         
   8  -1   3          0.27          0.07         0.77 o                         
  -9   0   3          2.42          0.53         0.70 o                         
  -8   0   3          1.85          1.95         0.66 o                         
  -7   0   3          3.57          3.56         0.64 o                         
  -6   0   3         21.75         19.87         1.09 o                         
  -5   0   3        103.66        108.61         1.46 o                         
  -4   0   3          0.48          0.41         0.39 o                         
  -3   0   3        584.38        583.40         4.74 o                         
  -2   0   3        696.12        704.15         5.53 o                         
   0   0   3        378.88        370.12         2.04 o                         
   1   0   3        577.84        589.99         3.42 o                         
   2   0   3        652.19        669.95         4.57 o                         
   3   0   3         74.88         77.18         0.95 o                         
   4   0   3          3.93          5.61         0.39 o                         
   5   0   3         39.12         36.84         0.79 o                         
   6   0   3         60.54         58.72         1.25 o                         
   7   0   3          0.43          0.72         0.45 o                         
   8   0   3         43.88         53.58         2.10 o                         
  -9   1   3          0.82          0.77         0.76 o                         
  -8   1   3          0.64          0.61         0.64 o                         
  -7   1   3         38.20         39.46         0.99 o                         
  -6   1   3         73.47         74.92         1.52 o                         
  -5   1   3         11.95          9.82         0.50 o                         
  -4   1   3        320.06        313.68         2.81 o                         
  -3   1   3        113.48        102.01         1.18 o                         
  -1   1   3        516.69        489.08         4.17 o                         
   1   1   3        259.63        242.16         2.28 o                         
   2   1   3       1287.62       1259.48         8.25 o                         
   3   1   3        242.32        259.43         2.28 o                         
   4   1   3        169.81        174.32         2.07 o                         
   5   1   3          2.33          1.77         0.40 o                         
   6   1   3          0.24          0.29         0.43 o                         
   7   1   3          0.30         -0.02         0.27 o                         
   8   1   3          5.41          8.80         1.20 o                         
  -9   2   3          3.96          2.59         0.64 o                         
  -8   2   3         20.53         22.15         1.10 o                         
  -7   2   3          9.27          8.48         0.66 o                         
  -6   2   3         28.02         30.29         0.79 o                         
  -5   2   3        349.42        361.41         3.27 o                         
  -4   2   3         86.45         88.62         1.10 o                         
  -3   2   3        414.45        435.10         4.25 o                         
  -2   2   3         73.05         65.42         1.04 o                         
  -1   2   3         96.84        104.40         1.29 o                         
   0   2   3          1.23          3.90         0.24 o                         
   1   2   3        252.73        268.79         2.35 o                         
   2   2   3         13.60         18.63         0.52 o                         
   3   2   3         98.25         94.11         1.04 o                         
   4   2   3         22.35         22.33         0.67 o                         
   5   2   3          0.55          0.50         0.41 o                         
   6   2   3          1.93          1.15         0.57 o                         
   7   2   3          0.21          0.38         0.48 o                         
  -9   3   3          0.50         -0.28         0.73 o                         
  -8   3   3         19.53         18.70         0.97 o                         
  -7   3   3          7.74          9.65         0.68 o                         
  -6   3   3         30.19         32.92         0.90 o                         
  -5   3   3          1.11          1.83         0.52 o                         
  -4   3   3         97.20        107.75         2.09 o                         
  -3   3   3         73.68         79.96         1.12 o                         
  -2   3   3        221.65        229.83         2.29 o                         
  -1   3   3         17.47         20.79         0.67 o                         
   0   3   3        642.18        686.88         5.54 o                         
   1   3   3         44.84         41.31         0.79 o                         
   2   3   3        100.45        102.17         1.47 o                         
   3   3   3         22.92         20.25         0.64 o                         
   4   3   3          4.45          5.97         0.48 o                         
   5   3   3         38.45         37.69         0.95 o                         
   6   3   3         28.29         29.87         1.11 o                         
   7   3   3         35.66         39.49         1.40 o                         
  -9   4   3          3.19          3.30         0.84 o                         
  -8   4   3         10.61         10.00         0.85 o                         
  -7   4   3          9.29         11.74         1.06 o                         
  -6   4   3          0.00         -0.09         0.60 o                         
  -5   4   3         17.67         19.45         0.88 o                         
  -4   4   3          7.20          9.42         0.54 o                         
  -3   4   3          4.08          3.33         0.37 o                         
  -2   4   3        134.05        144.00         2.03 o                         
  -1   4   3         97.95         93.69         1.45 o                         
   0   4   3         90.86        108.17         1.28 o                         
   1   4   3         58.19         49.77         1.02 o                         
   2   4   3        251.84        273.58         4.22 o                         
   3   4   3         67.67         65.67         1.06 o                         
   4   4   3        108.18        118.83         1.64 o                         
   5   4   3          5.97          7.00         0.64 o                         
   6   4   3         82.15         90.11         1.55 o                         
  -9   5   3          0.14          1.59         2.82 o                         
  -8   5   3          2.53          3.89         0.80 o                         
  -7   5   3          1.66          1.23         0.68 o                         
  -6   5   3         10.18         11.52         0.87 o                         
  -5   5   3         21.86         23.98         0.84 o                         
  -4   5   3          0.07          0.09         0.38 o                         
  -3   5   3          0.53          0.26         0.43 o                         
  -2   5   3         11.69         14.36         0.64 o                         
  -1   5   3        248.42        260.23         2.66 o                         
   0   5   3         15.77         18.00         0.73 o                         
   1   5   3         99.16        103.51         1.86 o                         
   2   5   3         82.56         75.53         1.41 o                         
   3   5   3         69.39         70.41         1.49 o                         
   4   5   3          0.39          0.21         0.42 o                         
   5   5   3          1.30          0.64         0.48 o                         
   6   5   3          2.66          0.37         0.37 o                         
  -8   6   3         10.01         10.22         0.93 o                         
  -7   6   3         23.79         25.10         1.16 o                         
  -6   6   3         12.91         12.16         1.07 o                         
  -5   6   3         52.45         56.35         1.58 o                         
  -4   6   3         31.31         35.14         0.77 o                         
  -3   6   3        228.87        229.31         3.16 o                         
  -2   6   3          0.18         -0.42         0.45 o                         
  -1   6   3        140.19        148.18         1.73 o                         
   0   6   3          6.65          6.76         0.54 o                         
   1   6   3        202.76        206.49         2.64 o                         
   2   6   3         88.86         94.69         1.68 o                         
   3   6   3         35.71         36.82         1.39 o                         
   4   6   3         20.82         23.51         0.96 o                         
   5   6   3         25.19         28.64         1.05 o                         
  -7   7   3          3.31          3.35         0.75 o                         
  -6   7   3          4.39          2.88         0.70 o                         
  -5   7   3          4.00          4.72         0.55 o                         
  -4   7   3         39.77         42.06         1.26 o                         
  -3   7   3          6.10          3.87         0.73 o                         
  -2   7   3         62.62         58.02         1.48 o                         
  -1   7   3         69.47         62.11         1.01 o                         
   0   7   3        137.25        129.61         2.03 o                         
   1   7   3         10.46          8.17         0.68 o                         
   2   7   3         41.58         42.76         1.51 o                         
   3   7   3          8.58          7.85         1.02 o                         
   4   7   3         30.81         31.69         1.06 o                         
  -7   8   3          0.60          0.66         0.80 o                         
  -6   8   3          2.51          4.24         0.68 o                         
  -5   8   3          0.74          0.35         0.34 o                         
  -4   8   3         33.79         34.71         1.05 o                         
  -3   8   3          4.28          5.96         0.93 o                         
  -2   8   3         20.57         20.31         1.18 o                         
  -1   8   3          0.64          0.76         0.39 o                         
   0   8   3         43.21         41.91         1.17 o                         
   1   8   3          2.30          1.82         0.57 o                         
   2   8   3         14.74         13.87         0.86 o                         
   3   8   3          1.22          1.04         0.46 o                         
  -5   9   3          0.45          0.42         0.52 o                         
  -4   9   3          0.21         -0.21         0.41 o                         
  -3   9   3          0.06         -0.67         0.67 o                         
  -2   9   3         18.80         17.24         0.98 o                         
  -1   9   3          4.47          7.51         0.87 o                         
   0   9   3         14.78         12.42         0.81 o                         
   1   9   3          0.34          0.26         0.55 o                         
  -1 -11   4          2.97          4.15         0.93 o                         
   0 -11   4          0.03          0.08         0.54 o                         
   1 -11   4         11.88         12.82         1.08 o                         
   2 -11   4          0.01          0.88         0.64 o                         
   3 -11   4          6.97          6.03         1.33 o                         
  -3 -10   4          0.03         -0.08         0.23 o                         
  -2 -10   4          5.61          4.19         0.80 o                         
  -1 -10   4          3.28          4.37         0.54 o                         
   0 -10   4         34.64         32.84         1.00 o                         
   1 -10   4          2.04          1.49         0.69 o                         
   2 -10   4          8.37         10.71         1.09 o                         
   3 -10   4          0.00          0.52         0.64 o                         
   4 -10   4          0.04         -0.03         0.75 o                         
   5 -10   4          8.35          7.42         1.20 o                         
  -4  -9   4          0.03          0.33         0.61 o                         
  -3  -9   4         10.81         12.30         0.89 o                         
  -2  -9   4         13.95         15.66         0.83 o                         
  -1  -9   4          6.21          5.45         0.52 o                         
   0  -9   4          2.48          3.49         0.62 o                         
   1  -9   4          0.69          1.04         0.56 o                         
   2  -9   4          0.01         -0.54         0.54 o                         
   3  -9   4         16.98         14.15         0.74 o                         
   4  -9   4          6.03          4.70         0.70 o                         
   5  -9   4          4.99          5.05         0.66 o                         
   6  -9   4          1.05          0.83         0.54 o                         
  -5  -8   4          1.67          1.58         0.83 o                         
  -4  -8   4         30.81         30.30         1.12 o                         
  -3  -8   4          1.45          1.88         0.66 o                         
  -2  -8   4         47.52         48.91         0.99 o                         
  -1  -8   4         17.20         15.72         0.70 o                         
   0  -8   4        101.87        104.59         1.59 o                         
   1  -8   4          3.89          4.82         0.77 o                         
   2  -8   4         77.02         79.62         1.56 o                         
   3  -8   4          0.77          0.85         0.38 o                         
   4  -8   4        181.88        176.86         3.21 o                         
   5  -8   4          5.62          7.92         0.64 o                         
   6  -8   4         54.76         41.04         8.75 o                         
   7  -8   4          0.14          0.27         0.53 o                         
  -6  -7   4         47.08         45.69         1.39 o                         
  -5  -7   4         23.06         30.49         1.48 o                         
  -4  -7   4        181.26        183.77         2.36 o                         
  -3  -7   4        166.25        174.73         2.38 o                         
  -2  -7   4        274.50        289.83         3.32 o                         
  -1  -7   4        107.92        102.61         1.44 o                         
   0  -7   4        318.77        349.02         3.26 o                         
   1  -7   4        206.89        189.03         3.97 o                         
   2  -7   4         26.11         32.37         0.83 o                         
   3  -7   4         89.71         87.19         1.84 o                         
   4  -7   4         17.42         17.99         0.65 o                         
   5  -7   4         96.39        101.21         1.98 o                         
   6  -7   4          1.41          0.93         0.34 o                         
   7  -7   4         12.85         13.96         1.15 o                         
  -7  -6   4         12.06         13.41         1.05 o                         
  -6  -6   4         21.63         22.45         0.76 o                         
  -5  -6   4          1.49          3.34         0.84 o                         
  -4  -6   4        173.79        174.40         2.54 o                         
  -3  -6   4         32.22         39.93         1.24 o                         
  -2  -6   4        120.85        117.18         1.68 o                         
  -1  -6   4          0.03          0.35         0.34 o                         
   0  -6   4        114.84        109.15         1.39 o                         
   1  -6   4         15.28         13.62         0.95 o                         
   2  -6   4          8.89         10.38         0.57 o                         
   3  -6   4          4.55          3.90         0.27 o                         
   4  -6   4         16.82         20.08         0.89 o                         
   5  -6   4          7.19          6.45         0.60 o                         
   6  -6   4         15.45         15.33         0.90 o                         
   7  -6   4          0.15          0.19         0.40 o                         
   8  -6   4          0.83          0.22         0.69 o                         
  -8  -5   4          0.19          0.64         0.83 o                         
  -7  -5   4          0.25          1.20         0.69 o                         
  -6  -5   4          6.58          4.66         0.45 o                         
  -5  -5   4         61.38         62.32         1.87 o                         
  -4  -5   4         19.22         18.64         0.81 o                         
  -3  -5   4        110.36        118.61         1.57 o                         
  -2  -5   4        487.78        491.69         4.92 o                         
  -1  -5   4        187.17        189.82         2.64 o                         
   0  -5   4        214.34        201.74         1.97 o                         
   1  -5   4         32.68         37.02         0.81 o                         
   2  -5   4         35.33         32.89         0.71 o                         
   3  -5   4         16.27         15.94         0.84 o                         
   4  -5   4          0.24         -0.26         0.35 o                         
   5  -5   4          3.05          3.51         0.46 o                         
   6  -5   4         14.72         11.44         0.63 o                         
   7  -5   4          0.08          0.03         0.57 o                         
   8  -5   4          3.28          1.32         0.52 o                         
  -8  -4   4          4.41          4.72         0.71 o                         
  -7  -4   4          0.52         -0.08         0.58 o                         
  -6  -4   4          9.67          9.49         0.86 o                         
  -5  -4   4        102.44        108.67         1.29 o                         
  -4  -4   4         32.09         36.79         0.93 o                         
  -3  -4   4        270.07        275.61         2.99 o                         
  -2  -4   4         81.07         68.89         1.32 o                         
  -1  -4   4        213.61        223.04         2.23 o                         
   0  -4   4         91.44         88.46         1.20 o                         
   1  -4   4        243.32        234.24         2.20 o                         
   2  -4   4         44.26         45.49         0.91 o                         
   3  -4   4        286.52        308.60         2.67 o                         
   4  -4   4         54.19         51.43         0.75 o                         
   5  -4   4         20.00         21.87         0.74 o                         
   6  -4   4         35.76         33.16         1.27 o                         
   7  -4   4          2.17          2.22         0.57 o                         
   8  -4   4          3.75          2.55         0.57 o                         
  -8  -3   4         11.17         10.65         1.00 o                         
  -7  -3   4          0.98         -0.19         0.52 o                         
  -6  -3   4          0.85          1.09         0.45 o                         
  -5  -3   4          5.77          8.21         0.59 o                         
  -4  -3   4          4.18          5.96         0.56 o                         
  -3  -3   4        137.36        148.81         1.59 o                         
  -2  -3   4         62.59         63.28         1.01 o                         
  -1  -3   4        431.08        439.82         3.21 o                         
   0  -3   4         92.95         80.95         0.90 o                         
   1  -3   4        354.60        361.86         2.65 o                         
   2  -3   4        220.48        219.50         1.74 o                         
   3  -3   4        233.74        252.23         2.13 o                         
   4  -3   4         81.74         76.59         1.12 o                         
   5  -3   4          0.93         -0.05         0.44 o                         
   6  -3   4         91.06         91.58         1.54 o                         
   7  -3   4          8.29         10.69         0.79 o                         
   8  -3   4          1.55          0.66         0.61 o                         
  -9  -2   4          5.25          6.02         0.88 o                         
  -8  -2   4         22.09         21.42         1.09 o                         
  -7  -2   4          1.56          3.09         0.61 o                         
  -6  -2   4          0.02         -0.38         0.38 o                         
  -5  -2   4          2.72          3.89         0.41 o                         
  -4  -2   4        194.60        194.14         2.06 o                         
  -3  -2   4          4.77          7.81         0.34 o                         
  -2  -2   4        457.95        466.61         4.20 o                         
  -1  -2   4        216.98        240.74         2.00 o                         
   0  -2   4         60.29         65.54         0.65 o                         
   1  -2   4        126.31        111.88         0.90 o                         
   2  -2   4        357.63        367.78         2.58 o                         
   3  -2   4         95.50         89.39         1.06 o                         
   4  -2   4         50.55         53.51         0.84 o                         
   5  -2   4        119.43        112.80         1.33 o                         
   6  -2   4         42.08         41.94         1.02 o                         
   7  -2   4          1.27          1.48         0.43 o                         
   8  -2   4          2.14          3.15         0.78 o                         
  -9  -1   4          4.06          4.10         0.81 o                         
  -8  -1   4          6.37          5.86         0.67 o                         
  -7  -1   4         14.16         17.14         1.23 o                         
  -6  -1   4         16.98         17.55         0.85 o                         
  -5  -1   4        135.77        140.04         1.92 o                         
  -4  -1   4         26.89         24.51         0.73 o                         
  -3  -1   4        261.18        281.66         2.31 o                         
  -2  -1   4         80.77         67.89         0.69 o                         
   0  -1   4        491.16        483.50         2.56 o                         
   1  -1   4        365.94        388.96         2.31 o                         
   2  -1   4        115.83        133.54         1.28 o                         
   3  -1   4          8.72         10.50         0.44 o                         
   4  -1   4          3.40          3.58         0.28 o                         
   5  -1   4        136.39        136.84         1.46 o                         
   6  -1   4          0.04         -0.23         0.33 o                         
   7  -1   4         20.67         24.27         0.95 o                         
   8  -1   4          6.61         10.62         1.11 o                         
  -9   0   4          5.53          5.00         0.72 o                         
  -8   0   4          8.99          6.63         0.86 o                         
  -7   0   4         67.65         69.04         1.53 o                         
  -6   0   4         17.42         16.67         0.71 o                         
  -5   0   4         11.38         10.02         0.59 o                         
  -4   0   4        220.21        208.84         2.18 o                         
  -3   0   4         19.38         18.59         0.51 o                         
  -2   0   4         12.15         17.57         0.40 o                         
   0   0   4          0.19          2.54         0.18 o                         
   1   0   4        403.75        365.34         2.17 o                         
   2   0   4         82.99         82.51         0.78 o                         
   3   0   4        137.73        136.27         1.27 o                         
   4   0   4          0.03          0.60         0.27 o                         
   5   0   4          5.98          7.83         0.43 o                         
   6   0   4          0.31         -0.03         0.53 o                         
   7   0   4          2.28          1.92         0.62 o                         
   8   0   4          3.57          5.09         1.01 o                         
  -9   1   4          0.82          0.53         0.66 o                         
  -8   1   4         32.01         31.79         1.36 o                         
  -7   1   4         27.01         26.99         1.01 o                         
  -6   1   4         39.45         40.66         1.06 o                         
  -5   1   4          5.58          5.73         0.44 o                         
  -4   1   4        253.45        275.31         2.59 o                         
  -3   1   4         70.67         68.19         0.95 o                         
  -2   1   4          2.12          4.10         0.30 o                         
  -1   1   4         34.90         24.63         0.43 o                         
   0   1   4          5.53          7.27         0.28 o                         
   1   1   4        674.19        754.02         5.07 o                         
   2   1   4        119.24        106.14         1.01 o                         
   3   1   4        211.72        194.92         1.75 o                         
   4   1   4          0.02         -0.28         0.28 o                         
   5   1   4         31.39         29.58         0.78 o                         
   6   1   4          3.58          3.30         0.44 o                         
   7   1   4          0.18          0.03         0.29 o                         
  -9   2   4          1.60          1.82         0.63 o                         
  -8   2   4         29.54         32.42         1.19 o                         
  -7   2   4          7.22         10.06         0.58 o                         
  -6   2   4         31.26         31.76         0.79 o                         
  -5   2   4         43.28         40.34         0.77 o                         
  -4   2   4         91.00         94.47         1.23 o                         
  -3   2   4         22.41         30.84         0.75 o                         
  -2   2   4         58.57         55.75         0.81 o                         
  -1   2   4          0.14          0.44         0.28 o                         
   0   2   4         13.66          7.98         0.40 o                         
   1   2   4         74.90         73.36         0.97 o                         
   2   2   4          7.66          7.27         0.42 o                         
   3   2   4         11.64         12.79         0.52 o                         
   4   2   4         12.00         15.22         0.67 o                         
   5   2   4          1.20          0.15         0.38 o                         
   6   2   4         14.01         15.48         0.92 o                         
   7   2   4          1.10          1.76         0.61 o                         
  -9   3   4          0.04          0.00         0.53 o                         
  -8   3   4          0.25          0.65         0.54 o                         
  -7   3   4         12.81         11.40         0.60 o                         
  -6   3   4          1.69          2.39         0.55 o                         
  -5   3   4          0.03          0.71         0.55 o                         
  -4   3   4         15.41         17.70         0.96 o                         
  -3   3   4          5.65          4.28         0.40 o                         
  -2   3   4          0.12          0.16         0.34 o                         
  -1   3   4         18.74         16.21         0.54 o                         
   0   3   4          8.98          8.68         0.35 o                         
   1   3   4          4.88          2.67         0.33 o                         
   2   3   4         12.57         12.20         0.51 o                         
   3   3   4         14.77         12.96         0.54 o                         
   4   3   4          6.85          8.15         0.53 o                         
   5   3   4          0.20         -0.18         0.42 o                         
   6   3   4          5.13          4.99         0.81 o                         
   7   3   4          0.10         -0.63         0.63 o                         
  -9   4   4          0.99          1.04         0.49 o                         
  -8   4   4          4.93          8.19         0.79 o                         
  -7   4   4          7.76          8.17         0.88 o                         
  -6   4   4          0.60          3.02         0.65 o                         
  -5   4   4          7.85          7.64         0.61 o                         
  -4   4   4          1.05          0.66         0.43 o                         
  -3   4   4         89.60         88.96         1.17 o                         
  -2   4   4          1.87          1.18         0.53 o                         
  -1   4   4        126.03        131.22         1.85 o                         
   0   4   4         65.56         64.39         0.95 o                         
   1   4   4         25.91         27.72         0.71 o                         
   2   4   4         18.87         19.77         0.96 o                         
   3   4   4         44.72         47.28         1.07 o                         
   4   4   4         46.41         43.50         1.00 o                         
   5   4   4          1.41          0.83         0.46 o                         
   6   4   4          4.09          5.15         0.68 o                         
  -8   5   4          0.12          0.67         0.84 o                         
  -7   5   4          8.25          8.80         0.95 o                         
  -6   5   4          0.00          0.36         0.59 o                         
  -5   5   4         15.00         14.44         0.75 o                         
  -4   5   4          1.99          1.83         0.47 o                         
  -3   5   4          7.78          7.42         0.93 o                         
  -2   5   4          0.10          0.21         0.39 o                         
  -1   5   4        131.48        132.90         1.97 o                         
   0   5   4          0.00         -0.17         0.33 o                         
   1   5   4         60.44         57.34         1.25 o                         
   2   5   4         23.57         24.17         1.04 o                         
   3   5   4         82.88         83.02         1.52 o                         
   4   5   4          0.75          0.82         0.48 o                         
   5   5   4          8.70          9.18         0.70 o                         
  -8   6   4          7.23          7.86         1.41 o                         
  -7   6   4         25.29         25.69         1.23 o                         
  -6   6   4         45.98         45.02         1.37 o                         
  -5   6   4         89.58         87.41         1.47 o                         
  -4   6   4        214.49        215.69         2.77 o                         
  -3   6   4         51.41         48.79         1.33 o                         
  -2   6   4        188.32        176.77         2.78 o                         
  -1   6   4         82.38         80.67         1.31 o                         
   0   6   4        183.63        173.48         2.01 o                         
   1   6   4          0.12         -0.46         0.48 o                         
   2   6   4          9.99          9.21         0.68 o                         
   3   6   4          0.10          0.34         0.51 o                         
   4   6   4          5.17          4.88         0.58 o                         
  -7   7   4          0.20          0.07         0.63 o                         
  -6   7   4          0.91          0.49         0.53 o                         
  -5   7   4          2.09          2.96         0.61 o                         
  -4   7   4          0.42          0.42         0.64 o                         
  -3   7   4          7.66          6.27         0.82 o                         
  -2   7   4          6.59          6.51         0.84 o                         
  -1   7   4          0.11          0.34         0.45 o                         
   0   7   4          0.01         -0.31         0.31 o                         
   1   7   4          9.52          9.84         0.86 o                         
   2   7   4          9.05          8.94         0.82 o                         
   3   7   4          1.34          2.29         0.69 o                         
  -6   8   4         35.26         35.81         1.42 o                         
  -5   8   4          6.49          5.86         0.95 o                         
  -4   8   4         62.09         59.71         1.32 o                         
  -3   8   4          0.02          0.09         0.59 o                         
  -2   8   4         89.19         87.73         1.66 o                         
  -1   8   4          3.78          3.64         0.62 o                         
   0   8   4          3.10          3.24         0.54 o                         
   1   8   4          1.18          0.54         0.50 o                         
   2   8   4          1.19         -0.02         0.56 o                         
  -5   9   4          3.67          3.51         0.82 o                         
  -4   9   4          3.09          1.21         0.46 o                         
  -3   9   4         17.94         18.55         1.16 o                         
  -2   9   4          0.06         -0.40         0.40 o                         
  -1   9   4         12.92         13.79         0.96 o                         
   0   9   4          1.37          1.28         0.66 o                         
  -1 -11   5          1.78          2.53         0.60 o                         
   0 -11   5          1.09          0.61         0.47 o                         
   1 -11   5          1.49          1.90         1.46 o                         
   2 -11   5          0.00         -0.36         1.02 o                         
   3 -11   5          0.77         -0.52         0.52 o                         
  -3 -10   5          0.07          0.51         0.37 o                         
  -2 -10   5          0.63         -0.07         0.37 o                         
  -1 -10   5          0.25          0.86         0.38 o                         
   0 -10   5          1.19          0.33         0.46 o                         
   1 -10   5          1.04          1.32         0.69 o                         
   2 -10   5          0.64          1.00         0.74 o                         
   3 -10   5          1.87          1.67         0.82 o                         
   4 -10   5          3.03          3.00         0.83 o                         
   5 -10   5          0.06          0.46         0.80 o                         
  -4  -9   5          0.03         -0.07         0.40 o                         
  -3  -9   5          1.43         -0.02         0.24 o                         
  -2  -9   5          0.09         -0.47         0.47 o                         
  -1  -9   5         15.70         20.28         0.74 o                         
   0  -9   5          0.25          0.53         0.43 o                         
   1  -9   5          4.96          7.22         0.64 o                         
   2  -9   5          7.97          8.68         0.96 o                         
   3  -9   5         12.46         14.06         0.79 o                         
   4  -9   5          0.16         -0.38         0.79 o                         
   5  -9   5          0.06          0.31         0.52 o                         
   6  -9   5          5.26          4.52         0.97 o                         
  -5  -8   5          3.22          3.46         0.68 o                         
  -4  -8   5         54.47         56.30         1.48 o                         
  -3  -8   5          0.10          0.39         0.47 o                         
  -2  -8   5        141.02        138.77         2.15 o                         
  -1  -8   5         95.19         88.19         1.62 o                         
   0  -8   5        232.55        221.61         2.32 o                         
   1  -8   5        111.68        108.49         2.59 o                         
   2  -8   5        480.33        456.17         5.32 o                         
   3  -8   5         86.92         93.74         1.57 o                         
   4  -8   5        132.92        128.07         2.43 o                         
   5  -8   5          5.05          8.37         0.81 o                         
   6  -8   5         30.32         31.43         1.34 o                         
  -6  -7   5          0.01         -0.24         0.57 o                         
  -5  -7   5         87.36         92.96         2.23 o                         
  -4  -7   5          3.76          4.66         1.05 o                         
  -3  -7   5        111.05        109.69         1.70 o                         
  -2  -7   5         54.31         63.44         1.30 o                         
  -1  -7   5        219.86        199.54         2.77 o                         
   0  -7   5         94.49         98.67         1.42 o                         
   1  -7   5        101.50         91.75         1.80 o                         
   2  -7   5        231.06        232.16         4.09 o                         
   3  -7   5         73.97         82.26         2.36 o                         
   4  -7   5         54.18         59.72         1.38 o                         
   5  -7   5          2.48          5.84         0.77 o                         
   6  -7   5         10.56         11.68         0.93 o                         
   7  -7   5          2.00          2.35         0.78 o                         
  -7  -6   5          3.96          3.61         0.66 o                         
  -6  -6   5          0.00         -0.41         0.41 o                         
  -5  -6   5         40.57         42.41         1.27 o                         
  -4  -6   5         18.23         16.40         0.86 o                         
  -3  -6   5         29.39         31.60         1.00 o                         
  -2  -6   5          6.92          6.25         0.45 o                         
  -1  -6   5         45.76         42.48         0.98 o                         
   0  -6   5          0.33          0.04         0.33 o                         
   1  -6   5         87.38         82.36         1.27 o                         
   2  -6   5          3.34          2.50         0.40 o                         
   3  -6   5         97.64         93.19         1.53 o                         
   4  -6   5         12.74         12.10         0.69 o                         
   5  -6   5         40.90         37.49         1.23 o                         
   6  -6   5          8.63          7.98         0.62 o                         
   7  -6   5          2.40          0.83         0.58 o                         
  -8  -5   5          2.78          1.78         0.72 o                         
  -7  -5   5          0.45          0.74         0.61 o                         
  -6  -5   5          0.60          0.31         0.57 o                         
  -5  -5   5         34.10         34.37         1.07 o                         
  -4  -5   5          0.01          0.05         0.42 o                         
  -3  -5   5         18.03         16.82         0.66 o                         
  -2  -5   5        105.76        113.21         1.39 o                         
  -1  -5   5         33.93         37.03         0.70 o                         
   0  -5   5        108.43        126.21         1.42 o                         
   1  -5   5         63.71         58.11         0.88 o                         
   2  -5   5         35.53         40.11         0.93 o                         
   3  -5   5         51.39         50.97         0.82 o                         
   4  -5   5          1.76          3.75         0.42 o                         
   5  -5   5          6.99          7.88         0.52 o                         
   6  -5   5          0.06          0.08         0.42 o                         
   7  -5   5          0.02         -0.52         0.52 o                         
  -8  -4   5          0.61          0.58         0.58 o                         
  -7  -4   5          0.36          0.57         0.47 o                         
  -6  -4   5          3.21          3.75         0.58 o                         
  -5  -4   5         57.41         50.88         1.27 o                         
  -4  -4   5         44.87         40.33         0.94 o                         
  -3  -4   5        165.21        161.10         1.94 o                         
  -2  -4   5          2.30          0.55         0.24 o                         
  -1  -4   5        271.63        300.54         2.68 o                         
   0  -4   5          1.13          0.12         0.21 o                         
   1  -4   5          0.91          3.85         0.35 o                         
   2  -4   5         76.88         74.72         0.90 o                         
   3  -4   5          0.00          0.95         0.38 o                         
   4  -4   5         48.88         46.10         0.82 o                         
   5  -4   5         46.07         45.57         0.88 o                         
   6  -4   5         38.18         37.70         1.14 o                         
   7  -4   5         14.12         13.26         0.76 o                         
   8  -4   5          0.21          0.45         0.47 o                         
  -8  -3   5          5.94          9.68         1.03 o                         
  -7  -3   5         52.77         48.01         1.36 o                         
  -6  -3   5          0.13         -0.13         0.41 o                         
  -5  -3   5        268.44        269.55         3.38 o                         
  -4  -3   5          2.49          2.21         0.25 o                         
  -3  -3   5        706.53        699.41         6.07 o                         
  -2  -3   5          4.50          6.82         0.38 o                         
  -1  -3   5        999.18       1032.43         7.17 o                         
   0  -3   5          0.00         -0.06         0.23 o                         
   1  -3   5        466.40        499.14         3.53 o                         
   2  -3   5        244.98        256.52         1.84 o                         
   3  -3   5         28.03         30.81         0.52 o                         
   4  -3   5        153.77        143.21         1.56 o                         
   5  -3   5         31.22         26.77         0.88 o                         
   6  -3   5        134.01        138.51         1.79 o                         
   7  -3   5          0.37          0.49         0.42 o                         
   8  -3   5          7.01          6.22         0.81 o                         
  -9  -2   5          0.02          0.63         0.46 o                         
  -8  -2   5         21.38         19.26         0.97 o                         
  -7  -2   5          7.53          7.04         0.75 o                         
  -6  -2   5          5.32          7.67         0.55 o                         
  -5  -2   5         38.33         37.48         0.84 o                         
  -4  -2   5         89.83         81.41         1.10 o                         
  -3  -2   5        121.39        111.06         1.03 o                         
  -2  -2   5         32.00         32.34         0.48 o                         
  -1  -2   5          0.78          1.89         0.21 o                         
   0  -2   5         58.76         54.02         0.53 o                         
   1  -2   5         93.89         92.16         0.76 o                         
   2  -2   5        360.93        345.64         2.19 o                         
   3  -2   5         29.16         27.28         0.65 o                         
   4  -2   5         39.35         38.83         0.77 o                         
   5  -2   5         85.92         86.64         1.22 o                         
   6  -2   5         19.14         19.47         0.76 o                         
   7  -2   5          0.81          1.29         0.41 o                         
   8  -2   5          0.51          0.54         0.54 o                         
  -9  -1   5          2.72          3.25         0.75 o                         
  -8  -1   5          1.74          0.18         0.59 o                         
  -7  -1   5          7.78          6.77         0.76 o                         
  -6  -1   5         17.05         15.84         0.76 o                         
  -5  -1   5         22.78         22.02         0.75 o                         
  -4  -1   5          0.19         -0.03         0.26 o                         
  -3  -1   5        208.65        206.95         1.83 o                         
  -2  -1   5         32.63         44.01         0.56 o                         
   0  -1   5         27.11         20.07         0.34 o                         
   1  -1   5        724.45        708.14         3.89 o                         
   2  -1   5         37.40         33.27         0.58 o                         
   3  -1   5        136.33        143.57         1.31 o                         
   4  -1   5          7.90          7.33         0.38 o                         
   5  -1   5         12.45         15.29         0.60 o                         
   6  -1   5          1.51          1.21         0.46 o                         
   7  -1   5          2.86          5.55         0.63 o                         
  -9   0   5          0.06         -0.49         0.61 o                         
  -8   0   5          0.34          0.95         0.64 o                         
  -7   0   5          0.90          0.70         0.57 o                         
  -6   0   5         20.39         18.34         0.62 o                         
  -5   0   5         45.48         42.93         0.73 o                         
  -4   0   5          0.11          1.02         0.28 o                         
  -3   0   5         12.42         14.94         0.45 o                         
  -2   0   5         66.89         61.01         0.70 o                         
  -1   0   5        396.81        419.34         2.55 o                         
   0   0   5         13.71         14.79         0.35 o                         
   1   0   5         38.24         26.42         0.44 o                         
   2   0   5         63.07         63.07         0.68 o                         
   3   0   5        126.41        127.02         1.34 o                         
   4   0   5         16.12         14.91         0.95 o                         
   5   0   5         38.81         35.03         0.93 o                         
   6   0   5          6.25          5.02         0.92 o                         
   7   0   5         22.65         25.96         1.31 o                         
  -9   1   5         15.42         15.68         0.98 o                         
  -8   1   5         61.59         62.11         1.51 o                         
  -7   1   5         27.81         28.96         0.99 o                         
  -6   1   5         77.15         71.74         1.32 o                         
  -5   1   5        233.16        252.82         2.38 o                         
  -4   1   5        312.68        337.49         3.30 o                         
  -3   1   5         82.52        108.20         1.13 o                         
  -2   1   5        210.87        229.04         2.01 o                         
  -1   1   5        376.08        392.95         2.59 o                         
   0   1   5        401.04        438.83         3.16 o                         
   1   1   5         91.60        103.62         0.96 o                         
   2   1   5         15.37         18.70         0.58 o                         
   3   1   5         66.88         70.12         0.92 o                         
   4   1   5         56.68         65.10         0.98 o                         
   5   1   5          7.83          7.30         0.53 o                         
   6   1   5         36.04         34.90         1.10 o                         
   7   1   5          2.18          3.92         0.67 o                         
  -9   2   5          0.08         -0.55         0.55 o                         
  -8   2   5         19.37         20.36         0.92 o                         
  -7   2   5         15.07         15.12         0.65 o                         
  -6   2   5         41.18         43.73         1.10 o                         
  -5   2   5         15.82         14.25         0.68 o                         
  -4   2   5        208.55        243.54         2.57 o                         
  -3   2   5          7.86          8.11         0.44 o                         
  -2   2   5         17.42         17.67         0.58 o                         
  -1   2   5          4.92          4.22         0.32 o                         
   0   2   5         23.43         18.82         0.59 o                         
   1   2   5         66.25         66.03         1.10 o                         
   2   2   5         24.49         20.64         0.59 o                         
   3   2   5          9.91         14.48         0.71 o                         
   4   2   5          3.52          3.26         0.43 o                         
   5   2   5          0.27          0.08         0.33 o                         
   6   2   5          0.65          0.46         0.36 o                         
   7   2   5          0.14         -0.05         0.30 o                         
  -9   3   5          4.49          3.40         0.79 o                         
  -8   3   5         20.06         19.92         1.00 o                         
  -7   3   5          0.09          1.43         0.91 o                         
  -6   3   5        125.61        122.35         2.34 o                         
  -5   3   5          0.13          0.16         0.48 o                         
  -4   3   5        102.00        101.20         1.59 o                         
  -3   3   5          0.45          2.29         0.38 o                         
  -2   3   5        133.95        126.69         1.45 o                         
  -1   3   5         37.98         29.56         0.76 o                         
   0   3   5        176.62        191.40         1.98 o                         
   1   3   5          1.58          1.34         0.41 o                         
   2   3   5         28.57         27.59         0.73 o                         
   3   3   5          5.93          4.02         0.36 o                         
   4   3   5          1.08          1.21         0.41 o                         
   5   3   5          3.59          4.22         0.59 o                         
   6   3   5          5.65          4.81         0.82 o                         
  -9   4   5         15.09         12.80         0.99 o                         
  -8   4   5          0.01         -0.02         0.52 o                         
  -7   4   5         32.20         32.22         1.47 o                         
  -6   4   5          4.11          3.79         0.75 o                         
  -5   4   5         16.78         22.43         0.85 o                         
  -4   4   5          0.04         -0.29         0.39 o                         
  -3   4   5         12.02         10.89         0.45 o                         
  -2   4   5        124.32        126.24         2.01 o                         
  -1   4   5         65.50         75.25         1.21 o                         
   0   4   5        164.94        171.40         1.78 o                         
   1   4   5          0.74          1.64         0.44 o                         
   2   4   5         63.55         61.81         1.10 o                         
   3   4   5          0.06         -0.31         0.41 o                         
   4   4   5          6.16          6.56         0.56 o                         
   5   4   5          0.02         -0.09         0.36 o                         
  -8   5   5          0.13          1.42         0.82 o                         
  -7   5   5          3.35          4.89         0.82 o                         
  -6   5   5          0.12          0.33         0.59 o                         
  -5   5   5         29.64         29.60         0.92 o                         
  -4   5   5          0.03         -0.22         0.40 o                         
  -3   5   5        179.25        172.87         2.05 o                         
  -2   5   5         78.23         75.61         1.37 o                         
  -1   5   5        140.43        133.93         1.84 o                         
   0   5   5        154.08        147.34         1.54 o                         
   1   5   5        265.40        263.57         2.82 o                         
   2   5   5        294.25        293.52         3.74 o                         
   3   5   5        106.64        106.18         2.11 o                         
   4   5   5         51.48         45.71         2.24 o                         
   5   5   5         46.45         48.27         1.75 o                         
  -8   6   5          2.88          4.09         0.88 o                         
  -7   6   5          0.55          0.92         0.74 o                         
  -6   6   5         47.49         44.71         1.13 o                         
  -5   6   5          2.22          1.88         0.65 o                         
  -4   6   5         82.76         72.94         1.62 o                         
  -3   6   5         38.05         35.65         1.17 o                         
  -2   6   5        128.26        127.06         2.53 o                         
  -1   6   5         33.16         29.29         0.88 o                         
   0   6   5          5.84          6.86         0.48 o                         
   1   6   5         42.08         38.27         0.92 o                         
   2   6   5          9.74          8.37         0.68 o                         
   3   6   5          0.47          0.22         0.61 o                         
   4   6   5          0.11          0.59         0.59 o                         
  -7   7   5          3.51          3.43         0.68 o                         
  -6   7   5         17.65         14.88         1.01 o                         
  -5   7   5         55.93         60.71         1.43 o                         
  -4   7   5          6.72          5.17         0.69 o                         
  -3   7   5         11.11         10.90         0.89 o                         
  -2   7   5          2.94          2.58         0.56 o                         
  -1   7   5          2.65          2.28         0.54 o                         
   0   7   5         67.52         67.50         1.53 o                         
   1   7   5         11.56         12.55         1.10 o                         
   3   7   5          1.74          1.87         0.56 o                         
  -6   8   5          3.00          4.57         0.85 o                         
  -5   8   5          0.04         -0.41         0.41 o                         
  -4   8   5          0.52          0.97         0.55 o                         
  -3   8   5          2.25          1.52         0.49 o                         
  -2   8   5         29.25         35.23         1.07 o                         
  -1   8   5          0.00         -0.20         0.47 o                         
   0   8   5         14.23         18.04         0.89 o                         
   1   8   5          2.03          1.22         0.47 o                         
  -4   9   5          1.86          2.05         0.66 o                         
  -3   9   5          1.66          1.10         0.63 o                         
  -2   9   5          4.88          9.65         1.24 o                         
  -1   9   5          0.77          0.35         0.36 o                         
  -1 -11   6          0.57          0.43         0.46 o                         
   0 -11   6         14.57         12.74         1.17 o                         
   1 -11   6          2.66          4.14         0.79 o                         
   2 -11   6          7.21          8.78         0.86 o                         
  -3 -10   6          1.55          1.95         0.89 o                         
  -2 -10   6          5.21          9.83         1.13 o                         
  -1 -10   6          1.47          1.33         0.69 o                         
   0 -10   6          6.73          8.89         0.93 o                         
   1 -10   6          5.05          4.68         0.83 o                         
   2 -10   6          0.86         -0.43         0.64 o                         
   3 -10   6          6.90          4.63         1.46 o                         
   4 -10   6          0.88          0.98         0.83 o                         
  -5  -9   6          0.12         -0.10         0.45 o                         
  -4  -9   6          1.18          1.06         0.46 o                         
  -3  -9   6          2.73          2.36         0.60 o                         
  -2  -9   6          1.98          0.31         0.64 o                         
  -1  -9   6         21.98         21.59         0.87 o                         
   0  -9   6          0.07         -0.05         0.50 o                         
   1  -9   6          0.48         -0.51         0.51 o                         
   2  -9   6          0.66          0.99         0.64 o                         
   3  -9   6          0.46         -0.39         0.53 o                         
   4  -9   6         13.81         14.12         0.89 o                         
   5  -9   6         20.13         17.59         1.33 o                         
  -6  -8   6         15.73         15.14         1.43 o                         
  -5  -8   6         60.04         59.70         1.80 o                         
  -4  -8   6         50.15         45.41         1.40 o                         
  -3  -8   6        202.33        205.34         3.56 o                         
  -2  -8   6          4.35          3.90         0.61 o                         
  -1  -8   6        193.52        198.28         2.31 o                         
   0  -8   6          2.32          2.43         0.61 o                         
   1  -8   6        243.65        241.40         2.84 o                         
   2  -8   6        110.46        113.23         2.02 o                         
   3  -8   6        134.32        132.52         2.28 o                         
   4  -8   6         27.46         27.13         1.25 o                         
   5  -8   6        116.68        116.63         1.84 o                         
   6  -8   6          9.23          8.91         0.81 o                         
  -6  -7   6          2.33          3.31         0.69 o                         
  -5  -7   6         22.14         24.71         1.01 o                         
  -4  -7   6          0.34          0.63         0.36 o                         
  -3  -7   6         55.93         50.77         0.94 o                         
  -2  -7   6         18.03         16.51         1.07 o                         
  -1  -7   6          3.98          3.70         0.52 o                         
   0  -7   6          8.19          6.34         0.49 o                         
   1  -7   6         26.37         26.18         0.84 o                         
   2  -7   6         52.29         55.25         0.98 o                         
   3  -7   6          0.39          1.11         0.58 o                         
   4  -7   6         17.07         17.41         0.80 o                         
   5  -7   6          4.77          3.60         0.62 o                         
   6  -7   6         16.51         15.61         1.02 o                         
   7  -7   6          0.00          0.07         0.59 o                         
  -7  -6   6          0.00          0.48         0.59 o                         
  -6  -6   6          0.82          1.12         0.53 o                         
  -5  -6   6         50.65         49.12         1.20 o                         
  -4  -6   6         32.99         34.12         0.86 o                         
  -3  -6   6         43.60         44.33         1.06 o                         
  -2  -6   6          3.84          4.31         0.60 o                         
  -1  -6   6        108.54        107.39         1.91 o                         
   0  -6   6          0.41          0.30         0.28 o                         
   1  -6   6          2.03          2.79         0.33 o                         
   2  -6   6         12.90         10.07         0.54 o                         
   3  -6   6         10.24         10.49         1.01 o                         
   4  -6   6          0.03         -0.05         0.30 o                         
   5  -6   6          9.94          9.33         0.66 o                         
   6  -6   6          0.82         -0.24         0.56 o                         
   7  -6   6          0.01          0.54         0.56 o                         
  -8  -5   6          2.05          2.31         0.67 o                         
  -7  -5   6          5.48          5.19         0.73 o                         
  -6  -5   6          3.39          2.80         0.62 o                         
  -5  -5   6         21.42         22.00         0.93 o                         
  -4  -5   6         13.91         12.76         0.84 o                         
  -3  -5   6         20.47         19.26         0.76 o                         
  -2  -5   6         60.55         58.73         1.12 o                         
  -1  -5   6         61.59         65.90         0.89 o                         
   0  -5   6         60.10         51.94         0.70 o                         
   1  -5   6          0.04          0.11         0.31 o                         
   2  -5   6         20.74         16.37         0.62 o                         
   3  -5   6          9.27          7.95         0.43 o                         
   4  -5   6          0.03          0.09         0.33 o                         
   5  -5   6          1.91          1.42         0.33 o                         
   6  -5   6          3.72          2.76         0.36 o                         
   7  -5   6          5.42          4.70         0.77 o                         
  -8  -4   6         10.36          8.69         0.80 o                         
  -7  -4   6         12.23         11.75         0.73 o                         
  -6  -4   6          2.68          2.26         0.41 o                         
  -5  -4   6         14.69         15.75         0.85 o                         
  -4  -4   6         29.23         27.88         0.88 o                         
  -3  -4   6         97.09        111.86         1.44 o                         
  -2  -4   6          3.47          4.20         0.33 o                         
  -1  -4   6        234.85        261.66         2.24 o                         
   0  -4   6          6.54          6.98         0.40 o                         
   1  -4   6        709.03        739.05         5.12 o                         
   2  -4   6          4.32          6.21         0.37 o                         
   3  -4   6        446.56        462.38         4.99 o                         
   4  -4   6         15.05         15.21         0.54 o                         
   5  -4   6         34.30         36.97         0.88 o                         
   6  -4   6         18.28         19.32         0.91 o                         
   7  -4   6          4.66          3.62         0.54 o                         
  -8  -3   6          1.11          1.27         0.74 o                         
  -7  -3   6         16.44         15.61         0.87 o                         
  -6  -3   6        124.91        132.12         1.81 o                         
  -5  -3   6         40.57         40.70         0.82 o                         
  -4  -3   6        500.46        492.25         3.95 o                         
  -3  -3   6        189.93        199.03         1.85 o                         
  -2  -3   6        463.68        501.90         3.78 o                         
  -1  -3   6         78.95         78.00         0.95 o                         
   0  -3   6        409.54        424.25         2.55 o                         
   1  -3   6         21.27         23.70         0.54 o                         
   2  -3   6        141.37        145.13         1.17 o                         
   3  -3   6          2.02          2.25         0.19 o                         
   4  -3   6         77.99         78.72         1.20 o                         
   5  -3   6          0.42          0.50         0.40 o                         
   6  -3   6          0.00         -0.13         0.44 o                         
   7  -3   6          4.35          3.92         0.54 o                         
  -9  -2   6          0.02          0.19         0.79 o                         
  -8  -2   6          4.74          4.16         0.62 o                         
  -7  -2   6          0.17          0.17         0.52 o                         
  -6  -2   6         19.37         19.63         0.80 o                         
  -5  -2   6          0.84          0.93         0.35 o                         
  -4  -2   6          0.07         -0.28         0.28 o                         
  -3  -2   6         32.88         32.94         0.55 o                         
  -2  -2   6          0.83          0.02         0.24 o                         
  -1  -2   6       1041.82       1110.22         6.12 o                         
   0  -2   6          0.07          0.52         0.21 o                         
   1  -2   6         94.26         96.98         0.81 o                         
   2  -2   6         34.11         34.19         0.51 o                         
   3  -2   6          7.34          7.23         0.39 o                         
   4  -2   6         44.45         38.74         0.83 o                         
   5  -2   6         67.37         63.91         1.13 o                         
   6  -2   6         16.28         14.70         0.77 o                         
   7  -2   6          0.33          1.09         0.55 o                         
  -9  -1   6          0.04         -0.59         0.59 o                         
  -8  -1   6          1.52          2.41         0.75 o                         
  -7  -1   6          8.26          9.97         1.05 o                         
  -6  -1   6         14.27         12.10         0.64 o                         
  -5  -1   6        108.88         92.76         1.30 o                         
  -4  -1   6         12.23         10.50         0.46 o                         
  -3  -1   6          0.05          0.35         0.30 o                         
  -2  -1   6          6.19          8.47         0.35 o                         
  -1  -1   6         46.86         39.56         0.50 o                         
   0  -1   6        701.17        722.58         3.87 o                         
   1  -1   6         25.57         16.13         0.38 o                         
   2  -1   6          2.28          2.47         0.23 o                         
   3  -1   6         36.17         31.22         0.68 o                         
   4  -1   6         10.45         12.80         0.54 o                         
   5  -1   6          5.75          4.44         0.44 o                         
   6  -1   6          0.97          0.52         0.48 o                         
   7  -1   6          1.19          0.76         0.60 o                         
  -9   0   6         14.97         14.54         0.97 o                         
  -8   0   6         57.88         59.28         1.47 o                         
  -7   0   6        114.21        113.74         1.76 o                         
  -6   0   6         19.09         16.89         0.52 o                         
  -5   0   6        183.51        191.51         1.91 o                         
  -4   0   6          7.60          8.89         0.41 o                         
  -3   0   6       1366.50       1414.25         8.61 o                         
  -2   0   6       1921.61       1894.74        11.85 o                         
  -1   0   6       1809.48       1907.93        11.44 o                         
   0   0   6       1190.69       1225.12         6.97 o                         
   1   0   6       1207.15       1246.10         7.11 o                         
   2   0   6        451.75        455.20         2.85 o                         
   3   0   6         73.60         69.57         0.95 o                         
   4   0   6         13.06         15.03         0.76 o                         
   5   0   6          3.93          3.97         0.47 o                         
   6   0   6          5.82          7.20         0.78 o                         
   7   0   6          1.07          1.64         0.80 o                         
  -9   1   6          1.13          1.03         0.66 o                         
  -8   1   6          1.51          0.71         0.38 o                         
  -7   1   6         29.52         26.42         0.81 o                         
  -6   1   6         27.57         23.98         0.87 o                         
  -5   1   6          0.06         -0.11         0.40 o                         
  -4   1   6         13.79         12.89         0.48 o                         
  -3   1   6         84.83         84.32         1.01 o                         
  -2   1   6        329.70        406.66         3.01 o                         
  -1   1   6         67.15         70.67         0.74 o                         
   0   1   6         65.66         89.35         0.92 o                         
   1   1   6        332.00        337.92         2.46 o                         
   2   1   6         16.97         23.14         0.51 o                         
   3   1   6         27.59         28.58         0.70 o                         
   4   1   6          1.37          2.14         0.32 o                         
   5   1   6          0.09          0.80         0.45 o                         
   6   1   6          5.04          8.52         0.83 o                         
   7   1   6          0.52          0.23         0.43 o                         
  -9   2   6         26.95         25.80         1.33 o                         
  -8   2   6         16.36         13.00         0.73 o                         
  -7   2   6          6.25          5.99         0.48 o                         
  -6   2   6         67.92         64.89         1.26 o                         
  -5   2   6          0.10         -0.08         0.45 o                         
  -4   2   6          4.77          5.20         0.58 o                         
  -3   2   6        158.28        157.24         1.74 o                         
  -2   2   6         67.78         70.14         0.89 o                         
  -1   2   6        108.70        107.98         1.27 o                         
   0   2   6        215.55        221.40         1.90 o                         
   1   2   6        140.31        133.97         1.31 o                         
   2   2   6        115.78        114.40         1.25 o                         
   3   2   6         25.87         22.03         0.81 o                         
   4   2   6         38.07         37.57         0.90 o                         
   5   2   6          2.93          2.44         0.62 o                         
   6   2   6          2.68          0.62         0.66 o                         
  -9   3   6          8.34          9.78         0.95 o                         
  -8   3   6         11.64         11.90         0.97 o                         
  -7   3   6          2.29          1.16         0.59 o                         
  -6   3   6         11.99         12.26         0.94 o                         
  -5   3   6         18.28         18.47         0.88 o                         
  -4   3   6          8.17          8.98         0.74 o                         
  -3   3   6        276.54        292.31         2.84 o                         
  -2   3   6         35.84         35.28         1.03 o                         
  -1   3   6        132.49        135.57         1.75 o                         
   0   3   6         31.01         26.15         0.71 o                         
   1   3   6          0.07          0.24         0.34 o                         
   2   3   6         12.21         11.70         0.65 o                         
   3   3   6          0.23          0.48         0.36 o                         
   4   3   6         78.32         69.61         1.25 o                         
   5   3   6          1.87          1.26         0.33 o                         
   6   3   6         12.31         10.27         0.99 o                         
  -9   4   6          8.43          7.93         2.60 o                         
  -8   4   6          3.20          2.99         0.72 o                         
  -7   4   6          8.28          8.72         0.92 o                         
  -6   4   6         27.22         29.99         1.20 o                         
  -5   4   6          4.06          3.67         0.56 o                         
  -4   4   6         85.87         88.02         1.24 o                         
  -3   4   6          2.13          3.59         0.39 o                         
  -2   4   6         20.37         24.17         0.74 o                         
  -1   4   6          6.26          6.94         0.38 o                         
   0   4   6          0.01          0.23         0.34 o                         
   1   4   6         26.75         28.62         0.82 o                         
   2   4   6          8.91          8.18         0.68 o                         
   3   4   6         31.16         32.03         1.09 o                         
   4   4   6         51.72         55.47         1.45 o                         
   5   4   6         11.70         11.81         1.06 o                         
  -8   5   6         74.98         79.83         2.26 o                         
  -7   5   6          0.61          2.56         0.80 o                         
  -6   5   6        112.92        122.58         1.88 o                         
  -5   5   6         11.62         12.58         0.73 o                         
  -4   5   6        186.18        197.88         2.68 o                         
  -3   5   6        178.18        165.60         1.88 o                         
  -2   5   6        221.86        220.38         2.79 o                         
  -1   5   6        121.40        114.82         1.55 o                         
   0   5   6        339.98        335.58         3.57 o                         
   1   5   6         72.09         75.04         1.60 o                         
   2   5   6         52.97         47.74         1.27 o                         
   3   5   6          4.57          6.83         0.74 o                         
   4   5   6         17.60         19.18         1.16 o                         
  -7   6   6          1.24          2.07         0.70 o                         
  -6   6   6         19.16         23.69         0.93 o                         
  -5   6   6         27.70         27.02         1.05 o                         
  -4   6   6         25.21         28.95         1.24 o                         
  -3   6   6          0.09          0.69         0.48 o                         
  -2   6   6          0.01         -0.41         0.51 o                         
  -1   6   6         30.43         28.21         0.75 o                         
   0   6   6         52.97         51.03         1.19 o                         
   1   6   6        167.16        171.42         3.84 o                         
   2   6   6         38.44         39.57         1.30 o                         
   3   6   6         33.12         32.41         1.36 o                         
  -7   7   6          0.36         -0.63         0.63 o                         
  -6   7   6          1.66          0.84         0.51 o                         
  -5   7   6         15.82         20.54         1.03 o                         
  -4   7   6          0.01         -0.49         0.49 o                         
  -3   7   6         27.62         29.34         1.74 o                         
  -2   7   6         48.98         52.96         1.23 o                         
  -1   7   6         44.19         50.39         1.19 o                         
   0   7   6         26.14         27.44         1.35 o                         
   1   7   6          0.04          0.12         0.50 o                         
   2   7   6          7.49          7.30         0.90 o                         
  -5   8   6          2.00          0.29         0.67 o                         
  -4   8   6          2.25          0.42         0.35 o                         
  -3   8   6         17.44         17.47         0.98 o                         
  -2   8   6          5.06          4.67         0.57 o                         
  -1   8   6          0.04         -0.07         0.53 o                         
   0   8   6          0.02          1.37         0.89 o                         
  -1 -11   7          0.41          1.80         2.36 o                         
   0 -11   7          0.38          2.48         1.08 o                         
   1 -11   7          0.16         -0.42         0.48 o                         
   2 -11   7          3.32          3.18         0.85 o                         
  -3 -10   7          0.42         -0.34         0.47 o                         
  -2 -10   7          4.89          6.41         0.83 o                         
  -1 -10   7          0.02         -0.35         0.35 o                         
   0 -10   7         24.63         26.87         1.89 o                         
   1 -10   7          1.28          0.91         0.75 o                         
   2 -10   7         15.02         16.05         0.88 o                         
   3 -10   7          1.95          1.47         0.82 o                         
   4 -10   7          5.81          6.81         0.74 o                         
  -5  -9   7         12.90         10.73         1.60 o                         
  -4  -9   7          6.42          5.45         0.93 o                         
  -3  -9   7          2.68          1.90         0.62 o                         
  -2  -9   7          0.06         -0.25         0.32 o                         
  -1  -9   7         25.82         28.09         1.19 o                         
   0  -9   7          6.50          4.32         0.59 o                         
   1  -9   7         27.28         34.97         1.21 o                         
   2  -9   7         34.87         31.60         1.23 o                         
   3  -9   7         40.92         44.89         1.60 o                         
   4  -9   7          0.01         -0.26         0.73 o                         
   5  -9   7         11.87         11.53         0.80 o                         
  -6  -8   7          0.99          2.67         0.76 o                         
  -5  -8   7          7.27          6.41         0.85 o                         
  -4  -8   7         22.43         23.72         1.08 o                         
  -3  -8   7         16.06         17.08         1.29 o                         
  -2  -8   7         51.22         49.11         1.41 o                         
  -1  -8   7        165.93        159.86         2.11 o                         
   0  -8   7        107.53         97.55         1.38 o                         
   1  -8   7        173.27        172.82         2.17 o                         
   2  -8   7          2.51          2.58         0.65 o                         
   3  -8   7        120.47        123.01         2.22 o                         
   4  -8   7          4.32          4.56         0.63 o                         
   5  -8   7          2.21          2.91         0.70 o                         
   6  -8   7          1.99          2.52         0.72 o                         
  -6  -7   7          6.70          7.90         0.74 o                         
  -5  -7   7         95.45         95.40         1.89 o                         
  -4  -7   7         16.21         22.38         0.94 o                         
  -3  -7   7         42.27         38.67         1.11 o                         
  -2  -7   7          0.03         -0.19         0.28 o                         
  -1  -7   7         17.69         17.42         0.72 o                         
   0  -7   7         26.12         23.87         0.76 o                         
   1  -7   7         13.89         14.65         0.78 o                         
   2  -7   7         13.83         12.21         0.54 o                         
   3  -7   7          0.17         -0.45         0.48 o                         
   4  -7   7         19.75         18.86         0.94 o                         
   5  -7   7          0.09         -0.31         0.42 o                         
   6  -7   7          0.56          0.09         0.48 o                         
  -7  -6   7          0.01         -0.50         0.76 o                         
  -6  -6   7          0.26         -0.28         0.49 o                         
  -5  -6   7         33.74         39.13         1.30 o                         
  -4  -6   7         11.86          8.09         0.74 o                         
  -3  -6   7         50.38         52.84         1.16 o                         
  -2  -6   7         28.06         26.92         0.71 o                         
  -1  -6   7        125.80        136.52         1.55 o                         
   0  -6   7         15.84         18.61         0.67 o                         
   1  -6   7          0.92          0.53         0.36 o                         
   2  -6   7          8.40          6.79         0.56 o                         
   3  -6   7          1.65          1.88         0.45 o                         
   4  -6   7          9.36         10.92         0.45 o                         
   5  -6   7          0.01          0.45         0.26 o                         
   6  -6   7          4.17          5.88         0.67 o                         
   7  -6   7          0.42          0.24         0.57 o                         
  -8  -5   7          0.08         -0.40         0.46 o                         
  -7  -5   7         13.30         13.32         0.83 o                         
  -6  -5   7         25.94         27.10         1.36 o                         
  -5  -5   7         21.20         20.26         0.80 o                         
  -4  -5   7          4.37          4.91         0.58 o                         
  -3  -5   7         75.77         69.54         1.18 o                         
  -2  -5   7         15.92         14.29         0.54 o                         
  -1  -5   7          0.19          0.33         0.24 o                         
   0  -5   7          4.16          6.64         0.30 o                         
   1  -5   7          6.47          7.72         0.42 o                         
   2  -5   7          6.11          8.07         0.48 o                         
   3  -5   7         18.59         18.04         0.52 o                         
   4  -5   7          8.50          9.79         0.47 o                         
   5  -5   7         29.19         29.11         0.93 o                         
   6  -5   7          6.82          5.89         0.56 o                         
   7  -5   7          5.62          6.83         0.59 o                         
  -8  -4   7          0.33         -0.47         0.47 o                         
  -7  -4   7         14.17         14.07         0.84 o                         
  -6  -4   7         15.75         16.63         0.86 o                         
  -5  -4   7         54.90         47.84         1.22 o                         
  -4  -4   7          0.11          0.17         0.43 o                         
  -3  -4   7          2.21          2.59         0.38 o                         
  -2  -4   7         93.06         93.09         1.19 o                         
  -1  -4   7          9.09         10.64         0.48 o                         
   0  -4   7        271.37        279.02         2.23 o                         
   1  -4   7         17.98         21.45         0.57 o                         
   2  -4   7        212.64        230.89         1.88 o                         
   3  -4   7          2.61          2.28         0.28 o                         
   4  -4   7         54.42         54.44         0.93 o                         
   5  -4   7          2.88          3.24         0.42 o                         
   6  -4   7         50.22         48.73         1.25 o                         
   7  -4   7          7.53          5.99         0.70 o                         
  -8  -3   7         19.68         21.02         0.92 o                         
  -7  -3   7          7.29          7.76         0.58 o                         
  -6  -3   7         20.31         20.72         0.69 o                         
  -5  -3   7         29.53         32.84         0.76 o                         
  -4  -3   7          0.70          2.39         0.34 o                         
  -3  -3   7        342.74        336.93         2.87 o                         
  -2  -3   7          0.03          0.99         0.23 o                         
  -1  -3   7        686.37        713.25         4.24 o                         
   0  -3   7         28.46         42.06         0.55 o                         
   1  -3   7          5.10          5.22         0.30 o                         
   2  -3   7         25.49         26.27         0.51 o                         
   3  -3   7         11.00         11.45         0.48 o                         
   4  -3   7         52.61         52.37         1.07 o                         
   5  -3   7         15.91         14.80         0.66 o                         
   6  -3   7         10.80          9.65         0.68 o                         
   7  -3   7         11.76         13.48         0.82 o                         
  -9  -2   7          0.13          1.33         0.56 o                         
  -8  -2   7         12.13         13.55         0.94 o                         
  -7  -2   7         18.72         18.11         0.90 o                         
  -6  -2   7          3.46          4.51         0.53 o                         
  -5  -2   7         66.03         64.20         1.04 o                         
  -4  -2   7         11.28          8.67         0.44 o                         
  -3  -2   7          0.02          0.15         0.25 o                         
  -2  -2   7         63.50         68.81         0.77 o                         
  -1  -2   7         35.88         34.12         0.54 o                         
   0  -2   7        203.59        226.64         1.65 o                         
   1  -2   7          9.18          6.91         0.29 o                         
   2  -2   7         48.46         43.79         0.62 o                         
   3  -2   7          0.08          0.06         0.32 o                         
   4  -2   7          1.32          0.34         0.38 o                         
   5  -2   7         48.23         41.57         0.97 o                         
   6  -2   7          0.17          0.54         0.49 o                         
   7  -2   7          0.14          0.20         0.59 o                         
  -9  -1   7         33.16         37.34         1.70 o                         
  -8  -1   7         10.34         11.33         1.07 o                         
  -7  -1   7         41.68         42.88         1.42 o                         
  -6  -1   7          3.08          4.26         0.58 o                         
  -5  -1   7         12.42         12.86         0.58 o                         
  -4  -1   7        248.79        249.39         2.16 o                         
  -3  -1   7         10.38         10.99         0.41 o                         
  -2  -1   7       2093.05       2110.31        11.78 o                         
  -1  -1   7        194.72        212.93         1.45 o                         
   0  -1   7         49.76         51.04         0.58 o                         
   1  -1   7         82.10         80.72         0.82 o                         
   2  -1   7        122.10        118.21         1.08 o                         
   3  -1   7        143.28        146.66         1.51 o                         
   4  -1   7        235.09        239.03         2.23 o                         
   5  -1   7         63.71         61.35         1.09 o                         
   6  -1   7         25.42         25.10         1.19 o                         
   7  -1   7         14.38         13.92         0.90 o                         
  -9   0   7          0.06         -0.42         0.63 o                         
  -8   0   7          1.12          1.26         0.58 o                         
  -7   0   7         17.95         19.09         0.76 o                         
  -6   0   7          9.55         11.28         0.61 o                         
  -5   0   7          0.18          0.49         0.35 o                         
  -4   0   7        171.60        178.63         1.57 o                         
  -3   0   7         18.36         14.64         0.45 o                         
  -2   0   7         15.16          8.44         0.36 o                         
  -1   0   7          5.81          2.10         0.27 o                         
   0   0   7         21.09         31.55         0.51 o                         
   1   0   7        611.43        618.98         3.66 o                         
   2   0   7        113.87        119.55         1.09 o                         
   3   0   7        136.72        131.83         1.52 o                         
   4   0   7        230.27        222.07         2.30 o                         
   5   0   7          3.84          3.09         0.49 o                         
   6   0   7         39.74         34.49         1.16 o                         
  -9   1   7         27.17         23.86         1.24 o                         
  -8   1   7          3.58          4.18         0.52 o                         
  -7   1   7          5.61          5.85         0.53 o                         
  -6   1   7          1.97          1.26         0.40 o                         
  -5   1   7          3.00          3.55         0.37 o                         
  -4   1   7        131.20        136.07         1.30 o                         
  -3   1   7        366.34        372.06         3.01 o                         
  -2   1   7        363.34        385.21         2.81 o                         
  -1   1   7         70.44         69.17         0.85 o                         
   0   1   7        402.46        409.23         2.84 o                         
   1   1   7         77.39         75.45         0.87 o                         
   2   1   7         10.87         10.75         0.44 o                         
   3   1   7          8.84          8.37         0.58 o                         
   4   1   7          0.00         -0.24         0.44 o                         
   5   1   7          0.28          0.12         0.69 o                         
   6   1   7          2.49          4.04         1.43 o                         
  -9   2   7          0.37         -0.33         0.33 o                         
  -8   2   7         15.58         17.42         0.97 o                         
  -7   2   7          0.46          0.38         0.51 o                         
  -6   2   7         48.38         45.86         1.12 o                         
  -5   2   7          0.93          0.49         0.46 o                         
  -4   2   7        227.84        225.93         2.38 o                         
  -3   2   7        147.07        158.49         1.71 o                         
  -2   2   7        372.31        374.65         2.99 o                         
  -1   2   7         51.07         63.13         1.03 o                         
   0   2   7         42.76         52.46         0.81 o                         
   1   2   7          6.60          4.93         0.36 o                         
   2   2   7         22.45         22.56         0.82 o                         
   3   2   7         34.73         37.08         0.89 o                         
   4   2   7         17.78         14.87         0.85 o                         
   5   2   7         21.01         21.70         1.02 o                         
   6   2   7          1.11          1.12         0.70 o                         
  -9   3   7          0.05          0.43         0.68 o                         
  -8   3   7          1.86          1.62         0.72 o                         
  -7   3   7          6.80          9.06         0.98 o                         
  -6   3   7         13.78         16.66         1.15 o                         
  -5   3   7        131.48        140.20         2.89 o                         
  -4   3   7         21.65         24.35         0.92 o                         
  -3   3   7         51.27         51.23         1.11 o                         
  -2   3   7          0.08          0.35         0.34 o                         
  -1   3   7          0.05         -0.11         0.44 o                         
   0   3   7        104.12        105.57         1.30 o                         
   1   3   7          5.03          5.41         0.50 o                         
   2   3   7        158.10        165.10         1.96 o                         
   3   3   7          9.55         10.18         0.68 o                         
   4   3   7          7.88          7.49         0.65 o                         
   5   3   7          1.68          0.66         0.32 o                         
  -8   4   7          1.65          1.83         1.05 o                         
  -7   4   7          3.68          6.09         0.87 o                         
  -6   4   7         49.17         43.03         1.55 o                         
  -5   4   7          0.11          0.36         0.52 o                         
  -4   4   7        203.42        193.84         3.53 o                         
  -3   4   7          4.35          4.57         0.47 o                         
  -2   4   7        341.52        346.08         3.32 o                         
  -1   4   7        118.65        123.00         1.94 o                         
   0   4   7        265.47        277.56         3.41 o                         
   1   4   7        117.44        109.97         1.66 o                         
   2   4   7        325.92        329.72         3.82 o                         
   3   4   7         63.72         57.18         1.24 o                         
   4   4   7         82.14         82.97         1.93 o                         
  -8   5   7          7.13          4.71         0.90 o                         
  -7   5   7         33.37         32.36         1.53 o                         
  -6   5   7          1.05          0.87         0.49 o                         
  -5   5   7        193.98        195.28         2.28 o                         
  -4   5   7         13.87         10.34         0.74 o                         
  -3   5   7         94.80         98.73         1.57 o                         
  -2   5   7         95.09         87.62         1.68 o                         
  -1   5   7         10.34         12.01         0.94 o                         
   0   5   7          1.06          0.77         0.61 o                         
   1   5   7         11.95         13.04         0.85 o                         
   2   5   7          0.08         -0.44         0.50 o                         
   3   5   7         17.19         15.32         0.72 o                         
   4   5   7          0.76          1.66         0.49 o                         
  -7   6   7          0.19          0.15         0.66 o                         
  -6   6   7          0.26          0.63         0.52 o                         
  -5   6   7         24.56         26.00         1.16 o                         
  -4   6   7          7.32          6.37         0.67 o                         
  -3   6   7         56.75         53.18         1.25 o                         
  -2   6   7         21.57         23.69         1.07 o                         
  -1   6   7         55.32         52.94         1.66 o                         
   0   6   7          6.11          6.92         0.88 o                         
   1   6   7          9.43         12.86         1.12 o                         
   2   6   7          0.09         -0.39         0.76 o                         
   3   6   7          1.93          2.39         0.75 o                         
  -6   7   7         32.56         33.10         1.82 o                         
  -5   7   7          6.07          6.45         0.76 o                         
  -4   7   7          3.50          2.94         0.67 o                         
  -3   7   7          5.54          6.32         0.67 o                         
  -2   7   7          1.54          2.97         0.57 o                         
  -1   7   7         43.55         42.48         1.40 o                         
   0   7   7          0.06          0.14         0.82 o                         
   1   7   7         34.62         31.77         1.56 o                         
  -4   8   7          0.00         -0.56         0.56 o                         
  -3   8   7          0.95          1.60         0.73 o                         
  -2   8   7          0.17         -0.14         0.51 o                         
  -1   8   7          0.41          0.34         0.59 o                         
   0 -11   8          8.79         11.08         0.97 o                         
   1 -11   8          0.42          1.06         0.51 o                         
  -3 -10   8          1.31          1.28         0.77 o                         
  -2 -10   8         18.94         18.44         1.07 o                         
  -1 -10   8         20.88         18.56         0.95 o                         
   0 -10   8         32.62         26.51         1.74 o                         
   1 -10   8         12.23         13.95         0.89 o                         
   2 -10   8         30.25         29.64         1.23 o                         
   3 -10   8         12.36         13.71         1.19 o                         
   4 -10   8          0.22          1.89         0.46 o                         
  -4  -9   8          0.18          0.70         0.46 o                         
  -3  -9   8          0.86          1.97         0.73 o                         
  -2  -9   8          0.82          2.25         0.69 o                         
  -1  -9   8         13.80         13.81         0.83 o                         
   0  -9   8          1.29          1.21         0.53 o                         
   1  -9   8          0.11          1.06         0.56 o                         
   2  -9   8         40.83         42.86         1.13 o                         
   3  -9   8          3.14          1.58         0.62 o                         
   4  -9   8          7.13          7.99         0.77 o                         
   5  -9   8         30.10         29.44         1.43 o                         
  -6  -8   8          2.45          2.49         0.72 o                         
  -5  -8   8          6.47          4.91         0.75 o                         
  -4  -8   8          0.56          0.52         0.57 o                         
  -3  -8   8         24.56         24.88         1.71 o                         
  -2  -8   8         25.40         24.32         1.18 o                         
  -1  -8   8         85.83         85.53         1.30 o                         
   0  -8   8          0.29         -0.23         0.46 o                         
   1  -8   8         80.90         80.93         1.33 o                         
   2  -8   8          5.99          6.52         0.49 o                         
   3  -8   8          1.56          0.44         0.43 o                         
   4  -8   8          8.69         10.11         0.93 o                         
   5  -8   8          0.76          1.80         0.52 o                         
  -6  -7   8         23.29         19.44         1.13 o                         
  -5  -7   8          9.68         10.06         0.92 o                         
  -4  -7   8         69.44         70.07         1.57 o                         
  -3  -7   8         11.70         13.12         0.78 o                         
  -2  -7   8          0.09         -0.32         0.32 o                         
  -1  -7   8          0.06          0.68         0.38 o                         
   0  -7   8          5.62          7.84         0.56 o                         
   1  -7   8        140.21        136.90         1.56 o                         
   2  -7   8         23.50         25.91         0.86 o                         
   3  -7   8         33.60         36.30         1.06 o                         
   4  -7   8         62.62         68.82         1.45 o                         
   5  -7   8          0.33         -0.23         0.47 o                         
   6  -7   8          3.63          3.55         0.69 o                         
  -7  -6   8         31.30         33.44         1.49 o                         
  -6  -6   8         54.58         54.95         1.85 o                         
  -5  -6   8         53.63         50.59         1.30 o                         
  -4  -6   8          3.65          3.58         0.68 o                         
  -3  -6   8         82.23         73.78         1.51 o                         
  -2  -6   8          0.03         -0.41         0.41 o                         
  -1  -6   8          3.19          6.69         0.44 o                         
   0  -6   8          4.30          5.87         0.36 o                         
   1  -6   8          1.25          2.45         0.39 o                         
   2  -6   8          8.56          8.64         0.53 o                         
   3  -6   8          0.57          0.88         0.46 o                         
   4  -6   8          0.71          0.54         0.43 o                         
   5  -6   8          5.66          5.53         0.77 o                         
   6  -6   8          2.48          2.39         0.66 o                         
  -8  -5   8          0.46          0.18         0.73 o                         
  -7  -5   8         37.70         33.71         1.25 o                         
  -6  -5   8         33.55         34.77         1.51 o                         
  -5  -5   8         83.65         70.23         1.69 o                         
  -4  -5   8         32.30         29.63         1.10 o                         
  -3  -5   8         22.05         23.52         0.83 o                         
  -2  -5   8          0.05          0.08         0.33 o                         
  -1  -5   8         87.05         83.41         1.03 o                         
   0  -5   8        245.64        237.54         1.93 o                         
   1  -5   8         15.63         15.21         0.65 o                         
   2  -5   8        142.07        129.80         1.63 o                         
   3  -5   8          0.00         -0.25         0.36 o                         
   4  -5   8          4.30          3.66         0.36 o                         
   5  -5   8          0.05          0.37         0.39 o                         
   6  -5   8          0.53          0.44         0.37 o                         
  -8  -4   8         14.04         16.22         1.19 o                         
  -7  -4   8         25.24         23.02         1.19 o                         
  -6  -4   8          0.44          0.00         0.55 o                         
  -5  -4   8         12.06         12.11         0.61 o                         
  -4  -4   8         31.74         32.21         0.79 o                         
  -3  -4   8         72.69         72.20         1.09 o                         
  -2  -4   8        243.74        249.54         2.12 o                         
  -1  -4   8         47.75         47.68         0.73 o                         
   0  -4   8        114.49        135.36         1.09 o                         
   1  -4   8         20.21         18.85         0.60 o                         
   2  -4   8         14.87         18.62         0.55 o                         
   3  -4   8         89.39         85.63         0.90 o                         
   4  -4   8         48.97         49.41         0.94 o                         
   5  -4   8         88.78         84.16         1.37 o                         
   6  -4   8         11.95         13.16         0.68 o                         
  -8  -3   8         31.22         32.61         1.03 o                         
  -7  -3   8         20.00         19.88         1.01 o                         
  -6  -3   8         74.08         75.31         1.83 o                         
  -5  -3   8         18.74         16.38         0.60 o                         
  -4  -3   8         92.97         80.26         1.02 o                         
  -3  -3   8          9.73         14.74         0.58 o                         
  -2  -3   8         69.25         65.76         0.76 o                         
  -1  -3   8        135.18        145.59         1.17 o                         
   0  -3   8          6.91          8.27         0.33 o                         
   1  -3   8        290.34        302.53         1.98 o                         
   2  -3   8         51.30         53.11         0.69 o                         
   3  -3   8        146.25        147.90         1.55 o                         
   4  -3   8          1.38          0.84         0.42 o                         
   5  -3   8        116.95        121.82         1.68 o                         
   6  -3   8          5.57          6.33         0.62 o                         
  -9  -2   8          9.17          9.84         0.97 o                         
  -8  -2   8          0.40         -0.55         0.55 o                         
  -7  -2   8          0.34          0.31         0.60 o                         
  -6  -2   8          1.84          0.87         0.50 o                         
  -5  -2   8        181.87        181.42         1.98 o                         
  -4  -2   8         60.35         60.05         1.09 o                         
  -3  -2   8        320.77        326.38         2.56 o                         
  -2  -2   8        224.39        244.86         1.75 o                         
  -1  -2   8        289.16        289.59         1.98 o                         
   0  -2   8        174.06        188.40         1.48 o                         
   1  -2   8        120.07        119.56         1.02 o                         
   2  -2   8        307.71        314.49         2.26 o                         
   3  -2   8        209.23        188.92         1.97 o                         
   4  -2   8        172.26        186.16         1.89 o                         
   5  -2   8          6.45          5.10         0.55 o                         
   6  -2   8          5.21          8.75         1.22 o                         
  -9  -1   8          0.01         -0.69         0.69 o                         
  -8  -1   8          7.79          7.53         0.85 o                         
  -7  -1   8         12.84         14.50         0.80 o                         
  -6  -1   8         35.50         38.41         1.05 o                         
  -5  -1   8          7.87          8.71         0.53 o                         
  -4  -1   8        107.16        104.61         1.23 o                         
  -3  -1   8         57.74         53.76         0.79 o                         
  -2  -1   8        227.45        247.03         1.76 o                         
  -1  -1   8         13.80         14.01         0.39 o                         
   0  -1   8        194.89        209.35         1.48 o                         
   1  -1   8        448.60        449.95         2.82 o                         
   2  -1   8          9.57         10.57         0.44 o                         
   3  -1   8         50.35         45.88         0.93 o                         
   4  -1   8         52.17         57.05         1.06 o                         
   5  -1   8          3.95          5.63         0.54 o                         
   6  -1   8          1.60          1.48         0.63 o                         
  -9   0   8         15.61         15.74         1.04 o                         
  -8   0   8          1.27          1.67         0.62 o                         
  -7   0   8          1.90          0.80         0.41 o                         
  -6   0   8         28.68         24.65         0.74 o                         
  -5   0   8          0.30         -0.34         0.34 o                         
  -4   0   8          0.00         -0.27         0.27 o                         
  -3   0   8         33.31         32.57         0.65 o                         
  -2   0   8        101.94        101.71         0.96 o                         
  -1   0   8        200.37        230.40         1.79 o                         
   0   0   8        344.32        365.79         2.49 o                         
   1   0   8         31.57         34.99         0.57 o                         
   2   0   8        676.12        674.36         5.09 o                         
   3   0   8          5.69          8.32         0.59 o                         
   4   0   8         88.09         80.80         1.34 o                         
   5   0   8          1.75          1.94         0.47 o                         
   6   0   8          2.33          2.22         0.45 o                         
  -9   1   8          6.99          7.83         0.86 o                         
  -8   1   8          6.69          9.55         0.68 o                         
  -7   1   8         49.41         53.51         1.17 o                         
  -6   1   8         83.38         84.51         1.11 o                         
  -5   1   8        170.72        183.95         1.62 o                         
  -4   1   8        279.07        289.88         2.59 o                         
  -3   1   8         24.29         19.24         0.62 o                         
  -2   1   8        208.01        216.98         1.73 o                         
  -1   1   8         24.75         22.29         0.54 o                         
   0   1   8        111.04        110.05         1.12 o                         
   1   1   8         10.02         14.72         0.64 o                         
   2   1   8         50.33         47.95         0.75 o                         
   3   1   8         88.73         86.54         1.14 o                         
   4   1   8          1.51          1.28         0.51 o                         
   5   1   8         14.88         11.92         0.75 o                         
   6   1   8          0.01          0.60         0.56 o                         
  -9   2   8          0.38          0.15         0.43 o                         
  -8   2   8          0.03          0.59         0.44 o                         
  -7   2   8          1.06          2.08         0.49 o                         
  -6   2   8          0.25          0.84         0.54 o                         
  -5   2   8        126.31        128.66         2.24 o                         
  -4   2   8          3.25          5.39         0.61 o                         
  -3   2   8         41.68         37.47         0.73 o                         
  -2   2   8         72.88         63.71         0.85 o                         
  -1   2   8         19.56         24.29         0.77 o                         
   0   2   8         11.77         12.75         0.50 o                         
   1   2   8         91.38         92.19         1.14 o                         
   2   2   8         49.77         49.44         0.98 o                         
   3   2   8         11.59         11.40         0.49 o                         
   4   2   8          0.79          0.55         0.40 o                         
   5   2   8          0.17          1.08         0.97 o                         
  -8   3   8          3.24          3.79         0.78 o                         
  -7   3   8         15.08         14.50         1.05 o                         
  -6   3   8         23.18         16.33         1.00 o                         
  -5   3   8         32.32         29.85         1.18 o                         
  -4   3   8        148.12        126.70         1.80 o                         
  -3   3   8         12.74          9.70         0.61 o                         
  -2   3   8         68.46         61.41         1.03 o                         
  -1   3   8          0.66         -0.33         0.45 o                         
   0   3   8          0.33          0.41         0.48 o                         
   1   3   8          1.49          2.10         0.42 o                         
   2   3   8          6.30          5.39         0.60 o                         
   3   3   8          4.80          5.58         0.49 o                         
   4   3   8         21.36         21.27         1.20 o                         
  -8   4   8          3.02          1.93         0.68 o                         
  -7   4   8          0.05          0.68         0.69 o                         
  -6   4   8         62.71         64.50         1.68 o                         
  -5   4   8          4.63          4.38         0.56 o                         
  -4   4   8         69.98         68.81         1.28 o                         
  -3   4   8        117.68        111.56         1.72 o                         
  -2   4   8         13.46         13.68         1.30 o                         
  -1   4   8        310.19        286.02         3.48 o                         
   0   4   8         24.92         23.57         0.83 o                         
   1   4   8        349.29        334.14         3.79 o                         
   2   4   8          0.02          1.37         0.54 o                         
   3   4   8         53.25         54.06         1.37 o                         
   4   4   8          5.95          6.72         0.76 o                         
  -7   5   8         23.90         24.21         1.29 o                         
  -6   5   8          1.11          0.64         0.56 o                         
  -5   5   8         34.25         32.13         1.15 o                         
  -4   5   8          2.40          3.13         0.57 o                         
  -3   5   8         34.94         31.00         0.89 o                         
  -2   5   8         21.87         19.23         0.89 o                         
  -1   5   8         20.08         21.92         1.05 o                         
   0   5   8         11.72         11.66         0.90 o                         
   1   5   8         97.14         94.23         2.06 o                         
   2   5   8          7.51          8.08         0.65 o                         
   3   5   8         11.94         13.10         0.84 o                         
  -7   6   8          2.41          3.73         0.78 o                         
  -6   6   8         32.83         36.01         1.29 o                         
  -5   6   8         15.31         16.41         1.01 o                         
  -4   6   8          1.20          0.75         0.45 o                         
  -3   6   8         40.77         40.68         1.81 o                         
  -2   6   8          8.96          5.88         0.83 o                         
  -1   6   8        198.20        195.08         3.09 o                         
   0   6   8         13.82         12.36         1.24 o                         
   1   6   8         55.56         57.78         1.74 o                         
   2   6   8          2.55          3.57         0.93 o                         
  -5   7   8          0.25         -0.22         0.52 o                         
  -4   7   8          0.36         -0.03         0.52 o                         
  -3   7   8         49.44         48.96         1.35 o                         
  -2   7   8          0.56          1.00         0.58 o                         
  -1   7   8         16.34         15.99         1.23 o                         
   0   7   8         27.85         34.57         3.05 o                         
  -3 -10   9          5.23          4.48         0.93 o                         
  -2 -10   9         17.82         23.95         1.31 o                         
  -1 -10   9          6.41          7.32         0.65 o                         
   0 -10   9          5.57          9.52         0.88 o                         
   1 -10   9         10.38         10.37         1.14 o                         
   2 -10   9          7.76          8.00         0.84 o                         
   3 -10   9          2.07          2.05         0.68 o                         
  -4  -9   9          3.63          2.85         0.81 o                         
  -3  -9   9          1.67          1.57         0.69 o                         
  -2  -9   9          0.79          1.87         0.63 o                         
  -1  -9   9          3.89          2.59         0.47 o                         
   0  -9   9          3.35          2.14         0.47 o                         
   1  -9   9          5.94          5.08         0.57 o                         
   2  -9   9          0.06          0.83         0.60 o                         
   3  -9   9          7.02          9.54         0.61 o                         
   4  -9   9          0.78          1.34         0.51 o                         
  -5  -8   9          0.40          0.60         0.66 o                         
  -4  -8   9          7.72          9.66         0.76 o                         
  -3  -8   9          0.29          1.34         0.48 o                         
  -2  -8   9         24.46         20.07         0.88 o                         
  -1  -8   9         18.56         21.74         0.74 o                         
   0  -8   9          4.23          4.45         0.64 o                         
   1  -8   9        126.11        130.54         1.58 o                         
   2  -8   9          1.34          0.16         0.45 o                         
   3  -8   9          9.40         10.33         0.65 o                         
   4  -8   9         29.84         24.29         1.49 o                         
   5  -8   9          0.27          0.83         0.58 o                         
  -6  -7   9         35.67         36.99         1.40 o                         
  -5  -7   9         58.34         61.05         1.46 o                         
  -4  -7   9          0.27         -0.38         0.55 o                         
  -3  -7   9        129.10        121.49         1.85 o                         
  -2  -7   9          3.44          3.99         0.53 o                         
  -1  -7   9        303.04        299.48         3.03 o                         
   0  -7   9         10.93         13.32         0.80 o                         
   1  -7   9         23.60         23.22         0.76 o                         
   2  -7   9          6.03          4.02         0.45 o                         
   3  -7   9          1.41          2.13         0.58 o                         
   4  -7   9         65.47         63.21         1.34 o                         
   5  -7   9          7.69          8.36         0.62 o                         
  -7  -6   9         23.49         24.56         1.13 o                         
  -6  -6   9          0.00         -0.21         0.36 o                         
  -5  -6   9          7.40          6.85         0.58 o                         
  -4  -6   9          1.92          0.88         0.49 o                         
  -3  -6   9        215.21        217.55         2.79 o                         
  -2  -6   9         42.01         34.75         0.93 o                         
  -1  -6   9        240.48        231.65         2.26 o                         
   0  -6   9        253.61        238.13         1.81 o                         
   1  -6   9         42.84         42.10         0.94 o                         
   2  -6   9         38.17         35.36         0.94 o                         
   3  -6   9          0.24         -0.43         0.43 o                         
   4  -6   9          1.58          1.26         0.42 o                         
   5  -6   9          0.79          0.38         0.31 o                         
   6  -6   9          5.00          5.23         0.76 o                         
  -7  -5   9         17.59         19.93         0.96 o                         
  -6  -5   9          4.60          5.39         0.70 o                         
  -5  -5   9         13.53         11.12         0.61 o                         
  -4  -5   9        135.95        123.54         1.54 o                         
  -3  -5   9          5.28          3.49         0.45 o                         
  -2  -5   9        613.90        586.32         4.63 o                         
  -1  -5   9          6.37          8.34         0.44 o                         
   0  -5   9         72.60         71.96         0.87 o                         
   1  -5   9          0.00          0.54         0.31 o                         
   2  -5   9         30.44         28.29         0.66 o                         
   3  -5   9         69.01         63.85         0.93 o                         
   4  -5   9         16.14         17.13         0.85 o                         
   5  -5   9         72.07         68.81         1.45 o                         
   6  -5   9          0.98          0.08         0.38 o                         
  -8  -4   9         22.80         23.07         1.34 o                         
  -7  -4   9          0.06         -0.01         0.44 o                         
  -6  -4   9         16.03         14.56         0.75 o                         
  -5  -4   9          5.09          7.00         0.52 o                         
  -4  -4   9         28.01         30.53         0.85 o                         
  -3  -4   9         50.08         44.96         0.87 o                         
  -2  -4   9         57.76         63.48         0.87 o                         
  -1  -4   9         90.58         89.80         1.02 o                         
   0  -4   9         22.37         23.32         0.56 o                         
   1  -4   9          4.53          5.97         0.40 o                         
   2  -4   9         31.04         34.27         0.77 o                         
   3  -4   9         11.74         11.29         0.44 o                         
   4  -4   9          1.86          1.73         0.40 o                         
   5  -4   9          0.14         -0.10         0.42 o                         
   6  -4   9          0.05          0.58         0.42 o                         
  -8  -3   9          1.46          1.31         0.50 o                         
  -7  -3   9         41.24         42.19         1.05 o                         
  -6  -3   9          8.32          9.29         0.73 o                         
  -5  -3   9          1.18          1.49         0.40 o                         
  -4  -3   9          5.00          5.33         0.35 o                         
  -3  -3   9         67.82         68.74         0.77 o                         
  -2  -3   9         31.00         32.95         0.58 o                         
  -1  -3   9         19.16         18.85         0.48 o                         
   0  -3   9          0.68         -0.02         0.27 o                         
   1  -3   9         51.84         58.32         0.75 o                         
   2  -3   9          3.70          4.65         0.40 o                         
   3  -3   9         17.44         20.64         1.12 o                         
   4  -3   9         15.58         14.01         0.68 o                         
   5  -3   9         49.45         51.28         1.33 o                         
   6  -3   9          2.14          2.76         0.59 o                         
  -8  -2   9         64.72         70.83         1.63 o                         
  -7  -2   9         33.11         32.19         1.04 o                         
  -6  -2   9        137.40        137.00         1.73 o                         
  -5  -2   9         14.36         14.93         0.67 o                         
  -4  -2   9        249.14        235.21         2.30 o                         
  -3  -2   9          1.05          0.79         0.32 o                         
  -2  -2   9        976.51        939.95         5.40 o                         
  -1  -2   9          1.39          1.56         0.29 o                         
   0  -2   9        700.94        662.25         4.21 o                         
   1  -2   9        140.42        135.97         1.18 o                         
   2  -2   9        196.46        199.20         1.67 o                         
   3  -2   9          2.51          2.12         0.48 o                         
   4  -2   9          0.04          0.55         0.42 o                         
   5  -2   9          3.17          3.23         0.60 o                         
   6  -2   9          7.46          7.82         0.78 o                         
  -9  -1   9         13.84         15.20         1.01 o                         
  -8  -1   9          0.47          1.90         0.98 o                         
  -7  -1   9          2.43          2.92         0.62 o                         
  -6  -1   9         16.22         14.51         0.77 o                         
  -5  -1   9          1.77          1.06         0.39 o                         
  -4  -1   9          0.30          0.20         0.33 o                         
  -3  -1   9         88.25         88.40         1.06 o                         
  -2  -1   9         64.50         56.79         0.75 o                         
  -1  -1   9          0.28         -0.25         0.25 o                         
   0  -1   9        124.23        115.03         1.02 o                         
   1  -1   9         70.76         69.37         0.77 o                         
   2  -1   9        175.94        182.11         1.68 o                         
   3  -1   9         44.62         48.01         0.94 o                         
   4  -1   9          6.38          7.62         0.61 o                         
   5  -1   9         16.38         17.13         0.92 o                         
   6  -1   9         17.99         19.21         0.97 o                         
  -9   0   9          0.33         -0.04         0.80 o                         
  -8   0   9          4.74          5.36         0.69 o                         
  -7   0   9          0.80          1.25         0.54 o                         
  -6   0   9         30.09         31.06         0.88 o                         
  -5   0   9          0.22          0.08         0.39 o                         
  -4   0   9         12.72         16.11         0.54 o                         
  -3   0   9        263.35        262.55         2.14 o                         
  -2   0   9          5.82          7.64         0.37 o                         
  -1   0   9         51.59         48.33         0.71 o                         
   0   0   9        310.64        318.09         2.21 o                         
   1   0   9          1.94          1.88         0.29 o                         
   2   0   9          7.51          8.34         0.45 o                         
   3   0   9         34.53         30.40         0.95 o                         
   4   0   9         16.19         17.02         0.85 o                         
   5   0   9          5.93          8.75         0.80 o                         
  -9   1   9          4.10          3.37         0.63 o                         
  -8   1   9          1.88          2.33         0.43 o                         
  -7   1   9         14.39         16.83         0.74 o                         
  -6   1   9         18.24         17.78         0.74 o                         
  -5   1   9        299.35        299.05         2.60 o                         
  -4   1   9         61.20         59.17         0.91 o                         
  -3   1   9        153.74        150.82         1.48 o                         
  -2   1   9          0.04         -0.28         0.28 o                         
  -1   1   9          0.55          0.47         0.28 o                         
   0   1   9        113.09        116.40         1.45 o                         
   1   1   9         64.03         67.73         0.96 o                         
   2   1   9         91.19         93.96         1.22 o                         
   3   1   9          2.03          0.72         0.33 o                         
   4   1   9          0.68          1.03         0.51 o                         
   5   1   9         11.85         11.22         0.89 o                         
  -8   2   9          0.44          1.32         0.49 o                         
  -7   2   9         54.80         57.09         1.31 o                         
  -6   2   9          0.35          0.38         0.48 o                         
  -5   2   9         29.81         28.75         0.94 o                         
  -4   2   9         59.22         57.87         1.05 o                         
  -3   2   9         17.61         16.05         0.58 o                         
  -2   2   9         28.55         23.30         0.60 o                         
  -1   2   9        144.48        137.25         1.72 o                         
   0   2   9        213.40        203.03         2.04 o                         
   1   2   9         24.43         22.95         0.71 o                         
   2   2   9        114.73        106.59         1.58 o                         
   3   2   9          0.08         -0.08         0.44 o                         
   4   2   9          3.30          2.55         0.68 o                         
  -8   3   9          6.25          9.30         1.00 o                         
  -7   3   9         20.56         23.49         1.31 o                         
  -6   3   9         70.58         75.84         1.94 o                         
  -5   3   9         24.95         26.31         1.06 o                         
  -4   3   9          4.36          4.85         0.46 o                         
  -3   3   9         21.41         18.81         0.95 o                         
  -2   3   9         69.58         70.22         1.05 o                         
  -1   3   9         62.22         57.92         1.19 o                         
   0   3   9         91.39         95.68         1.48 o                         
   1   3   9         39.21         41.04         1.10 o                         
   2   3   9         46.27         46.64         1.03 o                         
   3   3   9         18.42         18.31         0.76 o                         
   4   3   9         11.79         14.27         0.98 o                         
  -8   4   9         14.57         15.55         1.05 o                         
  -7   4   9          2.98          2.50         0.76 o                         
  -6   4   9          8.70          8.07         0.65 o                         
  -5   4   9          4.26          4.88         0.68 o                         
  -4   4   9          6.28          5.44         0.57 o                         
  -3   4   9         40.77         37.07         1.19 o                         
  -2   4   9          7.45          7.42         0.68 o                         
  -1   4   9        118.79        112.74         1.89 o                         
   0   4   9         18.48         18.15         0.99 o                         
   1   4   9         35.75         30.96         0.90 o                         
   2   4   9         11.24         11.94         0.69 o                         
   3   4   9         38.33         36.57         1.15 o                         
  -7   5   9         37.82         41.58         1.54 o                         
  -6   5   9          2.28          2.48         0.78 o                         
  -5   5   9         41.69         43.99         1.23 o                         
  -4   5   9         22.49         18.11         1.13 o                         
  -3   5   9          5.15          4.69         0.67 o                         
  -2   5   9         67.80         55.54         1.80 o                         
  -1   5   9         14.59         14.03         1.01 o                         
   0   5   9        112.33        107.02         1.86 o                         
   1   5   9          3.51          2.43         0.59 o                         
   2   5   9         16.28         15.78         0.91 o                         
  -6   6   9         18.77         22.05         1.58 o                         
  -5   6   9          1.44          1.86         0.77 o                         
  -4   6   9         14.38         12.70         0.92 o                         
  -3   6   9          6.18          8.41         0.84 o                         
  -2   6   9          7.02          7.71         0.81 o                         
  -1   6   9         10.76         10.86         0.99 o                         
   0   6   9          9.48         10.54         0.97 o                         
   1   6   9         31.71         32.09         2.97 o                         
  -4   7   9          0.30          2.10         2.30 o                         
  -3   7   9          0.54          0.12         0.66 o                         
  -2   7   9         16.75         18.66         0.99 o                         
  -3 -10  10          8.81         11.96         3.15 o                         
  -2 -10  10          0.29          0.92         0.68 o                         
  -1 -10  10          1.23          2.89         0.64 o                         
   0 -10  10          0.45          0.03         0.80 o                         
   1 -10  10          3.36          3.53         0.72 o                         
   2 -10  10          0.00         -0.10         0.52 o                         
  -4  -9  10          7.00          7.04         1.05 o                         
  -3  -9  10          3.05          3.48         0.71 o                         
  -2  -9  10          2.76          4.35         0.56 o                         
  -1  -9  10          0.13          0.18         0.26 o                         
   0  -9  10          4.07          6.24         0.72 o                         
   1  -9  10         20.74         21.27         1.07 o                         
   2  -9  10          2.40          3.69         0.69 o                         
   3  -9  10          1.18          2.06         0.54 o                         
   4  -9  10          8.41          9.37         0.72 o                         
  -5  -8  10          8.69          9.69         0.82 o                         
  -4  -8  10          0.52          0.63         0.56 o                         
  -3  -8  10          0.03          0.45         0.46 o                         
  -2  -8  10          0.02         -0.32         0.43 o                         
  -1  -8  10          0.00         -0.05         0.44 o                         
   0  -8  10          0.31          0.79         0.57 o                         
   1  -8  10         63.45         66.13         1.12 o                         
   2  -8  10          1.99          1.72         0.47 o                         
   3  -8  10         45.00         45.92         1.13 o                         
   4  -8  10          6.64          5.31         0.71 o                         
  -6  -7  10          9.12         11.19         0.75 o                         
  -5  -7  10         13.94         12.61         0.71 o                         
  -4  -7  10         24.33         25.58         1.09 o                         
  -3  -7  10        158.60        143.98         2.20 o                         
  -2  -7  10         55.99         49.17         1.23 o                         
  -1  -7  10         59.66         53.20         1.22 o                         
   0  -7  10         27.43         18.59         0.70 o                         
   1  -7  10         12.12         11.82         0.65 o                         
   2  -7  10        120.80        110.86         1.66 o                         
   3  -7  10          0.78          1.64         0.50 o                         
   4  -7  10         68.78         70.41         1.34 o                         
   5  -7  10          1.00          2.49         0.44 o                         
  -7  -6  10          3.15          5.89         0.72 o                         
  -6  -6  10         60.88         63.28         1.37 o                         
  -5  -6  10         30.34         27.21         0.95 o                         
  -4  -6  10        208.68        205.15         2.38 o                         
  -3  -6  10          2.92          2.45         0.47 o                         
  -2  -6  10        395.81        387.75         3.97 o                         
  -1  -6  10          6.37          8.43         0.51 o                         
   0  -6  10          4.46          4.81         0.43 o                         
   1  -6  10          1.17          1.35         0.45 o                         
   2  -6  10         41.07         33.89         0.98 o                         
   3  -6  10         39.53         41.98         1.14 o                         
   4  -6  10         18.67         13.87         0.61 o                         
   5  -6  10         19.39         18.96         1.33 o                         
  -7  -5  10          1.41          1.86         0.69 o                         
  -6  -5  10          7.53          6.15         0.69 o                         
  -5  -5  10          2.66          3.46         0.50 o                         
  -4  -5  10        143.18        146.26         1.72 o                         
  -3  -5  10         17.18         15.11         0.70 o                         
  -2  -5  10         29.15         32.33         0.81 o                         
  -1  -5  10          0.68          0.73         0.34 o                         
   0  -5  10          0.07         -0.24         0.31 o                         
   1  -5  10        126.67        118.43         1.26 o                         
   2  -5  10          4.02          2.92         0.37 o                         
   3  -5  10        101.67        100.31         1.50 o                         
   4  -5  10          5.24          4.96         0.54 o                         
   5  -5  10          1.63          1.82         0.55 o                         
  -8  -4  10          0.13         -0.33         0.94 o                         
  -7  -4  10         13.36         11.87         0.84 o                         
  -6  -4  10         35.05         35.69         1.01 o                         
  -5  -4  10        160.94        156.53         2.14 o                         
  -4  -4  10          4.00          3.49         0.49 o                         
  -3  -4  10        332.77        328.85         2.77 o                         
  -2  -4  10         16.08         17.04         0.53 o                         
  -1  -4  10         12.96         10.88         0.43 o                         
   0  -4  10          6.03          6.97         0.40 o                         
   1  -4  10         86.80         86.43         1.02 o                         
   2  -4  10         69.23         66.19         1.04 o                         
   3  -4  10         26.37         26.31         0.83 o                         
   4  -4  10         64.71         55.31         1.16 o                         
   5  -4  10         16.46         15.91         0.75 o                         
  -8  -3  10          1.42          1.50         0.57 o                         
  -7  -3  10          0.35          0.35         0.48 o                         
  -6  -3  10         12.33         15.42         1.08 o                         
  -5  -3  10         10.37         11.10         0.58 o                         
  -4  -3  10        140.66        137.70         2.07 o                         
  -3  -3  10          0.03         -0.31         0.31 o                         
  -2  -3  10        144.78        132.18         1.22 o                         
  -1  -3  10         14.18         14.85         0.48 o                         
   0  -3  10         57.81         54.99         0.81 o                         
   1  -3  10         47.65         46.46         0.77 o                         
   2  -3  10         22.98         23.24         0.63 o                         
   3  -3  10         15.64         19.37         0.77 o                         
   4  -3  10         84.73         85.37         1.48 o                         
   5  -3  10          3.95          4.12         0.60 o                         
  -8  -2  10         30.85         30.03         1.07 o                         
  -7  -2  10         18.13         19.81         0.89 o                         
  -6  -2  10          0.27          1.00         0.47 o                         
  -5  -2  10        141.44        141.20         1.78 o                         
  -4  -2  10          1.42          1.30         0.43 o                         
  -3  -2  10        463.23        439.94         3.23 o                         
  -2  -2  10          4.39          5.63         0.36 o                         
  -1  -2  10         89.90         83.64         0.97 o                         
   0  -2  10         42.29         45.40         0.75 o                         
   1  -2  10         24.35         22.25         0.57 o                         
   2  -2  10          0.00         -0.16         0.30 o                         
   3  -2  10          0.57         -0.11         0.36 o                         
   4  -2  10         22.01         23.79         0.86 o                         
   5  -2  10          2.22          3.56         0.54 o                         
  -8  -1  10          6.91          7.26         0.67 o                         
  -7  -1  10         16.17         19.47         0.94 o                         
  -6  -1  10          0.05         -0.40         0.43 o                         
  -5  -1  10          4.37          6.30         0.53 o                         
  -4  -1  10          5.99          6.75         0.47 o                         
  -3  -1  10         68.48         74.24         1.16 o                         
  -2  -1  10          0.13          0.02         0.28 o                         
  -1  -1  10          4.75          3.81         0.34 o                         
   0  -1  10         64.93         62.58         0.85 o                         
   1  -1  10         29.81         29.74         0.62 o                         
   2  -1  10          8.32         11.05         0.48 o                         
   3  -1  10         66.10         65.84         1.38 o                         
   4  -1  10         18.68         23.96         1.29 o                         
   5  -1  10          0.03          0.68         0.49 o                         
  -8   0  10          7.40          8.59         0.93 o                         
  -7   0  10         12.50         15.36         0.72 o                         
  -6   0  10         28.17         31.34         0.84 o                         
  -5   0  10         85.98         82.82         1.16 o                         
  -4   0  10        132.13        127.51         1.37 o                         
  -3   0  10          0.03          0.34         0.32 o                         
  -2   0  10         36.47         35.92         0.69 o                         
  -1   0  10         15.53         18.24         0.54 o                         
   0   0  10        129.31        127.90         1.20 o                         
   1   0  10         48.19         53.04         0.72 o                         
   2   0  10         23.41         22.22         0.61 o                         
   3   0  10         19.58         18.25         0.80 o                         
   4   0  10          1.48          2.19         0.56 o                         
   5   0  10         13.28         14.20         1.09 o                         
  -8   1  10          0.42          0.05         0.48 o                         
  -7   1  10         30.87         26.62         0.79 o                         
  -6   1  10          0.00         -0.38         0.53 o                         
  -5   1  10          2.61          1.57         0.39 o                         
  -4   1  10         40.84         36.17         0.91 o                         
  -3   1  10          7.09          5.67         0.44 o                         
  -2   1  10         16.87         18.33         0.61 o                         
  -1   1  10         81.67         70.57         0.97 o                         
   0   1  10         31.72         30.90         1.00 o                         
   1   1  10          0.05         -0.34         0.34 o                         
   2   1  10          1.10          0.98         0.38 o                         
   3   1  10          2.55          3.90         0.47 o                         
   4   1  10         27.13         30.95         1.09 o                         
  -8   2  10          0.02          0.05         0.56 o                         
  -7   2  10          5.19          5.84         0.68 o                         
  -6   2  10          4.40          6.37         0.62 o                         
  -5   2  10         40.13         41.08         1.09 o                         
  -4   2  10        127.81        122.53         1.42 o                         
  -3   2  10         78.18         77.26         1.47 o                         
  -2   2  10        370.90        364.96         3.20 o                         
  -1   2  10          0.95          1.40         0.44 o                         
   0   2  10        196.30        192.94         2.26 o                         
   1   2  10          2.21          2.91         0.41 o                         
   2   2  10          3.07          3.04         0.45 o                         
   3   2  10         37.56         39.79         1.11 o                         
   4   2  10          4.20          3.25         0.70 o                         
  -8   3  10          7.78         10.23         0.86 o                         
  -7   3  10         12.76         12.60         0.85 o                         
  -6   3  10          0.16         -0.28         0.48 o                         
  -5   3  10          4.79          5.49         0.57 o                         
  -4   3  10          9.32          8.91         0.54 o                         
  -3   3  10         44.22         40.85         0.99 o                         
  -2   3  10          3.73          1.90         0.48 o                         
  -1   3  10         39.28         36.97         1.19 o                         
   0   3  10          0.27          0.37         0.46 o                         
   1   3  10          1.83          2.11         0.45 o                         
   2   3  10          0.06         -0.29         0.39 o                         
   3   3  10          7.04          6.76         0.61 o                         
  -7   4  10         23.51         26.02         1.62 o                         
  -6   4  10          0.13         -0.60         0.60 o                         
  -5   4  10          0.11         -0.11         0.51 o                         
  -4   4  10          3.20          3.15         0.69 o                         
  -3   4  10         82.81         75.58         1.66 o                         
  -2   4  10         27.26         27.90         1.51 o                         
  -1   4  10         50.09         48.81         1.31 o                         
   0   4  10         42.53         49.93         1.23 o                         
   1   4  10         28.48         31.01         1.08 o                         
   2   4  10          2.00          1.40         0.53 o                         
  -6   5  10          1.61          2.76         1.32 o                         
  -5   5  10         11.65         13.12         1.02 o                         
  -4   5  10          1.18          2.42         0.67 o                         
  -3   5  10          0.00          0.13         0.44 o                         
  -2   5  10          0.34          0.22         0.55 o                         
  -1   5  10          3.04          1.87         0.72 o                         
   0   5  10         35.21         40.63         2.40 o                         
   1   5  10          0.92          0.81         0.80 o                         
  -5   6  10         14.27         15.40         1.20 o                         
  -4   6  10          0.55          0.07         0.38 o                         
  -3   6  10         26.18         25.32         1.21 o                         
  -2   6  10         10.19         12.23         0.94 o                         
  -1   6  10          4.16          4.32         0.58 o                         
  -2 -10  11          8.59         11.46         0.90 o                         
  -1 -10  11         34.78         43.56         1.34 o                         
   0 -10  11         19.77         23.99         1.47 o                         
   1 -10  11          2.24          5.17         0.68 o                         
  -4  -9  11         11.32         11.63         1.20 o                         
  -3  -9  11          7.45         10.37         0.95 o                         
  -2  -9  11         34.62         38.80         1.05 o                         
  -1  -9  11          3.14          5.94         0.90 o                         
   0  -9  11         32.86         37.34         1.50 o                         
   1  -9  11         17.82         23.13         0.97 o                         
   2  -9  11          0.17         -0.33         0.41 o                         
   3  -9  11          9.95         10.75         0.75 o                         
  -5  -8  11          7.74          6.75         0.71 o                         
  -4  -8  11          2.78          1.41         0.70 o                         
  -3  -8  11          0.43          0.17         0.64 o                         
  -2  -8  11         18.54         20.59         0.86 o                         
  -1  -8  11          2.07          1.77         0.40 o                         
   0  -8  11          0.51          1.06         0.35 o                         
   1  -8  11          1.51          0.31         0.40 o                         
   2  -8  11          0.51          0.72         0.46 o                         
   3  -8  11         14.44         11.98         0.76 o                         
   4  -8  11          2.22          3.38         0.55 o                         
  -6  -7  11          0.13          0.88         0.62 o                         
  -5  -7  11         17.82         18.99         0.89 o                         
  -4  -7  11         10.59          8.58         0.68 o                         
  -3  -7  11          7.61          8.56         0.64 o                         
  -2  -7  11         25.53         20.47         0.86 o                         
  -1  -7  11          3.90          7.65         0.67 o                         
   0  -7  11        217.90        201.53         2.16 o                         
   1  -7  11          4.03          2.59         0.48 o                         
   2  -7  11        162.74        156.47         2.10 o                         
   3  -7  11          0.33          1.22         0.50 o                         
   4  -7  11         57.24         65.24         1.53 o                         
  -7  -6  11         11.70         14.48         0.93 o                         
  -6  -6  11          1.26          1.22         0.52 o                         
  -5  -6  11          6.87          8.00         0.74 o                         
  -4  -6  11         18.30         18.82         0.91 o                         
  -3  -6  11         10.26         11.67         0.69 o                         
  -2  -6  11         17.44         22.14         0.86 o                         
  -1  -6  11          2.40          1.40         0.35 o                         
   0  -6  11         39.14         40.38         0.83 o                         
   1  -6  11         25.21         21.80         0.88 o                         
   2  -6  11         19.23         20.41         0.80 o                         
   3  -6  11          0.25          0.02         0.35 o                         
   4  -6  11          2.74          2.15         0.61 o                         
   5  -6  11          9.13         10.21         0.77 o                         
  -7  -5  11          0.87          1.10         0.88 o                         
  -6  -5  11          6.53          5.51         0.71 o                         
  -5  -5  11          0.76          0.71         0.47 o                         
  -4  -5  11         22.30         23.66         1.38 o                         
  -3  -5  11         10.16         10.34         0.62 o                         
  -2  -5  11         48.59         51.78         0.94 o                         
  -1  -5  11        314.03        300.34         2.31 o                         
   0  -5  11          1.44          2.33         0.39 o                         
   1  -5  11        305.02        291.25         2.35 o                         
   2  -5  11         11.54         11.18         0.56 o                         
   3  -5  11         48.44         46.66         0.82 o                         
   4  -5  11          0.21         -0.17         0.47 o                         
   5  -5  11          4.44          4.24         0.62 o                         
  -7  -4  11          2.82          1.92         0.58 o                         
  -6  -4  11          5.13          5.52         0.64 o                         
  -5  -4  11          2.39          2.49         0.50 o                         
  -4  -4  11          0.67         -0.44         0.45 o                         
  -3  -4  11         52.57         43.72         0.69 o                         
  -2  -4  11         20.14         19.44         0.62 o                         
  -1  -4  11         71.71         61.11         0.93 o                         
   0  -4  11         75.13         68.72         0.97 o                         
   1  -4  11          0.15          0.18         0.40 o                         
   2  -4  11         36.37         33.50         0.82 o                         
   3  -4  11          3.15          3.00         0.56 o                         
   4  -4  11          1.30          0.80         0.47 o                         
   5  -4  11         11.31         11.88         0.78 o                         
  -8  -3  11         40.16         37.52         1.13 o                         
  -7  -3  11         10.49         12.01         0.68 o                         
  -6  -3  11        250.20        244.87         3.68 o                         
  -5  -3  11          0.88          1.21         0.44 o                         
  -4  -3  11        364.78        348.88         3.21 o                         
  -3  -3  11          4.25          4.76         0.41 o                         
  -2  -3  11        187.41        180.90         1.50 o                         
  -1  -3  11        300.04        297.11         2.46 o                         
   0  -3  11         47.64         44.90         0.86 o                         
   1  -3  11        436.88        438.90         3.60 o                         
   2  -3  11         89.37         81.09         1.12 o                         
   3  -3  11        280.17        288.07         2.79 o                         
   4  -3  11          4.84          3.52         0.55 o                         
   5  -3  11         32.06         32.31         1.53 o                         
  -8  -2  11          0.20          0.17         0.65 o                         
  -7  -2  11        114.46        120.05         1.84 o                         
  -6  -2  11         12.41         12.85         1.03 o                         
  -5  -2  11        390.56        386.99         5.85 o                         
  -4  -2  11         64.66         65.80         1.21 o                         
  -3  -2  11        267.03        270.28         2.18 o                         
  -2  -2  11         61.97         66.36         0.90 o                         
  -1  -2  11        249.27        258.57         2.20 o                         
   0  -2  11         41.27         41.86         0.78 o                         
   1  -2  11        128.42        142.79         1.55 o                         
   2  -2  11         11.18         11.30         0.48 o                         
   3  -2  11        161.90        169.04         2.05 o                         
   4  -2  11          2.76          1.89         0.47 o                         
   5  -2  11          9.69          9.72         0.78 o                         
  -8  -1  11         20.05         20.43         1.13 o                         
  -7  -1  11          4.92          4.90         0.69 o                         
  -6  -1  11         54.39         53.39         1.13 o                         
  -5  -1  11         18.91         19.27         0.69 o                         
  -4  -1  11        150.94        144.70         1.47 o                         
  -3  -1  11        199.39        192.77         1.66 o                         
  -2  -1  11         11.49         14.58         0.55 o                         
  -1  -1  11        155.23        150.08         1.45 o                         
   0  -1  11          6.67          7.01         0.42 o                         
   1  -1  11        124.17        123.80         1.33 o                         
   2  -1  11         10.44         13.74         0.51 o                         
   3  -1  11          5.07          8.43         0.64 o                         
   4  -1  11          8.97         13.66         0.83 o                         
  -8   0  11         10.91         12.84         0.82 o                         
  -7   0  11          0.91          0.45         0.46 o                         
  -6   0  11         65.93         73.65         1.20 o                         
  -5   0  11          2.29          2.64         0.44 o                         
  -4   0  11          2.23          2.62         0.44 o                         
  -3   0  11          0.18         -0.32         0.34 o                         
  -2   0  11          2.31          0.57         0.37 o                         
  -1   0  11         90.99         79.13         0.98 o                         
   0   0  11         20.02         21.67         0.58 o                         
   1   0  11         23.84         21.90         0.59 o                         
   2   0  11         10.32         11.11         0.57 o                         
   3   0  11         16.80         17.22         0.81 o                         
   4   0  11         18.13         20.89         1.15 o                         
  -8   1  11          0.39          0.71         0.51 o                         
  -7   1  11          0.91          0.66         0.56 o                         
  -6   1  11          0.17         -0.29         0.51 o                         
  -5   1  11          0.98          0.87         0.44 o                         
  -4   1  11        124.64        118.60         1.40 o                         
  -3   1  11         16.69         20.19         0.70 o                         
  -2   1  11        136.30        129.48         1.62 o                         
  -1   1  11         14.43          9.08         0.58 o                         
   0   1  11         58.26         57.96         1.18 o                         
   1   1  11          2.68          2.72         0.46 o                         
   2   1  11          9.15         10.88         0.65 o                         
   3   1  11          5.99          4.94         0.62 o                         
   4   1  11         17.55         22.47         1.14 o                         
  -8   2  11          0.00          0.78         0.57 o                         
  -7   2  11          0.41          0.84         0.53 o                         
  -6   2  11         13.83         15.80         0.79 o                         
  -5   2  11          8.52          6.15         0.56 o                         
  -4   2  11          6.91          8.91         0.57 o                         
  -3   2  11          0.01         -0.30         0.35 o                         
  -2   2  11          0.03          0.56         0.50 o                         
  -1   2  11         20.25         18.80         0.85 o                         
   0   2  11         19.54         22.33         0.90 o                         
   1   2  11         74.82         72.68         1.14 o                         
   2   2  11          4.08          4.61         0.59 o                         
   3   2  11         38.06         43.39         1.65 o                         
  -7   3  11          0.50          1.37         0.65 o                         
  -6   3  11         14.89         15.88         0.81 o                         
  -5   3  11         16.28         15.74         0.71 o                         
  -4   3  11         16.89         17.04         0.91 o                         
  -3   3  11         36.53         32.06         1.33 o                         
  -2   3  11          2.16          2.71         0.57 o                         
  -1   3  11          1.93          2.34         0.46 o                         
   0   3  11          2.23          2.90         0.49 o                         
   1   3  11          1.70          0.97         0.53 o                         
   2   3  11         28.13         26.91         1.00 o                         
  -6   4  11          3.73          3.25         0.51 o                         
  -5   4  11         36.52         37.97         1.23 o                         
  -4   4  11          0.06         -0.35         0.35 o                         
  -3   4  11          1.08          1.15         0.58 o                         
  -2   4  11          0.26         -0.26         0.52 o                         
  -1   4  11          2.67          2.78         0.56 o                         
   0   4  11         44.72         42.53         1.35 o                         
   1   4  11          7.64          7.97         0.75 o                         
  -5   5  11          6.52          9.06         0.94 o                         
  -4   5  11          3.19          5.00         0.83 o                         
  -3   5  11         19.40         21.01         1.38 o                         
  -2   5  11         11.60         13.31         0.91 o                         
  -1   5  11         41.68         44.03         1.14 o                         
  -3  -9  12          3.12          4.07         0.69 o                         
  -2  -9  12         10.70          9.06         0.71 o                         
  -1  -9  12          2.69          4.69         0.73 o                         
   0  -9  12          6.18          7.74         0.77 o                         
   1  -9  12          0.00          0.65         0.37 o                         
   2  -9  12          0.26          0.60         0.43 o                         
  -5  -8  12         15.44         16.07         0.86 o                         
  -4  -8  12          0.10          0.75         0.56 o                         
  -3  -8  12         29.31         29.36         1.12 o                         
  -2  -8  12          4.54          2.59         0.50 o                         
  -1  -8  12         30.99         33.21         0.77 o                         
   0  -8  12          2.82          4.95         0.49 o                         
   1  -8  12          0.64          0.83         0.40 o                         
   2  -8  12          0.04          0.48         0.44 o                         
   3  -8  12          9.69          9.59         0.69 o                         
  -6  -7  12         13.97          9.97         2.51 o                         
  -5  -7  12          2.03          2.08         0.77 o                         
  -4  -7  12          0.21         -0.53         0.53 o                         
  -3  -7  12          2.86          2.11         0.46 o                         
  -2  -7  12          7.82          6.93         0.69 o                         
  -1  -7  12         62.27         56.04         0.96 o                         
   0  -7  12          8.08          7.48         0.58 o                         
   1  -7  12         34.35         35.00         0.87 o                         
   2  -7  12         19.32         20.38         0.87 o                         
   3  -7  12         39.93         38.35         0.99 o                         
   4  -7  12          0.99          1.42         0.66 o                         
  -6  -6  12          2.70          1.41         0.80 o                         
  -5  -6  12          1.00          0.41         0.46 o                         
  -4  -6  12          0.36          0.94         0.47 o                         
  -3  -6  12          0.01         -0.43         0.43 o                         
  -2  -6  12          0.10         -0.27         0.50 o                         
  -1  -6  12         48.57         47.85         0.88 o                         
   0  -6  12          0.00          0.08         0.42 o                         
   1  -6  12         29.10         29.45         0.75 o                         
   2  -6  12          5.81          7.09         0.43 o                         
   3  -6  12          2.22          2.75         0.40 o                         
   4  -6  12          0.05          0.49         0.50 o                         
  -7  -5  12          2.44          0.38         0.69 o                         
  -6  -5  12          3.94          3.00         0.64 o                         
  -5  -5  12          1.68          0.96         0.45 o                         
  -4  -5  12          0.06         -0.16         0.54 o                         
  -3  -5  12         23.02         21.60         1.13 o                         
  -2  -5  12          5.57          8.88         0.52 o                         
  -1  -5  12          0.28         -0.34         0.34 o                         
   0  -5  12         10.51         11.94         0.55 o                         
   1  -5  12         14.49         12.77         0.60 o                         
   2  -5  12          2.59          1.88         0.39 o                         
   3  -5  12          6.50          5.46         0.35 o                         
   4  -5  12         28.13         26.83         1.34 o                         
  -7  -4  12          2.82          3.95         0.75 o                         
  -6  -4  12          4.22          2.46         0.62 o                         
  -5  -4  12          1.29          1.01         0.80 o                         
  -4  -4  12          0.58          0.42         0.52 o                         
  -3  -4  12          0.93          1.25         0.39 o                         
  -2  -4  12         22.67         26.21         0.84 o                         
  -1  -4  12          0.14          0.30         0.38 o                         
   0  -4  12         50.32         53.87         0.89 o                         
   1  -4  12          7.58         11.87         0.87 o                         
   2  -4  12         14.44         16.09         0.80 o                         
   3  -4  12         18.66         21.83         0.89 o                         
   4  -4  12         31.23         31.84         1.07 o                         
  -7  -3  12          0.95          1.24         0.94 o                         
  -6  -3  12          1.74          2.51         0.62 o                         
  -5  -3  12         27.53         23.52         0.98 o                         
  -4  -3  12         45.02         47.49         1.01 o                         
  -3  -3  12        305.17        280.03         2.35 o                         
  -2  -3  12         22.41         23.18         0.73 o                         
  -1  -3  12        422.84        376.36         2.77 o                         
   0  -3  12         20.74         21.76         0.68 o                         
   1  -3  12        251.06        238.69         2.14 o                         
   2  -3  12          0.21          0.79         0.36 o                         
   3  -3  12         17.41         19.20         0.81 o                         
   4  -3  12          3.41          4.53         0.55 o                         
  -8  -2  12          0.21          0.38         0.60 o                         
  -7  -2  12         50.46         49.63         1.36 o                         
  -6  -2  12          0.09          0.95         0.53 o                         
  -5  -2  12         44.75         44.17         1.12 o                         
  -4  -2  12          8.96          9.01         0.63 o                         
  -3  -2  12         93.74         97.28         1.38 o                         
  -2  -2  12        142.97        129.00         1.48 o                         
  -1  -2  12         37.49         39.04         0.81 o                         
   0  -2  12         65.35         58.06         0.96 o                         
   1  -2  12         14.91         15.12         0.60 o                         
   2  -2  12         40.15         36.58         0.82 o                         
   3  -2  12         51.19         58.13         1.15 o                         
   4  -2  12          2.91          3.15         0.58 o                         
  -8  -1  12          0.35          1.43         0.53 o                         
  -7  -1  12          1.83          1.56         0.52 o                         
  -6  -1  12          0.74          0.60         0.45 o                         
  -5  -1  12          1.39          0.65         0.44 o                         
  -4  -1  12         85.43         80.49         1.67 o                         
  -3  -1  12          4.20          6.55         0.49 o                         
  -2  -1  12        108.70         97.99         1.24 o                         
  -1  -1  12         21.14         18.27         0.62 o                         
   0  -1  12        155.48        155.39         1.56 o                         
   1  -1  12          0.15         -0.35         0.35 o                         
   2  -1  12         23.68         27.95         0.78 o                         
   3  -1  12          0.77          1.50         0.45 o                         
   4  -1  12         21.46         25.61         1.07 o                         
  -8   0  12          4.67          3.80         0.53 o                         
  -7   0  12          1.14          0.88         0.45 o                         
  -6   0  12          1.21          1.59         0.49 o                         
  -5   0  12          0.16         -0.46         0.46 o                         
  -4   0  12          3.23          1.76         0.43 o                         
  -3   0  12         44.86         38.36         0.88 o                         
  -2   0  12          0.04          0.65         0.37 o                         
  -1   0  12         11.88         10.61         0.53 o                         
   0   0  12          5.81          7.20         0.44 o                         
   1   0  12         23.91         21.56         1.09 o                         
   2   0  12         17.73         18.46         0.72 o                         
   3   0  12          9.75          9.75         0.58 o                         
  -7   1  12         21.67         20.51         0.99 o                         
  -6   1  12         22.03         23.99         0.92 o                         
  -5   1  12          9.64         10.09         0.60 o                         
  -4   1  12          4.79          3.79         0.50 o                         
  -3   1  12         40.15         33.48         0.85 o                         
  -2   1  12         11.05          8.58         0.51 o                         
  -1   1  12          4.14          2.55         0.46 o                         
   0   1  12          0.25          0.27         0.41 o                         
   1   1  12          1.77          0.42         0.35 o                         
   2   1  12          0.47         -0.20         0.42 o                         
   3   1  12          0.10         -0.42         0.59 o                         
  -7   2  12         13.73         14.50         0.86 o                         
  -6   2  12         37.78         37.86         1.20 o                         
  -5   2  12          6.50          8.07         0.53 o                         
  -4   2  12         52.77         51.15         1.11 o                         
  -3   2  12         18.52         18.89         0.85 o                         
  -2   2  12         82.50         71.86         1.28 o                         
  -1   2  12         10.03          7.96         0.68 o                         
   0   2  12         38.49         36.27         0.89 o                         
   1   2  12          3.66          3.53         0.59 o                         
   2   2  12          9.39          8.59         0.73 o                         
  -6   3  12         13.78         12.73         0.78 o                         
  -5   3  12          5.52          6.13         0.69 o                         
  -4   3  12          9.66          7.09         0.77 o                         
  -3   3  12         34.86         37.29         1.23 o                         
  -2   3  12         15.43         14.64         0.88 o                         
  -1   3  12         43.36         46.42         1.26 o                         
   0   3  12         29.51         30.84         1.13 o                         
   1   3  12         26.39         28.76         1.69 o                         
  -5   4  12          6.38          8.68         0.82 o                         
  -4   4  12          2.91          1.87         0.69 o                         
  -3   4  12          9.31          9.97         1.03 o                         
  -2   4  12          0.28          1.68         0.65 o                         
  -1   4  12          5.63          4.40         0.55 o                         
   0   4  12         10.61         14.08         1.44 o                         
  -2  -9  13          1.72          1.24         0.49 o                         
  -1  -9  13          1.84          1.71         0.61 o                         
   0  -9  13          2.52          3.07         0.67 o                         
   1  -9  13         20.41         20.88         0.88 o                         
  -4  -8  13          0.15         -0.17         0.55 o                         
  -3  -8  13          8.36          5.92         0.72 o                         
  -2  -8  13          0.24          1.10         0.45 o                         
  -1  -8  13          0.54          1.80         0.45 o                         
   0  -8  13          0.40          0.21         0.45 o                         
   1  -8  13          3.94          2.91         0.50 o                         
   2  -8  13          0.41          1.57         0.51 o                         
  -5  -7  13          6.49          6.31         0.64 o                         
  -4  -7  13          0.07         -0.46         0.46 o                         
  -3  -7  13         49.34         46.29         1.22 o                         
  -2  -7  13          2.33          2.49         0.44 o                         
  -1  -7  13          5.50          3.46         0.45 o                         
   0  -7  13         24.30         22.52         0.82 o                         
   1  -7  13          1.27          0.84         0.47 o                         
   2  -7  13          0.17          0.58         0.40 o                         
   3  -7  13          0.14          0.28         0.44 o                         
  -6  -6  13          0.76          0.40         0.60 o                         
  -5  -6  13          0.59          0.43         0.49 o                         
  -4  -6  13          3.91          6.51         0.63 o                         
  -3  -6  13          3.14          4.03         0.49 o                         
  -2  -6  13          2.98          3.24         0.38 o                         
  -1  -6  13          3.31          2.90         0.40 o                         
   0  -6  13         18.31         19.79         0.71 o                         
   1  -6  13         11.97          9.65         0.65 o                         
   2  -6  13          1.07          1.08         0.42 o                         
   3  -6  13         15.35         14.54         0.68 o                         
  -6  -5  13          1.31          0.98         0.73 o                         
  -5  -5  13          1.41          0.27         0.58 o                         
  -4  -5  13         20.06         20.68         0.98 o                         
  -3  -5  13         11.86          7.82         0.59 o                         
  -2  -5  13          6.06          8.05         0.52 o                         
  -1  -5  13          4.37          2.29         0.41 o                         
   0  -5  13          0.02         -0.23         0.36 o                         
   1  -5  13          2.95          1.35         0.41 o                         
   2  -5  13          0.51          0.59         0.41 o                         
   3  -5  13          4.94          4.63         0.59 o                         
  -7  -4  13          7.51          8.07         0.75 o                         
  -6  -4  13          0.00          0.27         0.58 o                         
  -5  -4  13          7.17          6.87         0.81 o                         
  -4  -4  13          0.43          0.66         0.45 o                         
  -3  -4  13          8.37         10.28         0.57 o                         
  -2  -4  13         17.67         21.58         0.69 o                         
  -1  -4  13         15.18         18.36         0.62 o                         
   0  -4  13         59.28         57.25         0.94 o                         
   1  -4  13         25.10         23.04         0.73 o                         
   2  -4  13         23.41         29.18         0.83 o                         
   3  -4  13         63.92         57.98         1.38 o                         
  -7  -3  13          0.63          0.49         0.64 o                         
  -6  -3  13         11.42         13.22         0.77 o                         
  -5  -3  13         10.78         10.35         0.66 o                         
  -4  -3  13          4.24          4.98         0.50 o                         
  -3  -3  13         11.69         10.20         0.58 o                         
  -2  -3  13          0.23          1.17         0.38 o                         
  -1  -3  13         42.50         42.76         0.84 o                         
   0  -3  13         34.29         37.13         0.88 o                         
   1  -3  13         34.24         36.73         0.87 o                         
   2  -3  13         32.69         35.09         0.93 o                         
   3  -3  13         74.91         78.50         1.43 o                         
  -7  -2  13          0.54          1.15         0.64 o                         
  -6  -2  13         31.64         30.61         1.24 o                         
  -5  -2  13          0.85          2.00         0.53 o                         
  -4  -2  13        118.94        104.87         1.46 o                         
  -3  -2  13         17.49         20.92         0.71 o                         
  -2  -2  13         51.31         41.10         0.92 o                         
  -1  -2  13          8.72         12.17         0.56 o                         
   0  -2  13         55.98         52.66         0.97 o                         
   1  -2  13         55.77         58.20         1.22 o                         
   2  -2  13          3.46          3.67         0.49 o                         
   3  -2  13         15.32         17.59         0.75 o                         
  -7  -1  13          0.62          0.86         0.56 o                         
  -6  -1  13         15.50         15.43         0.78 o                         
  -5  -1  13          2.53          3.53         0.51 o                         
  -4  -1  13          2.28          1.95         0.42 o                         
  -3  -1  13         12.17         10.28         0.56 o                         
  -2  -1  13         12.46         12.44         0.58 o                         
  -1  -1  13          0.14          0.05         0.37 o                         
   0  -1  13          0.00          0.36         0.36 o                         
   1  -1  13          1.07          2.15         0.40 o                         
   2  -1  13         20.91         19.47         0.63 o                         
   3  -1  13          2.17          2.63         0.45 o                         
  -7   0  13          1.81          2.25         0.50 o                         
  -6   0  13          0.26          0.40         0.47 o                         
  -5   0  13         43.59         39.26         1.15 o                         
  -4   0  13         14.73         15.53         0.65 o                         
  -3   0  13         15.76         15.17         0.67 o                         
  -2   0  13          3.93          5.54         0.52 o                         
  -1   0  13         27.31         27.44         0.72 o                         
   0   0  13         33.73         36.68         0.92 o                         
   1   0  13          1.10          1.02         0.44 o                         
   2   0  13         11.52         15.36         0.97 o                         
  -7   1  13          3.75          5.64         0.65 o                         
  -6   1  13          7.43          9.39         0.75 o                         
  -5   1  13          0.02          0.40         0.42 o                         
  -4   1  13          0.02         -0.22         0.32 o                         
  -3   1  13          1.69          2.80         0.53 o                         
  -2   1  13          3.33          4.75         0.52 o                         
  -1   1  13          2.61          3.68         0.45 o                         
   0   1  13          0.22         -0.16         0.42 o                         
   1   1  13          0.32         -0.13         0.32 o                         
   2   1  13          1.07          1.74         0.58 o                         
  -6   2  13          0.02         -0.41         0.41 o                         
  -5   2  13         31.22         35.53         1.00 o                         
  -4   2  13          0.99          1.20         0.36 o                         
  -3   2  13          8.73         13.60         0.78 o                         
  -2   2  13          0.93          0.08         0.60 o                         
  -1   2  13          0.46          1.09         0.43 o                         
   0   2  13          6.28          6.01         0.53 o                         
   1   2  13          1.29          1.44         0.61 o                         
  -5   3  13          4.91          2.13         0.51 o                         
  -4   3  13          1.86          0.93         0.61 o                         
  -3   3  13          3.98          2.34         0.75 o                         
  -2   3  13          9.84          9.34         0.76 o                         
  -1   3  13          3.20          1.83         0.61 o                         
  -3  -8  14          0.10         -0.44         0.52 o                         
  -2  -8  14          1.65          1.09         0.55 o                         
  -1  -8  14         21.58         24.38         0.81 o                         
   0  -8  14         19.09         17.43         0.86 o                         
   1  -8  14         12.38         13.90         0.85 o                         
  -4  -7  14         10.49         12.97         0.76 o                         
  -3  -7  14          1.90          2.98         0.53 o                         
  -2  -7  14          3.50          3.93         0.48 o                         
  -1  -7  14          0.69          1.08         0.50 o                         
   0  -7  14         15.14         14.06         0.72 o                         
   1  -7  14          0.59          0.39         0.51 o                         
   2  -7  14          0.35         -0.18         0.47 o                         
  -5  -6  14          4.67          4.68         0.65 o                         
  -4  -6  14          2.60          3.51         0.52 o                         
  -3  -6  14         17.04         17.06         0.78 o                         
  -2  -6  14          4.86          3.72         0.50 o                         
  -1  -6  14          4.55          6.05         0.50 o                         
   0  -6  14          4.27          3.22         0.48 o                         
   1  -6  14          6.01          9.18         0.61 o                         
   2  -6  14          2.19          2.07         0.39 o                         
  -6  -5  14          0.01         -0.39         0.68 o                         
  -5  -5  14          4.73          4.97         0.78 o                         
  -4  -5  14          1.07          0.63         0.55 o                         
  -3  -5  14         20.05         23.28         1.02 o                         
  -2  -5  14          0.27          0.27         0.38 o                         
  -1  -5  14          7.90          9.26         0.55 o                         
   0  -5  14          0.17         -0.04         0.37 o                         
   1  -5  14          2.30          2.63         0.46 o                         
   2  -5  14          0.04         -0.02         0.38 o                         
  -6  -4  14          0.00         -0.56         0.56 o                         
  -5  -4  14          0.32          0.50         0.61 o                         
  -4  -4  14          4.02          1.75         0.48 o                         
  -3  -4  14          0.18         -0.02         0.39 o                         
  -2  -4  14          7.99          4.19         0.52 o                         
  -1  -4  14          2.53          3.51         0.44 o                         
   0  -4  14          5.10          7.02         0.48 o                         
   1  -4  14          0.07          0.21         0.40 o                         
   2  -4  14         10.32         10.91         0.62 o                         
  -6  -3  14          0.01         -0.45         0.46 o                         
  -5  -3  14         15.57         14.49         0.96 o                         
  -4  -3  14          8.37         12.43         0.59 o                         
  -3  -3  14         30.52         29.23         0.83 o                         
  -2  -3  14         50.34         56.65         0.98 o                         
  -1  -3  14          7.76          8.21         0.50 o                         
   0  -3  14         18.25         17.48         0.80 o                         
   1  -3  14          3.18          1.90         0.44 o                         
   2  -3  14         39.07         38.88         1.03 o                         
  -6  -2  14          4.30          3.85         0.58 o                         
  -5  -2  14          0.68          2.09         0.60 o                         
  -4  -2  14         41.81         45.35         1.00 o                         
  -3  -2  14          5.52          6.10         0.50 o                         
  -2  -2  14          5.68          4.79         0.51 o                         
  -1  -2  14          0.16          1.90         0.41 o                         
   0  -2  14          5.43          4.46         0.47 o                         
   1  -2  14         16.13         24.02         0.99 o                         
   2  -2  14          2.20          2.78         0.73 o                         
  -6  -1  14          0.32         -0.05         0.57 o                         
  -5  -1  14          5.86          9.19         0.60 o                         
  -4  -1  14          7.60          9.01         0.53 o                         
  -3  -1  14         35.44         38.84         0.90 o                         
  -2  -1  14          1.35          0.72         0.40 o                         
  -1  -1  14          5.12          5.26         0.48 o                         
   0  -1  14          2.23          3.14         0.51 o                         
   1  -1  14         26.49         28.67         0.84 o                         
   2  -1  14         32.17         33.44         1.23 o                         
  -6   0  14         36.87         40.34         1.28 o                         
  -5   0  14         15.99         14.51         0.68 o                         
  -4   0  14         18.00         20.75         0.93 o                         
  -3   0  14          8.27          7.96         0.56 o                         
  -2   0  14         33.51         31.41         0.80 o                         
  -1   0  14         30.96         31.20         0.87 o                         
   0   0  14          2.08          1.16         0.46 o                         
   1   0  14          3.46          4.06         0.50 o                         
  -6   1  14          0.04          0.02         0.44 o                         
  -5   1  14         20.77         17.31         0.75 o                         
  -4   1  14          0.37          1.23         0.42 o                         
  -3   1  14          2.98          3.76         0.46 o                         
  -2   1  14          5.41          2.76         0.50 o                         
  -1   1  14          2.11          1.18         0.44 o                         
   0   1  14          1.06          0.49         0.60 o                         
  -5   2  14          4.16          2.96         0.56 o                         
  -4   2  14          0.36          0.44         0.48 o                         
  -3   2  14         17.70         16.22         0.95 o                         
  -2   2  14         16.00         14.63         0.83 o                         
  -1   2  14         25.21         21.75         0.96 o                         
  -3  -7  15         18.92         20.00         0.86 o                         
  -2  -7  15          3.60          3.90         0.51 o                         
  -1  -7  15          1.94          2.98         0.46 o                         
   0  -7  15          0.00          0.69         0.45 o                         
  -4  -6  15          1.92          1.80         0.56 o                         
  -3  -6  15          5.34          9.46         0.67 o                         
  -2  -6  15         12.66         16.18         0.80 o                         
  -1  -6  15          9.70         13.31         0.70 o                         
   0  -6  15          2.77          2.56         0.50 o                         
   1  -6  15          0.99          2.34         0.74 o                         
  -5  -5  15         19.06         18.90         1.25 o                         
  -4  -5  15         28.13         34.34         1.47 o                         
  -3  -5  15         10.04         12.34         0.70 o                         
  -2  -5  15          7.62          9.46         0.62 o                         
  -1  -5  15          1.42          2.91         0.48 o                         
   0  -5  15          0.07          1.24         0.45 o                         
   1  -5  15          0.22          0.17         0.41 o                         
  -5  -4  15          2.17          0.71         0.55 o                         
  -4  -4  15          2.43          2.69         0.43 o                         
  -3  -4  15          1.53         -0.38         0.38 o                         
  -2  -4  15          0.09          0.46         0.40 o                         
  -1  -4  15          0.74          1.12         0.41 o                         
   0  -4  15          4.43          5.91         0.51 o                         
   1  -4  15          1.91          4.41         0.59 o                         
  -6  -3  15          1.97          1.48         0.57 o                         
  -5  -3  15          1.44          1.32         0.43 o                         
  -4  -3  15          8.00          6.20         0.53 o                         
  -3  -3  15          2.09          2.06         0.47 o                         
  -2  -3  15          1.09          2.19         0.49 o                         
  -1  -3  15          0.59          1.04         0.44 o                         
   0  -3  15          0.14          0.25         0.40 o                         
   1  -3  15         10.59          9.35         0.66 o                         
  -6  -2  15          0.06         -0.39         0.62 o                         
  -5  -2  15          1.87          0.99         0.47 o                         
  -4  -2  15         23.15         27.00         0.95 o                         
  -3  -2  15          1.29          1.08         0.44 o                         
  -2  -2  15          3.08          3.99         0.48 o                         
  -1  -2  15         30.59         34.71         1.03 o                         
   0  -2  15          0.32          1.02         0.44 o                         
   1  -2  15          0.06         -0.42         0.42 o                         
  -5  -1  15         19.87         18.18         0.72 o                         
  -4  -1  15          2.53          1.91         0.45 o                         
  -3  -1  15          2.17          2.38         0.44 o                         
  -2  -1  15         10.76         13.53         0.66 o                         
  -1  -1  15         24.26         27.51         0.98 o                         
   0  -1  15         47.80         53.51         1.10 o                         
  -5   0  15         15.85         17.84         1.37 o                         
  -4   0  15          2.56          2.35         0.47 o                         
  -3   0  15          1.11          1.35         0.46 o                         
  -2   0  15          9.32         12.35         0.73 o                         
  -1   0  15          0.00          0.67         0.47 o                         
  -4   1  15          3.82          5.43         0.64 o                         
  -3   1  15         13.42         19.59         1.94 o                         
  -2   1  15          6.85          6.05         0.77 o                         
  -2  -6  16         21.30         25.12         1.35 o                         
  -3  -5  16          3.30          5.84         0.51 o                         
  -2  -5  16          5.69          7.88         0.64 o                         
  -1  -5  16          0.07          0.43         0.41 o                         
  -4  -4  16         13.77         14.63         0.78 o                         
  -3  -4  16         26.27         24.00         0.89 o                         
  -2  -4  16          0.82          1.08         0.45 o                         
  -1  -4  16          8.09          7.29         0.63 o                         
  -4  -3  16          2.40          3.02         0.66 o                         
  -3  -3  16         21.37         23.54         1.14 o                         
  -2  -3  16         11.28         12.62         0.68 o                         
  -1  -3  16          0.02          0.33         0.43 o                         
  -4  -2  16          1.35          1.83         0.54 o                         
  -3  -2  16          0.04          0.02         0.48 o                         
  -2  -2  16          0.00          0.38         0.56 o                         
  -1  -2  16         10.60         14.86         0.69 o                         
  -3  -1  16          1.37          0.96         0.53 o                         
  -2  -1  16         19.83         21.03         1.32 o                         
                                                                                
